# Supplementary material for: PitNET tissue deconvolution: tracing normal tissue residues and immune dynamics
Source: Front Endocrinol (Lausanne). 2025 Nov 27;16:1674625. doi: 10.3389/fendo.2025.1674625 (PMC12695536; doi:10.3389/fendo.2025.1674625)
Supplement: Supplementary Table 1 — This table lists the marker genes used to identify cell populations in the snRNA-seq analysis. It also includes immunohistochemistry results from 10 GH-PitNETs. Finally, it reports the deconvolution outputs generated by CIBERSORT and CIBERSORTx for the 10 GH-PitNETs, as well as for samples from Neou et al. and Silva-J. studies. [file Table1.xlsx]

## Sheet: snRNA marker
Cell Type	Markers
Pituitary Cell	"SCG2, "SCG3", "CHGB", "SEZ6L2", "SYP", "SNAP25", "UCHL1"
Somatotrophs	"GH1", "POU1F1", "GHRHR", "GH2"
Corticotrophs	POMC, "CRHR1", "TBX19", "GAL", "RAB3B", "ASCL1"
Thyrotrophs	"TSHB", "DIO2", "POU1F1", "CGA", "DCC", "ANO4", "TRHR"
Gonadotrophs	"FSHB", "LHB", "GNRHR", "CGA", "ESR1", "TGFBR3L", "NR5A1"
Lactotrophs	"PRL", "POU1F1", "DRD2", "VGF", "ANGPT1"
Pituicytes	"COL25A1", "FAT3", "HMCN1", "DLGAP1", "ADGRL3", "NKX2-1"
Stroma (Immune System, Connective Cells)	"PTPRC", "CD53", "PLVAP", "EMCN", "FLT1", "ESAM", "ADGRL4", "STC1", "CAVIN2", "CLEC14A", "PIGR", "KRT7", "KRT7", "MUC4"
Pro-PIT1	"POU1F1", "GATA3", "LRRC4C", "IGFBP7"
References
doi.org/10.1016/j.celrep.2022.110467.
doi: 10.1186/s13073-023-01267-3.

## Sheet: PD cohort IHC
paper ID	Normal Residual	PitNET subtype	Diagnosis (Histology & Immunophenotype)	Hormone IHC	Transcription Factors	Cytokeratin Pattern (CAM5.2)	Proliferation Markers	Other Markers
Sample 1	No	GH-PitNET	GH-secreting pituitary adenoma, sparsely granulated.	GH+ (focal), PRL–, TSH–, FSH–, LH–	NA	Dot-like (paranuclear)	MIB1 <3%	p53+ (focal)
Sample 2	No	GH-PitNET	GH-secreting pituitary adenoma, densely granulated.	GH+, ACTH–, PRL–, TSH–, FSH–, LH–	NA	NA	MIB1: 1%	–
Sample 3	No	GH-PitNET	GH-secreting pituitary adenoma, densely granulated.	GH+, PRL–, TSH–	NA	Cytoplasmic	MIB1 <3%	–
Sample 4	No	GH-PitNET	GH-secreting pituitary adenoma, densely granulated.	GH+, PRL–, TSH–, FSH–, LH–, ACTH–	PIT1+	Cytoplasmic	MIB1 <3%	p53–
Sample 5	No	GH-PitNET	GH-secreting pituitary adenoma, sparsely granulated.	GH+, PRL-, TSH–	PIT1+	Dot-like (paranuclear)	MIB1 <3%, mitoses: 1/10 HPF, p53 >10/10 HPF	–
Sample 6	Yes	GH-PitNET	Fragments of normal anterior pituitary and GH-secreting pituitary adenoma, chromophobe cells.	GH+ (5%), PRL–	–	Dot-like (paranuclear)	MIB1 <3%	p53–, retuculin disrupted
Sample 7	Yes	GH-PitNET	Fragments of normal anterior pituitary and GH-secreting pituitary adenoma, sparsely granulated.	GH±, PRL–	–	Dot-like (paranuclear)	MIB1: 3%	p53– (focal), retuculin disrupted
Sample 8	Yes	GH/PRL-PitNET	Normal anterior pituitary (reticulin preserved).	GH±, PRL–, TSH±	–	NA	MIB1–	p53–
Sample 9	Yes	GH/PRL-PitNET	Fragments of normal anterior and posterior pituitary and mixed somatotroph (sparsely granulated) & lactotroph (densely granulated) PitNET.	GH+, PRL+, TSH–, ACTH–, FSH–, LH–	PIT1+, SF1–, TBX19–	Cytoplasmic + paranuclear fibrous bodies	Ki67 <3%, mitoses: 1/10 HPF	–
Sample 10	Yes	GH/PRL-PitNET	Fragments of normal anterior pituitary and mammosomatotroph PitNET with follicular architecture (EPPG 2019).	GH+, PRL+, TSH–, ACTH–, FSH–, LH–	PIT1+, SF1–, TBX19–	Membranous/perinuclear	Ki67 <3%, mitoses: < 1/10 HPF	p53+ (scattered)

## Sheet: PD cohort deconvolution
paper ID	Normal Residual	PitNET subtype	Deconvolution method	ImmuneCells	ExtracellularMatrixCells	TissueStemCells	Somatotropes	Lactotropes	Pituicytes	ProPIT1	Corticotropes	Gonadotropes	Thyrotropes	P-value	Correlation	RMSE	% contamination	% contamination con proPIT	% tumor
Sample 1	No	GH-PitNET	cibersort GES_300	0.0282623	0	0.0936861	0.775968	0.072222	0	0.0298613	0	0	0	0	0.792895	0.625506	0.072222	0.102083	0.775968
	No	GH-PitNET	CIBERSORTx	0	0.0390606	0.00734878	0.660879	0.16143	0	0.131282	0	0	0	0	0.984708	0.197169	0.16143	0.292712	0.660879
Sample 2	No	GH-PitNET	cibersort GES_300	0	0.0185025	0.0182399	0.963258	0	0	0	0	0	0	0	0.985164	0.223682	0	0	0.963258
	No	GH-PitNET	CIBERSORTx	0	0.0340864	0.0040111	0.961903	0	0	0	0	0	0	0	0.992813	0.233909	0	0	0.961903
Sample 3	No	GH-PitNET	cibersort GES_300	0.0379519	0	0.0927565	0.753318	0	0	0.115974	0	0	0	0	0.575137	0.885878	0	0.115974	0.753318
	No	GH-PitNET	CIBERSORTx	0	0.00158834	0.010952	0.791809	0	0	0.19565	0	0	0	0	0.958528	0.292214	0	0.19565	0.791809
Sample 4	No	GH-PitNET	cibersort GES_300	0	0	0.0210999	0.9789	0	0	0	0	0	0	0	0.936221	0.408339	0	0	0.9789
	No	GH-PitNET	CIBERSORTx	0	0.0113463	0.00327236	0.981082	0	0	0	0	0.00429958	0	0	0.993026	0.249875	0.00429958	0.00429958	0.981082
Sample 5	No	GH/PRL-PitNET	cibersort GES_300	0	0.0570086	0.0206108	0.920903	0	0	0	0	0	0.0014775	0	0.98415	0.204256	0.0014775	0.0014775	0.920903
	No	GH/PRL-PitNET	CIBERSORTx	0	0.0357506	0.00804414	0.954314	0	0.000941875	0	0	0	0.000949574	0	0.994315	0.218665	0.00189145	0.00189145	0.954314
Sample 6	Yes	GH-PitNET	cibersort GES_300	0	0.189353	0.5733	0	0	0.231598	0	0.00574862	0	0	0.01	0.415126	0.919502	0.237347	0.237347	0
Sample 7	Yes	GH-PitNET	CIBERSORTx	0	0.211919	0.263864	0	0	0.314345	0.131903	0.0741189	0.00384979	0	0	0.686572	0.809493	0.392314	0.524217	0
Sample 7	Yes	GH-PitNET	cibersort GES_300	0	0.105211	0.200869	0.263003	0	0	0.0991015	0.180706	0.04045	0.110659	0	0.64657	0.762718	0.331815	0.430916	0.263003
Sample 9	Yes	GH-PitNET	CIBERSORTx	0	0.103461	0.0485745	0.26416	0	0	0.170971	0.27586	0.0312553	0.105718	0	0.986783	0.205398	0.412833	0.583804	0.26416
Sample 8	Yes	GH/PRL-PitNET	cibersort GES_300	0	0.256579	0.0287837	0.362574	0.0494783	0	0	0.187847	0.0720749	0.0426634	0	0.845426	0.546434	0.352064	0.352064	0.362574
Sample 7	Yes	GH/PRL-PitNET	CIBERSORTx	0	0.162684	0.0224759	0.38725	0.0711542	0	0	0.305484	0.0113372	0.0396155	0	0.994835	0.101866	0.42759	0.42759	0.38725
Sample 9	Yes	GH-PitNET	cibersort GES_300	0	0.128078	0.0291215	0.660469	0.125897	0	0	0.0425709	0	0.0138636	0	0.962465	0.298165	0.182332	0.182332	0.660469
Sample 9	Yes	GH-PitNET	CIBERSORTx	0	0.111932	0.0142428	0.622211	0.115415	0	0	0.134289	0	0.00190989	0	0.968441	0.256495	0.251615	0.251615	0.622211
Sample 10	Yes	GH/PRL-PitNET	cibersort GES_300	0	0.307839	0.179889	0.217284	0.0298908	0	0	0.145699	0.0844601	0.0349376	0	0.680744	0.741798	0.294987	0.294987	0.217284
Sample 7	Yes	GH/PRL-PitNET	CIBERSORTx	0	0.213642	0.127543	0.271353	0.0871692	0	0	0.269739	0	0.0305544	0	0.977442	0.241879	0.387462	0.387462	0.271353

## Sheet: RNA-seq Neou (E-MTAB-7768)
Sample	PitNET Subtype	Secretion Type	Deconvolution methods	Normal Residual	ImmuneCells	ExtracellularMatrixCells	TissueStemCells	ProPIT1	Somatotropes	Corticotropes	Lactotropes	Gonadotropes	Thyrotropes	Pituicytes	P-value	Correlation	RMSE
P001	TSH-PitNET	Silent	CIBERSORTx	NO	0.0149458	0.0652909	0.0765998	0.760356	0	0	0	0	0.0828074	0	0	0.25754	0.966818
			cibersort GES_300	NO	0.0562118	0	0.220056	0.576827	0	0	0	0	0.146905	0	0	0.222509	0.976596
P002	FSH/LH-PitNET	FSH/LH	CIBERSORTx	YES	0	0.143867	0.0220285	0.470309	0	0	0	0.282196	0.0770232	0.00457722	0	0.197858	0.981573
P002	FSH/LH-PitNET	FSH/LH	cibersort GES_300	YES	0	0.099562	0.139736	0.170072	0	0	0	0.464901	0.125729	0	0	0.231656	0.97436
P003	TSH-PitNET	TSH	CIBERSORTx	YES	0	0.415021	0.0352903	0.0833483	0	0	0	0.413649	0.0526918	0	0	0.152965	0.992835
P003	TSH-PitNET	TSH	cibersort GES_300	YES	0	0.205584	0.248276	0.00258908	0	0	0	0.504619	0.0389324	0	0	0.251639	0.968018
P004	FSH/LH-PitNET	Silent	CIBERSORTx	NA	0	0.23616	0.0650866	0.239618	0	0.00828505	0.243467	0.207384	0	0	0	0.455372	0.892352
P004	FSH/LH-PitNET	Silent	cibersort GES_300	NA	0	0.0469364	0.308751	0.196788	0	0	0.0904375	0.357088	0	0	0.01	0.205852	0.980718
P005	Null cell tumor	Silent	CIBERSORTx	NA	0	0.226742	0.0722962	0.425256	0	0	0.0263344	0.241317	0	0.00805401	0	0.355427	0.939942
P005	Null cell tumor	Silent	cibersort GES_300	NA	0	0.0526272	0.303261	0.333554	0	0	0	0.310558	0	0	0	0.243164	0.969777
P006	Null cell tumor	Silent	CIBERSORTx	NA	0	0.335231	0.0434537	0	0	0.0716574	0.548432	0	0.00122493	0	0	0.950017	0.392657
P006	Null cell tumor	Silent	cibersort GES_300	NA	0	0.263841	0.138156	0	0	0.0178568	0.369539	0.025752	0.184855	0	0.01	0.150927	1.0516
P007	GH-PitNET	GH	CIBERSORTx	NO	0	0.0955978	0.0275582	0.218424	0.65842	0	0	0	0	0	0	0.85577	0.51804
P007	GH-PitNET	GH	cibersort GES_300	NO	0.0215667	0	0.193338	0.427601	0.357494	0	0	0	0	0	0.01	0.141285	1.06828
P008	GH-PitNET	GH	CIBERSORTx	NO	0	0.068314	0	0.207322	0.684796	0	0	0	0.0395677	0	0	0.906829	0.421553
P008	GH-PitNET	GH	cibersort GES_300	NO	0	0	0.0578543	0.364468	0.553739	0	0	0	0.0239387	0	0.01	0.133688	1.16312
P009	ACTH-PitNET	ACTH	CIBERSORTx	NO	0	0.0590489	0.00681462	0	0	0.863328	0.068489	0	0.00231992	0	0	0.994599	1.23218
P009	ACTH-PitNET	ACTH	cibersort GES_300	NO	0	0.0494759	0.00524914	0	0.00187242	0.929365	0	0	0.0140374	0	0	0.982122	1.41987
P010	ACTH-PitNET	ACTH	CIBERSORTx	NO	0	0.0111368	0.0115121	0	0	0.977351	0	0	0	0	0	0.997385	1.50815
P010	ACTH-PitNET	ACTH	cibersort GES_300	NO	0	0.0129188	0.0103971	0	0.00220418	0.949315	0	0	0.0251645	0	0	0.981673	1.46942
P011	GH-PitNET	GH	CIBERSORTx	DUBBIO	0	0.107211	0.0132649	0.0065141	0.526653	0	0.346357	0	0	0	0	0.973083	0.281974
P011	GH-PitNET	GH	cibersort GES_300	DUBBIO	0.0449106	0	0.0644163	0	0.483831	0	0.406842	0	0	0	0.01	0.15374	1.15051
P012	FSH/LH-PitNET	Silent	CIBERSORTx	NA	0	0.15533	0.00198026	0	0.407001	0.0648183	0.32786	0.0430104	0	0	0	0.828836	0.569703
P012	FSH/LH-PitNET	Silent	cibersort GES_300	NA	0	0.100826	0.10843	0.280036	0.146829	0.0125218	0.191498	0.15986	0	0	0.01	0.146639	1.02247
P013	ACTH-PitNET	Silent	CIBERSORTx	NA	0	0.110589	0.00551654	0.664749	0	0.00189745	0	0.217239	0	9.05707e-06	0	0.137966	0.99905
P013	ACTH-PitNET	Silent	cibersort GES_300	NA	0.128474	0	0.290065	0.581461	0	0	0	0	0	0	0.01	0.186186	0.984536
P014	TSH-PitNET	TSH	CIBERSORTx	NO	0	0.0494897	0.0179456	0	0	0	0.0681756	0	0.864389	0	0	0.848213	0.651455
P014	TSH-PitNET	TSH	cibersort GES_300	NO	0.00651199	0	0.204853	0	0	0	0.0104603	0	0.778175	0	0.01	0.165206	1.03198
P015	Plurihormonal PIT1	TSH	CIBERSORTx	NO	0	0.0206918	0.01946	0	0.678671	0	0	0	0.281177	0	0	0.958291	0.290019
P015	Plurihormonal PIT1	TSH	cibersort GES_300	NO	0	0.0735566	0.0380264	0	0.680798	0	0	0	0.207619	0	0	0.288942	1.12061
P016	ACTH-PitNET	ACTH	CIBERSORTx	NO	0	0.0617946	0.00510676	0.0228847	0	0.844995	0	0.0652189	0	0	0	0.986883	1.19779
P016	ACTH-PitNET	ACTH	cibersort GES_300	NO	0	0.107383	0.0155208	0	0.00334937	0.87067	0	0	0.00307696	0	0	0.57218	1.86178
P017	ACTH-PitNET	Silent	CIBERSORTx	NA	0.00316861	0.0465273	0.0377995	0.355453	0	0.194956	0.0303902	0.270757	0	0.0609486	0	0.570893	0.820899
P017	ACTH-PitNET	Silent	cibersort GES_300	NA	0.0940118	0	0.181257	0.585114	0	0.0841796	0.00250122	0.0482788	0	0.00465803	0.01	0.190665	0.99543
P018	GH/PRL-PitNET	GH	CIBERSORTx	NO	0	0.194189	0	0	0.709411	0	0.087837	0	0.00856275	0	0	0.988991	0.157411
P018	GH/PRL-PitNET	GH	cibersort GES_300	NO	0	0.0771258	0.00295559	0	0.73637	0	0.0320426	0	0.151506	0	0	0.967857	0.256173
P019	GH/PRL-PitNET	GH/PRL	CIBERSORTx	NO	0	0.156219	0	0	0.686652	0	0.15713	0	0	0	0	0.967642	0.257102
P019	GH/PRL-PitNET	GH/PRL	cibersort GES_300	NO	0	0.117527	0.0131517	0	0.70224	0	0.145326	0	0.0217554	0	0	0.860484	0.509772
P020	GH-PitNET	GH	CIBERSORTx	NO	0	0.0746079	0.0218253	0	0.84063	0	0.0623439	0	0.000592568	0	0	0.987285	0.176338
P020	GH-PitNET	GH	cibersort GES_300	NO	0	0.0960649	0.0188556	0	0.82295	0	0.0600199	0	0.00210953	0	0	0.967438	0.254033
P021	PRL-PitNET	PRL	CIBERSORTx	NO	0	0.0988614	0.00753645	0	0	0	0.892127	0	0.00147519	0	0	0.97004	0.244893
P021	PRL-PitNET	PRL	cibersort GES_300	NO	0	0.027675	0.0370851	0	0	0	0.93524	0	0	0	0	0.95998	0.281626
P022	ACTH-PitNET	ACTH	CIBERSORTx	NO	0	0.0177544	0.0156615	0.0421466	0	0.924438	0	0	0	0	0	0.997326	1.37656
P022	ACTH-PitNET	ACTH	cibersort GES_300	NO	0	0.0245376	0.00198151	0	0.00396626	0.964303	0	0	0.00521124	0	0	0.981942	1.5063
P023	TSH-PitNET	TSH	CIBERSORTx	NO	0	0.0575665	0.0195785	0.0779357	0	0	0.172441	0	0.672478	0	0	0.586413	0.820374
P023	TSH-PitNET	TSH	cibersort GES_300	DUBBIO	0	0	0.117794	0.566532	0	0	0.0568546	0	0.258819	0	0.01	0.184497	0.994177
P024	GH-PitNET	GH	CIBERSORTx	NO	0	0.0467785	0.0114359	0	0.921132	0	0.0128427	0	0.00781059	0	0	0.990304	0.21083
P024	GH-PitNET	GH	cibersort GES_300	NO	0	0.0928704	0.0104785	0	0.891015	0	0	0	0.00563605	0	0	0.963533	0.282869
P025	ACTH-PitNET	ACTH	CIBERSORTx	NO	0	0.0230133	0.00636487	0	0	0.961501	0.00892254	0	0.000198675	0	0	0.997605	1.46867
P025	ACTH-PitNET	ACTH	cibersort GES_300	NO	0	0.0767733	0	0	0.00632662	0.856896	0.0386976	0	0.0213062	0	0	0.985151	1.23629
P026	Null cell tumor	Silent	CIBERSORTx	NA	0	0.264371	0.0262297	0	0.182227	0.0663187	0.460713	0	0.000141198	0	0	0.898801	0.49114
P026	Null cell tumor	Silent	cibersort GES_300	NA	0.00612061	0.0107706	0.177929	0	0.0337804	0.0166855	0.390561	0.121134	0.243019	0	0.01	0.145339	1.05504
P027	FSH/LH-PitNET	Silent	CIBERSORTx	NA	0	0.14994	0	0.562398	0	0	0	0.285023	0	0.00263981	0	0.26139	0.965191
P027	FSH/LH-PitNET	Silent	cibersort GES_300	NA	0.018462	0	0.19105	0.615319	0	0	0	0.175168	0	0	0	0.213857	0.977911
P028	GH-PitNET	GH	CIBERSORTx	DUBBIO	0	0.186541	0.0321472	0	0.444122	0.0537204	0.261631	0	0.0218387	0	0	0.976388	0.330281
P028	GH-PitNET	GH	cibersort GES_300	DUBBIO	0	0.113756	0.0784709	0	0.53441	0.0504045	0.177383	0	0.0455747	0	0	0.237081	1.09122
P029	PRL-PitNET	PRL	CIBERSORTx	NO	0	0.0633741	0	0	0.258307	0	0.677055	0	0.00126368	0	0	0.878123	0.482445
P029	PRL-PitNET	PRL	cibersort GES_300	NO	0.00154892	0.0211083	0.0198652	0	0.101101	0	0.856377	0	0	0	0	0.937456	0.353952
P030	Null cell tumor	Silent	CIBERSORTx	NA	0	0.188874	0	0.397806	0	0	0	0.403655	0	0.00966524	0	0.295823	0.956961
P030	Null cell tumor	Silent	cibersort GES_300	NA	0	0.0610591	0.124708	0.479254	0	0	0	0.334978	0	0	0	0.22351	0.975481
P031	Plurihormonal PIT1	TSH	CIBERSORTx	DUBBIO	0	0.0444711	0.00642803	0	0.100764	0	0.244162	0	0.604175	0	0	0.933184	0.549046
P031	Plurihormonal PIT1	TSH	cibersort GES_300	DUBBIO	0	0	0.0741865	0	0.0318993	0	0.307127	0	0.586787	0	0	0.303821	0.983919
P032	FSH/LH-PitNET	Silent	CIBERSORTx	NA	0	0.198441	0	0.46182	0	0.0512939	0.101683	0.186762	0	0	0	0.38885	0.922235
P032	FSH/LH-PitNET	Silent	cibersort GES_300	NA	0	0.00912681	0.106192	0.483976	0	0	0	0.400705	0	0	0	0.210623	0.979508
P033	Null cell tumor	Silent	CIBERSORTx	NA	0	0.33419	0.0498204	0.0480768	0.101221	0.0741727	0.387646	0	0.000490647	0.00438335	0	0.664453	0.749149
P033	Null cell tumor	Silent	cibersort GES_300	NA	0	0.0133704	0.359923	0.36742	0	0.0141112	0.238327	0.00684737	0	0	0.01	0.155415	1.00888
P034	FSH/LH-PitNET	Silent	CIBERSORTx	NA	0	0.484375	0.180049	0.175444	0	0.0426766	0.048513	0.068943	0	0	0	0.395047	0.919889
P034	FSH/LH-PitNET	Silent	cibersort GES_300	NA	0	0.0954846	0.579009	0.185874	0	0.00543979	0	0.134192	0	0	0	0.223088	0.975076
P035	GH-PitNET	GH	CIBERSORTx	NO	0	0.0622679	0	0	0.838873	0	0.084189	0	0.0146704	0	0	0.988664	0.168235
P035	GH-PitNET	GH	cibersort GES_300	NO	0	0.0459142	0	0	0.839345	0	0.0687557	0	0.0459847	0	0	0.967094	0.258311
P036	GH/PRL-PitNET	GH/PRL	CIBERSORTx	NO	0	0.0633644	0.0106286	0	0.82216	0	0.10099	0	0.00285623	0	0	0.990332	0.149715
P036	GH/PRL-PitNET	GH/PRL	cibersort GES_300	NO	0	0.0154431	0.0192507	0	0.732851	0	0.0633276	0	0.169128	0	0	0.971872	0.241438
P037	ACTH-PitNET	ACTH	CIBERSORTx	NO	0	0.0388449	0.0228167	0	0	0.938338	0	0	0	0	0	0.995228	1.41551
P037	ACTH-PitNET	ACTH	cibersort GES_300	NO	0	0.105776	0	0	0.00281534	0.888639	0	0	0.00276944	0	0	0.816183	1.58175
P038	FSH/LH-PitNET	Silent	CIBERSORTx	NA	0	0.246377	0.0302004	0.406329	0	0.0170699	0.0397962	0.254487	0	0.0057393	0	0.282286	0.95925
P038	FSH/LH-PitNET	Silent	cibersort GES_300	NA	0	0.0486172	0.249251	0.542924	0	0	0	0.159208	0	0	0	0.219793	0.975992
P039	GH-PitNET	GH	CIBERSORTx	NO	0	0.060914	0.00165333	0	0.916339	0	0.0107932	0	0.0103007	0	0	0.990554	0.206587
P039	GH-PitNET	GH	cibersort GES_300	NO	0	0.0296659	0.00421558	0	0.793042	0	0	0	0.173076	0	0	0.96826	0.250659
P040	GH/PRL-PitNET	GH/PRL	CIBERSORTx	NO	0	0.0729863	0.000429472	0	0.822277	0	0.104129	0	0.000178773	0	0	0.991032	0.14531
P040	GH/PRL-PitNET	GH/PRL	cibersort GES_300	NO	0	0.0906663	0.0119875	0	0.79207	0	0.103214	0	0.00206261	0	0	0.849118	0.539339
P041	PRL-PitNET	PRL	CIBERSORTx	NO	0	0.145179	0	0	0	0	0.854821	0	0	0	0	0.970077	0.249024
P041	PRL-PitNET	PRL	cibersort GES_300	NO	0	0.117382	0.0500462	0	0	0	0.832147	0	0.000424581	0	0	0.444572	0.9838
P042	ACTH-PitNET	ACTH	CIBERSORTx	NO	0	0.0454021	0.00550149	0	0.0170944	0.914594	0.0151908	0	0.00221715	0	0	0.99756	1.3526
P042	ACTH-PitNET	ACTH	cibersort GES_300	NO	0	0.0719689	0	0	0.00858627	0.898258	4.79858e-06	0	0.0211823	0	0	0.984912	1.33848
P043	FSH/LH-PitNET	Silent	CIBERSORTx	NA	0.0340204	0.144896	0.053138	0.602476	0	0.0245793	0	0.14089	0	0	0	0.294469	0.955701
P043	FSH/LH-PitNET	Silent	cibersort GES_300	NA	0.0978535	0	0.212271	0.593573	0	0	0	0.0963025	0	0	0	0.212139	0.977926
P044	Plurihormonal PIT1	Silent	CIBERSORTx	NA	0	0.176876	0.036932	0.501475	0	0	0.186085	0.0870929	0.0115398	0	0	0.348731	0.937189
P044	Plurihormonal PIT1	Silent	cibersort GES_300	NA	0	0	0.159366	0.351655	0	0	0.00507512	0.288766	0.195138	0	0.01	0.207904	0.981576
P045	PRL-PitNET	PRL	CIBERSORTx	NO	0	0.127634	0	0	0.00964423	0.0163886	0.845853	0	0.000479803	0	0	0.966479	0.263746
P045	PRL-PitNET	PRL	cibersort GES_300	NO	0	0.0526883	0.0509957	0	0.0068308	0.00354272	0.872242	0	0.013701	0	0	0.952536	0.312765
P046	ACTH-PitNET	ACTH	CIBERSORTx	NO	0	0.0587246	0.0178626	0	0	0.923413	0	0	0	0	0	0.996518	1.37677
P046	ACTH-PitNET	ACTH	cibersort GES_300	NO	0	0.119953	0	0	0.00281281	0.874545	0	0	0.00268905	0	0	0.847273	1.50341
P047	TSH-PitNET	Silent	CIBERSORTx	NA	0	0.0538952	0.00833284	0	0.267379	0	0.167797	0.00466781	0.497929	0	0	0.855212	0.591102
P047	TSH-PitNET	Silent	cibersort GES_300	NA	0.0166056	0	0.109659	0.267827	0.155691	0	0.169931	0	0.280286	0	0.01	0.155583	1.03279
P048	FSH/LH-PitNET	Silent	CIBERSORTx	NA	0	0.124513	0.00671741	0.558795	0	0.00663	0	0.287062	0	0.0162829	0	0.228251	0.973884
P048	FSH/LH-PitNET	Silent	cibersort GES_300	NA	0.121013	0	0.137113	0.680502	0	0	0.00538503	0.0559872	0	0	0.01	0.204893	0.980593
P049	ACTH-PitNET	ACTH	CIBERSORTx	NO	0	0.0303384	0.012539	0	0.0155536	0.939089	0	0	0.00247995	0	0	0.997237	1.41356
P049	ACTH-PitNET	ACTH	cibersort GES_300	NO	0	0.0634271	0.00455822	0	0.0168443	0.902124	0	0	0.0130462	0	0	0.972508	1.36903
P050	FSH/LH-PitNET	Silent	CIBERSORTx	NA	0	0.432092	0.0939316	0.107997	0	0.129467	0.171359	0.0648356	0.000316574	0	0	0.705305	0.729547
P050	FSH/LH-PitNET	Silent	cibersort GES_300	NA	0	0.00201523	0.304393	0	0	0.0350022	0.0665272	0.340616	0.251445	0	0.01	0.201259	0.988057
P051	GH/PRL-PitNET	GH	CIBERSORTx	NO	0	0.0921881	0.00337761	0	0.872977	0	0.0312448	0	0.000212163	0	0	0.98885	0.185395
P051	GH/PRL-PitNET	GH	cibersort GES_300	NO	0	0.0694403	0.0143489	0	0.824553	0	0	0	0.0916578	0	0	0.975225	0.222859
P052	ACTH-PitNET	Silent	CIBERSORTx	NA	0	0.137554	0.0272836	0.493404	0	0.0850469	0	0.16617	0	0.0905414	0	0.323583	0.946359
P052	ACTH-PitNET	Silent	cibersort GES_300	NA	0.0490063	0	0.233853	0.613115	0	0.0185528	0	0.0854725	0	0	0	0.212259	0.978679
P053	PRL-PitNET	PRL	CIBERSORTx	NO	0	0.0802823	0	0	0	0	0.919162	0	0.000555797	0	0	0.672303	0.794145
P053	PRL-PitNET	PRL	cibersort GES_300	YES	0.00714475	0	0.0448516	0	0	0	0.649307	0.0115045	0.287193	0	0	0.630953	0.781089
P054	ACTH-PitNET	ACTH	CIBERSORTx	YES	0	0.158802	0.0727975	0.0746667	0	0.407146	0.0600761	0.223483	0	0.00302836	0	0.84705	0.585067
P054	ACTH-PitNET	ACTH	cibersort GES_300	YES	0.0902971	0	0.244368	0.171454	0	0.2524	0.0390533	0.202427	0	0	0.01	0.144083	1.14108
P055	Null cell tumor	Silent	CIBERSORTx	NA	0	0.218164	0.0268664	0	0.173399	0.0827692	0.490255	0.00844589	0.000100468	0	0	0.939353	0.41934
P055	Null cell tumor	Silent	cibersort GES_300	NA	0	0.205391	0.125555	0	0.0981648	0.0383111	0.531661	0	0.000916975	0	0.01	0.135986	1.10876
P056	PRL-PitNET	PRL	CIBERSORTx	YES	0	0.134181	0.0089719	0	0.147388	0.0479943	0.658382	0	0.00308228	0	0	0.900613	0.450581
P056	PRL-PitNET	PRL	cibersort GES_300	YES	0	0.0255414	0.061849	0	0.0731334	0.0209527	0.818523	0	0	0	0	0.931534	0.375213
P057	Plurihormonal PIT1	TSH	CIBERSORTx	DUBBIO	0	0.054276	0.0112615	0.00115681	0.581442	0	0	0	0.351864	0	0	0.976388	0.268435
P057	Plurihormonal PIT1	TSH	cibersort GES_300	DUBBIO	0	0	0.0623481	0	0.524065	0	0	0	0.413587	0	0	0.261079	1.08612
P058	Plurihormonal PIT1	Silent	CIBERSORTx	NA	0.0218531	0.259013	0.00274835	0.390742	0	0	0.325334	0	0.000309869	0	0	0.473854	0.88052
P058	Plurihormonal PIT1	Silent	cibersort GES_300	NA	0.239583	0	0.327751	0.28477	0	0	0.147897	0	0	0	0.01	0.185601	0.988019
P059	GH/PRL-PitNET	GH/PRL	CIBERSORTx	NO	0	0.0520811	0.00212114	0	0.80873	0	0.137068	0	0	0	0	0.890351	0.477773
P059	GH/PRL-PitNET	GH/PRL	cibersort GES_300	NO	0	0.0794157	0.00486191	0	0.716256	0	0.139252	0	0.0602151	0	0	0.507539	0.944873
P060	Plurihormonal PIT1	GH	CIBERSORTx	DUBBIO	0	0.286335	0.0590494	0.23763	0.298245	0	0	0.117033	0.00170777	0	0	0.489658	0.871973
P060	Plurihormonal PIT1	GH	cibersort GES_300	DUBBIO	0.0219244	0.0228785	0.183694	0	0.0284981	0	0	0.603348	0.139657	0	0	0.237769	0.974286
P061	ACTH-PitNET	ACTH	CIBERSORTx	YES	0	0.15332	0	0	0.535607	0.293535	0.0165737	0	0.00096379	0	0	0.990337	0.152855
P061	ACTH-PitNET	ACTH	cibersort GES_300	YES	0	0.0811896	0	0	0.358323	0.458448	0.0194147	0	0.0826247	0	0	0.982966	0.358929
P062	PRL-PitNET	PRL	CIBERSORTx	NO	0	0.0753021	0.00717019	0	0	0	0.916265	0	0.00126306	0	0	0.970124	0.242979
P062	PRL-PitNET	PRL	cibersort GES_300	NO	0.00401684	0.00208908	0.0543447	0	0	0	0.939549	0	0	0	0	0.956387	0.29324
P063	PRL-PitNET	PRL	CIBERSORTx	YES	0	0.2345	0.0154752	0	0.0338365	0.16184	0.545331	0	0.00901764	0	0	0.841384	0.54238
P063	PRL-PitNET	PRL	cibersort GES_300	YES	0	0.0770403	0.0635961	0	0.0322839	0.172647	0.646702	0	0.00773098	0	0	0.796261	0.605779
P064	ACTH-PitNET	ACTH	CIBERSORTx	NO	0	0.0275995	0.0101133	0	0	0.962287	0	0	0	0	0	0.996402	1.47276
P064	ACTH-PitNET	ACTH	cibersort GES_300	NO	0	0.031305	0.00208692	0	0.00605189	0.95475	0	0	0.00580658	0	0	0.983839	1.47957
P065	GH-PitNET	GH	CIBERSORTx	NO	0	0.0640416	0.00609728	0	0.926909	0	0.000204181	0.00253308	0.000214736	0	0	0.990359	0.215608
P065	GH-PitNET	GH	cibersort GES_300	NO	0	0.11881	0.00713882	0	0.854294	0	0	0.0146975	0.00506001	0	0	0.971615	0.240998
P066	FSH/LH-PitNET	Silent	CIBERSORTx	NA	0	0.253248	0.0318414	0	0.469437	0.134761	0.102325	0.00809149	0.000296947	0	0	0.721344	0.694759
P066	FSH/LH-PitNET	Silent	cibersort GES_300	NA	0	0.125325	0.169014	0	0.449334	0.100519	0.101176	0.0546316	0	0	0.01	0.18622	1.09355
P067	GH-PitNET	GH	CIBERSORTx	NO	0	0.0945106	0.00570535	0	0.816446	0	0.0749219	0	0.00841626	0	0	0.986439	0.172988
P067	GH-PitNET	GH	cibersort GES_300	NO	0	0.0192921	0.0203392	0	0.799199	0	0.0480183	0	0.113151	0	0	0.970164	0.242946
P068	PRL-PitNET	PRL	CIBERSORTx	NO	0	0.118446	0.00564884	0	0	0.00474503	0.869818	0	0.00134211	0	0	0.96872	0.252275
P068	PRL-PitNET	PRL	cibersort GES_300	NO	0	0.0665172	0.0536695	0	0.0036153	0	0.875099	0	0.00109923	0	0	0.948342	0.323875
P069	ACTH-PitNET	ACTH	CIBERSORTx	NO	0	0.00893375	0.0222358	0	0	0.966737	0	0	0.00209371	0	0	0.996769	1.48267
P069	ACTH-PitNET	ACTH	cibersort GES_300	NO	0	0.00488854	0.01403	0	0.000818112	0.944421	0	0	0.0358426	0	0	0.981488	1.4575
P070	FSH/LH-PitNET	Silent	CIBERSORTx	NA	0	0.199728	0.0549923	0.164991	0	0.0756809	0.327309	0.177093	0.00020647	0	0	0.673838	0.757882
P070	FSH/LH-PitNET	Silent	cibersort GES_300	NA	0	0.0313697	0.193728	0.475552	0	0.00985933	0.130533	0.158958	0	0	0.01	0.187549	0.988637
P071	ACTH-PitNET	ACTH	CIBERSORTx	YES	0	0.210785	0	0.388276	0	0.292787	0	0.108152	0	0	0	0.493824	0.928642
P071	ACTH-PitNET	ACTH	cibersort GES_300	NA	0.210927	0	0.111288	0.572045	0	0.10574	0	0	0	0	0.01	0.16758	1.01213
P072	GH-PitNET	GH	CIBERSORTx	NO	0	0.0507857	0.00317417	0	0.935924	0	0	0.00777815	0.00233785	0	0	0.990487	0.221901
P072	GH-PitNET	GH	cibersort GES_300	NO	0	0.0815063	0.0118299	0	0.801824	0	0	0.0123894	0.0924504	0	0	0.967419	0.25361
P073	FSH/LH-PitNET	Silent	CIBERSORTx	NA	0	0.243309	0.0592616	0.505307	0	0.0197027	0	0.13949	0	0.0329295	0	0.283417	0.958962
P073	FSH/LH-PitNET	Silent	cibersort GES_300	NA	0	0.0419045	0.206492	0.338949	0	0.0016568	0	0.304781	0.106217	0	0	0.219761	0.976586
P074	ACTH-PitNET	Silent	CIBERSORTx	NA	0	0.0648753	0	2.21245e-05	0	0.659629	0.271409	0.00406466	0	0	0	0.893068	0.956845
P074	ACTH-PitNET	Silent	cibersort GES_300	NA	0	0.130948	0.0307919	0	0	0.638406	0.198859	0	0.000995124	0	0.01	0.204656	1.76881
P075	ACTH-PitNET	ACTH	CIBERSORTx	NO	0	0.0382911	0.00615788	0	0	0.954862	0	0	0.00068903	0	0	0.996067	1.45515
P075	ACTH-PitNET	ACTH	cibersort GES_300	NO	0	0.112888	0	0	0.00254857	0.881911	0	0	0.00265313	0	0	0.841658	1.52887
P076	GH/PRL-PitNET	GH/PRL	CIBERSORTx	NO	0	0.0727548	0.00496978	0	0.813531	0.00497383	0.101187	0	0.00258337	0	0	0.990256	0.147336
P076	GH/PRL-PitNET	GH/PRL	cibersort GES_300	NO	0	0.026192	0.0208269	0	0.789797	0	0.0939951	0	0.0691889	0	0	0.9722	0.234706
P077	TSH-PitNET	Silent	CIBERSORTx	NA	0.00485099	0.0192208	0.0256601	0.341751	0	0	0	0.0194058	0.589112	0	0	0.357175	0.934056
P077	TSH-PitNET	Silent	cibersort GES_300	NA	0.00230156	0	0.145425	0.266366	0	0	0	0.0589099	0.526997	0	0.01	0.182586	1.00353
P078	FSH/LH-PitNET	Silent	CIBERSORTx	NA	0	0.296009	0.0340964	0.0112203	0.0950127	0.0849731	0.328648	0.15004	0	0	0	0.52715	0.850278
P078	FSH/LH-PitNET	Silent	cibersort GES_300	NA	0.037948	0	0.344998	0	0.018252	0.0230513	0.265079	0.310672	0	0	0.01	0.164514	1.00897
P079	ACTH-PitNET	ACTH	CIBERSORTx	NO	0	0.0531948	0.0100798	0.032936	0	0.903789	0	0	0	0	0	0.990917	1.33743
P079	ACTH-PitNET	ACTH	cibersort GES_300	NO	0	0.136225	0.00686675	0	0	0.855537	0	0	0.00137151	0	0	0.776743	1.56237
P080	PRL-PitNET	PRL	CIBERSORTx	NO	0.00340991	0.0699639	0.00440905	0	0	0	0.919988	0	0.00222871	0	0	0.969454	0.245477
P080	PRL-PitNET	PRL	cibersort GES_300	NO	0.00125197	0.0160943	0.0347095	0	0.00386185	0	0.936089	0	0.00799348	0	0	0.953732	0.301557
P081	FSH/LH-PitNET	Silent	CIBERSORTx	NA	0	0.123552	0.00996722	0.434331	0	0.000628644	0	0.431521	0	0	0	0.321951	0.950585
P081	FSH/LH-PitNET	Silent	cibersort GES_300	NA	0	0.0606945	0.0975896	0.486666	0	0	0	0.355049	0	0	0	0.214969	0.978063
P082	ACTH-PitNET	Silent	CIBERSORTx	NA	0	0.0970079	0.00770998	0.164209	0	0.625058	0.0367176	0.0507097	0	0.0185875	0	0.940106	0.768041
P082	ACTH-PitNET	Silent	cibersort GES_300	NA	0.0354985	0	0.139467	0.134624	0	0.562339	0	0.0411082	0.0869631	0	0.01	0.1697	1.63419
P083	FSH/LH-PitNET	Silent	CIBERSORTx	NA	0.0845041	0.106594	0.73572	0.0338023	0	0	0	0.0392236	0.000156135	0	0	0.293174	0.956512
P083	FSH/LH-PitNET	Silent	cibersort GES_300	NA	0.204478	0	0.773429	0	0	0	0	0.0220927	0	0	0	0.227612	0.974833
P084	FSH/LH-PitNET	Silent	CIBERSORTx	NA	0	0.155546	0.0086391	0.393343	0	0.0115983	0.0264899	0.402933	0	0.00145147	0	0.393164	0.93039
P084	FSH/LH-PitNET	Silent	cibersort GES_300	NA	0	0	0.209213	0.515595	0	0	0	0.275193	0	0	0	0.219539	0.9762
P085	GH-PitNET	GH	CIBERSORTx	YES	0	0.155573	0.0013408	0.00296054	0.489838	0.0115273	0.33876	0	0	0	0	0.94541	0.36457
P085	GH-PitNET	GH	cibersort GES_300	YES	0	0.0473888	0.0965753	0	0.503071	0	0.352965	0	0	0	0.01	0.156404	1.14679
P086	GH-PitNET	GH	CIBERSORTx	NO	0	0.0619857	0.0134477	0	0.906469	0	0.0176149	0	0.000483156	0	0	0.992079	0.188915
P086	GH-PitNET	GH	cibersort GES_300	NO	0	0.0874926	0.0193523	0	0.843553	0	0.0254399	0	0.0241621	0	0	0.966056	0.262047
P087	FSH/LH-PitNET	Silent	CIBERSORTx	NA	0	0.144466	0.0165157	0.533371	0	0	0.205245	0.0932822	0	0.00712043	0	0.353443	0.935492
P087	FSH/LH-PitNET	Silent	cibersort GES_300	NA	0.0487504	0	0.112607	0.386063	0	0	0.0376036	0.414976	0	0	0	0.22201	0.976186
P088	ACTH-PitNET	ACTH	CIBERSORTx	NO	0	0.0730641	0.0101128	0	0.0484114	0.739007	0.129404	0	0	0	0	0.99726	0.924036
P088	ACTH-PitNET	ACTH	cibersort GES_300	NO	0	0.128583	0	0	0.0391293	0.759313	0.0706005	0	0.00237379	0	0	0.841655	1.24955
P089	GH-PitNET	GH	CIBERSORTx	NO	0	0.104297	0	0	0.861061	0	0.0346415	0	0	0	0	0.988997	0.177649
P089	GH-PitNET	GH	cibersort GES_300	NO	0	0.0326002	0.00823295	0	0.799594	0	0.0123863	0	0.147187	0	0	0.969473	0.245963
P090	PRL-PitNET	PRL	CIBERSORTx	NO	0	0.136269	0.00485541	0	0	0	0.858876	0	0	0	0	0.969973	0.249035
P090	PRL-PitNET	PRL	cibersort GES_300	NO	0	0.00509554	0.0701065	0	0	0	0.924798	0	0	0	0	0.945624	0.326424
P091	ACTH-PitNET	ACTH	CIBERSORTx	NO	0	0.0662484	0.0159817	0	0	0.91777	0	0	0	0	0	0.987832	1.3779
P091	ACTH-PitNET	ACTH	cibersort GES_300	NO	0	0.0929829	0.0217384	0	0.00362988	0.878365	0	0	0.00328396	0	0	0.847204	1.51189
P092	Plurihormonal PIT1	Silent	CIBERSORTx	NA	0	0.117078	0	0.0571582	0	0	0.81948	0	0.00628417	0	0	0.846019	0.533989
P092	Plurihormonal PIT1	Silent	cibersort GES_300	NA	0	0.0648109	0.0356581	0	0	0	0.529043	0	0.370488	0	0.01	0.169177	1.09621
P093	GH/PRL-PitNET	GH	CIBERSORTx	NO	0	0.0609986	0.0037624	0	0.775062	0	0.157603	0	0.0025733	0	0	0.974161	0.227713
P093	GH/PRL-PitNET	GH	cibersort GES_300	NO	0	0.0219381	0.0112985	0	0.72354	0	0.113178	0	0.130045	0	0	0.95807	0.290917
P094	FSH/LH-PitNET	Silent	CIBERSORTx	NA	0	0.187442	0.0624815	0.3043	0	0	0	0.415144	0	0.0306328	0	0.271566	0.963647
P094	FSH/LH-PitNET	Silent	cibersort GES_300	NA	0.0553603	0	0.374094	0.300586	0	0	0	0.269959	0	0	0	0.245215	0.969267
P095	ACTH-PitNET	ACTH	CIBERSORTx	NO	0	0.03395	0.000453333	0.0103035	0	0.955293	0	0	0	0	0	0.997484	1.45367
P095	ACTH-PitNET	ACTH	cibersort GES_300	NO	0	0.0150113	0.00406194	0	0.00590057	0.973098	0	0	0.00192822	0	0	0.98709	1.51949
P096	FSH/LH-PitNET	Silent	CIBERSORTx	NA	0	0.176266	0.0144695	0.297371	0	0	0	0.51146	0	0.000433748	0	0.250327	0.968387
P096	FSH/LH-PitNET	Silent	cibersort GES_300	NA	0	0.00331896	0.207463	0.56755	0	0	0	0.221668	0	0	0	0.213985	0.977748
P097	GH-PitNET	GH	CIBERSORTx	NO	0	0.0682841	0.0187917	0	0.906113	0	0	0.00665289	0.000157986	0	0	0.990981	0.1946
P097	GH-PitNET	GH	cibersort GES_300	NO	0	0.0883928	0.022445	0	0.723575	0	0	0.0117696	0.153817	0	0	0.83949	0.547383
P098	FSH/LH-PitNET	Silent	CIBERSORTx	NA	0	0.221825	0.0204548	0.239115	0	0	0.200666	0.317525	0	0.000414626	0	0.488932	0.882863
P098	FSH/LH-PitNET	Silent	cibersort GES_300	NA	0.031666	0.158938	0.0784495	0.509116	0	0	0.0637225	0.158108	0	0	0.01	0.196505	0.984077
P099	GH/PRL-PitNET	GH	CIBERSORTx	NO	0	0.0552081	0.00187539	0	0.841669	0	0.0993964	0	0.00185129	0	0	0.99033	0.158661
P099	GH/PRL-PitNET	GH	cibersort GES_300	NO	0	0.03297	0.00697379	0	0.818749	0	0.042815	0	0.0984922	0	0	0.975975	0.219187
P100	FSH/LH-PitNET	Silent	CIBERSORTx	NA	0	0.0904755	0	0.802847	0	0	0	0.0995478	0	0.00712996	0	0.247008	0.969969
P100	FSH/LH-PitNET	Silent	cibersort GES_300	NA	0.1204	0	0.0703024	0.719353	0	0	0	0.0899446	0	0	0	0.214257	0.978523
P101	FSH/LH-PitNET	Silent	CIBERSORTx	NA	0.00168977	0.197844	0.0200052	0.416888	0	0	0	0.363573	0	0	0	0.332034	0.947599
P101	FSH/LH-PitNET	Silent	cibersort GES_300	NA	0.0408268	0.0288624	0.124863	0.353371	0	0	0	0.452077	0	0	0	0.21643	0.977511
P102	GH-PitNET	GH	CIBERSORTx	NO	0	0.0728318	0.0156845	0	0.908521	0	0.00296299	0	0	0	0	0.990013	0.202734
P102	GH-PitNET	GH	cibersort GES_300	NO	0	0.0914276	0.0252819	0	0.881675	0	0	0	0.00161537	0	0	0.972147	0.245297
P103	GH-PitNET	GH	CIBERSORTx	NO	0	0.0710908	0.0152202	0	0.8885	0	0.0176212	0.00719914	0.000368256	0	0	0.989112	0.192602
P103	GH-PitNET	GH	cibersort GES_300	NO	0	0.0866905	0.0290853	0	0.882182	0	0	0	0.00204194	0	0	0.9722	0.245171
P104	FSH/LH-PitNET	Silent	CIBERSORTx	NA	0	0.109946	0	0.488636	0	0	0	0.401418	0	0	0	0.290914	0.95794
P104	FSH/LH-PitNET	Silent	cibersort GES_300	NA	0.00646953	0.0511012	0.133394	0.60425	0	0	0	0.204786	0	0	0	0.215977	0.977604
P105	ACTH-PitNET	ACTH	CIBERSORTx	NO	0	0.0430998	0.0464236	0	0	0.910477	0	0	0	0	0	0.993345	1.34967
P105	ACTH-PitNET	ACTH	cibersort GES_300	NO	0	0.12352	0.0366914	0	0	0.836642	0	0	0.00314658	0	0	0.818761	1.45811
P106	PRL-PitNET	PRL	CIBERSORTx	NO	0	0.220107	0	0	0	0	0.777491	0	0.00240172	0	0	0.96797	0.273274
P106	PRL-PitNET	PRL	cibersort GES_300	NO	0	0.138119	0.0402231	0	0	0	0.808528	0	0.0131295	0	0	0.943692	0.348066
P107	GH-PitNET	GH	CIBERSORTx	NO	0	0.0736112	0.00597718	0	0.867275	0	0.0529936	0	0.000142547	0	0	0.987466	0.189701
P107	GH-PitNET	GH	cibersort GES_300	NO	0	0.0936017	0.0106435	0	0.868557	0	0.0252227	0	0.00197529	0	0	0.970403	0.249339
P108	FSH/LH-PitNET	Silent	CIBERSORTx	NA	0	0.159565	0.0989598	0.362062	0	0	0	0.379413	0	0	0	0.295862	0.957693
P108	FSH/LH-PitNET	Silent	cibersort GES_300	NA	0	0.00312328	0.317682	0.16152	0	0	0	0.49491	0.0227652	0	0	0.233358	0.972736
P109	FSH/LH-PitNET	Silent	CIBERSORTx	NA	0	0.231067	0.00411077	0.175225	0	0	0.0198054	0.569792	0	0	0	0.399836	0.931713
P109	FSH/LH-PitNET	Silent	cibersort GES_300	NA	0.00623205	0	0.378905	0.398098	0	0	0	0.216766	0	0	0	0.232485	0.972427
P110	ACTH-PitNET	ACTH	CIBERSORTx	NO	0	0.0160514	0.0184179	0	0	0.965531	0	0	0	0	0	0.997335	1.47895
P110	ACTH-PitNET	ACTH	cibersort GES_300	NO	0	0.0146566	0.0201013	0	0.00340102	0.943781	0	0	0.0180604	0	0	0.983206	1.45312
P111	Null cell tumor	Silent	CIBERSORTx	NA	0.00448746	0.450855	0.00998051	0.372827	0	0	0.0434647	0.118385	0	0	0	0.593435	0.853624
P111	Null cell tumor	Silent	cibersort GES_300	NA	0	0.324096	0.0709347	0.550549	0	0	0	0.0544202	0	0	0.01	0.193941	0.984363
P112	ACTH-PitNET	ACTH	CIBERSORTx	NO	0	0.0130264	0.0108699	0	0	0.976104	0	0	0	0	0	0.997439	1.50501
P112	ACTH-PitNET	ACTH	cibersort GES_300	NO	0	0.052297	0	0	0.00460464	0.938191	0	0	0.00490689	0	0	0.985803	1.4356
P113	FSH/LH-PitNET	Silent	CIBERSORTx	NA	0	0.239481	0.0598054	0.473088	0	0.0542557	0	0.17337	0	0	0	0.301447	0.953426
P113	FSH/LH-PitNET	Silent	cibersort GES_300	NA	0.146883	0	0.344245	0.220037	0	0.0224296	0	0.266405	0	0	0	0.230798	0.972884
P114	ACTH-PitNET	ACTH	CIBERSORTx	NO	0	0.0385447	0.00433436	0	0.00595905	0.951162	0	0	0	0	0	0.994769	1.44808
P114	ACTH-PitNET	ACTH	cibersort GES_300	NO	0	0.00710543	0.00277567	0	0.00595636	0.971768	0	0	0.0123944	0	0	0.968786	1.54588
P115	ACTH-PitNET	Silent	CIBERSORTx	NA	0	0.147131	0.0309213	0.42997	0	0	0	0.389812	0	0.00216632	0	0.153471	0.991484
P115	ACTH-PitNET	Silent	cibersort GES_300	NA	0	0.0331084	0.218447	0.384135	0	0	0	0.36431	0	0	0	0.243182	0.969897
P116	FSH/LH-PitNET	Silent	CIBERSORTx	NA	0	0.135447	0.00737831	0	0.0236354	0.117567	0.714903	0	0	0.0010692	0	0.882633	0.47095
P116	FSH/LH-PitNET	Silent	cibersort GES_300	NA	0	0.109272	0.0960109	0	0.0338104	0.117334	0.642885	0	0.000687477	0	0.01	0.181007	1.14187
P117	Null cell tumor	Silent	CIBERSORTx	NA	0	0.49142	0.160331	0.240317	0	0.00164406	0	0.106288	0	0	0	0.269556	0.962945
P117	Null cell tumor	Silent	cibersort GES_300	NA	0.0374244	0.00202685	0.751085	0.209463	0	0	0	0	0	0	0	0.211749	0.978849
P118	PRL-PitNET	PRL	CIBERSORTx	NO	0	0.0937554	0	0	0	0	0.906245	0	0	0	0	0.971548	0.237704
P118	PRL-PitNET	PRL	cibersort GES_300	NO	0	0.0253715	0.0735145	0	0	0	0.901114	0	0	0	0	0.948914	0.319293
P119	GH-PitNET	GH	CIBERSORTx	NO	0	0.0842135	0.00704283	0	0.904023	0	0	0.00472053	0	0	0	0.99052	0.196773
P119	GH-PitNET	GH	cibersort GES_300	NO	0	0.107301	0.0115842	0	0.87903	0	0	0	0.00208446	0	0	0.969358	0.256375
P120	ACTH-PitNET	ACTH	CIBERSORTx	YES	0	0.180146	0.0268318	0	0.0332153	0.600388	0.158991	0	0.000428142	0	0	0.759523	1.05104
P120	ACTH-PitNET	ACTH	cibersort GES_300	YES	0	0.205182	0.0230484	0	0.0542335	0.572178	0.103444	0	0.0419144	0	0	0.330125	1.51138
P121	FSH/LH-PitNET	Silent	CIBERSORTx	NA	0	0.157477	0.00210339	0.282489	0	0	0	0.557931	0	0	0	0.261504	0.965837
P121	FSH/LH-PitNET	Silent	cibersort GES_300	NA	0	0.115757	0.168912	0.399775	0	0	0	0.315557	0	0	0	0.22064	0.975865
P122	ACTH-PitNET	ACTH	CIBERSORTx	NO	0	0.0236002	0.00955157	0	0	0.966848	0	0	0	0	0	0.997947	1.48141
P122	ACTH-PitNET	ACTH	cibersort GES_300	NO	0	0.065804	0	0	0.00597964	0.923386	0	0	0.00483025	0	0	0.981214	1.40686
P123	GH-PitNET	GH	CIBERSORTx	NO	0	0.107501	0.0120217	0	0.853227	0	0.0097709	0	0.0174794	0	0	0.988461	0.176399
P123	GH-PitNET	GH	cibersort GES_300	NO	0	0.129271	0.0105848	0	0.76613	0	0	0.00457425	0.089439	0	0	0.967764	0.253688
P124	PRL-PitNET	PRL	CIBERSORTx	NO	0	0.083136	0.0033131	0	0	0	0.912086	0	0.00146502	0	0	0.969883	0.244048
P124	PRL-PitNET	PRL	cibersort GES_300	NO	0	0.0303939	0.0303297	0	0	0	0.939276	0	0	0	0	0.957013	0.290948
P125	ACTH-PitNET	Silent	CIBERSORTx	NA	0	0.0171508	0.0109299	0	0	0.971919	0	0	0	0	0	0.997154	1.49518
P125	ACTH-PitNET	Silent	cibersort GES_300	NA	0	0.0442034	0.00819225	0	0.00438461	0.937382	0	0	0.00583725	0	0	0.979579	1.44384
P126	PRL-PitNET	PRL	CIBERSORTx	NO	0	0.183143	0.0236291	0	0.0881699	0	0.704039	0	0.00101893	0	0	0.945982	0.355614
P126	PRL-PitNET	PRL	cibersort GES_300	NO	0	0.05949	0.0836291	0	0.0363328	0	0.804893	0	0.0156554	0	0	0.950535	0.335076
P127	ACTH-PitNET	ACTH	CIBERSORTx	NO	0	0.0396313	0.00845031	0	0	0.874986	0.074504	0	0.00242801	0	0	0.996787	1.25666
P127	ACTH-PitNET	ACTH	cibersort GES_300	NO	0	0.0800189	0	0	0.00363968	0.845833	0.0421153	0	0.0283927	0	0	0.982693	1.21358
P128	ACTH-PitNET	Silent	CIBERSORTx	NA	0	0.135586	0	0.685589	0	0.00900602	0.00513221	0.16248	0	0.0022068	0	0.162641	0.993758
P128	ACTH-PitNET	Silent	cibersort GES_300	NA	0.136133	0	0.0802357	0.783632	0	0	0	0	0	0	0.01	0.188323	0.986582
P129	GH-PitNET	GH	CIBERSORTx	NO	0	0.051957	0.00258986	0	0.82909	0	0.116363	0	0	0	0	0.987147	0.173609
P129	GH-PitNET	GH	cibersort GES_300	NO	0	0.0213091	0.0122823	0	0.854094	0	0.112315	0	0	0	0	0.964041	0.271872
P130	PRL-PitNET	PRL	CIBERSORTx	NO	0	0.136517	0.000109783	0	0	0	0.861068	0	0.0023055	0	0	0.9692	0.251376
P130	PRL-PitNET	PRL	cibersort GES_300	NO	0	0.0657135	0.0548725	0	0	0	0.879414	0	0	0	0	0.948144	0.323759
P131	Plurihormonal PIT1	Silent	CIBERSORTx	NA	0	0.0441777	0	0	0.549448	0	0.0662905	0	0.340083	0	0	0.902904	0.444995
P131	Plurihormonal PIT1	Silent	cibersort GES_300	NA	0	0	0.0661927	0	0.572554	0	0.0763531	0	0.284901	0	0.01	0.140407	1.18017
P132	ACTH-PitNET	ACTH	CIBERSORTx	NO	0	0.0451751	0.00738008	0	0	0.875931	0.0709502	0	0.000563751	0	0	0.997306	1.25818
P132	ACTH-PitNET	ACTH	cibersort GES_300	NO	0	0.0652935	0	0	0.0063244	0.855401	0.0494815	0	0.0234996	0	0	0.986678	1.22986
P133	GH-PitNET	GH	CIBERSORTx	NO	0	0.0750559	0.014578	0	0.903846	0	0	0.00652008	0	0	0	0.989649	0.200858
P133	GH-PitNET	GH	cibersort GES_300	NO	0	0.0917974	0.0239432	0	0.819967	0	0	0.019553	0.04474	0	0	0.974607	0.224499
P134	Plurihormonal PIT1	Silent	CIBERSORTx	NA	0	0.300919	0	0	0.0840279	0.00574696	0.608453	0	0.000853289	0	0	0.547445	0.859052
P134	Plurihormonal PIT1	Silent	cibersort GES_300	NA	0.159641	0.0597799	0.180585	0	0.0106562	0	0.589338	0	0	0	0.02	0.109898	1.12352

## Sheet: RNA-seq da Silva-J.(GSE209903)
Paper ID	RNA_Seq ID	Clinical Presentation	IHC	RNA_Seq ID	Normal Residual	ImmuneCells	ExtracellularMatrixCells	TissueStemCells	Somatotropes	Lactotropes	Pituicytes	ProPIT1	Corticotropes	Gonadotropes	Thyrotropes	P-value	Correlation	RMSE
PitNET001	GSM6406324	Acromegaly	GH+/PRL+	cibersort GES_300	NO	0	0.0703886	0.0372536	0.891548	0	0	0	0	0	0.000809423	0	0.967341	0.267488
	GSM6406324	Acromegaly	GH+/PRL+	CIBERSORTx	NO	0	0.115623	0.0231859	0.861191	0	0	0	0	0	0	0	0.990738	0.165794
PitNET002	GSM6406326	Acromegaly	GH+ and other(s)	cibersort GES_300	NO	0	0.0891648	0.0287138	0.881146	0	0	0	0	0	0.00097519	0	0.96924	0.256888
PitNET002	GSM6406326	Acromegaly	GH+ and other(s)	CIBERSORTx	NO	0	0.118655	0.000847371	0.880497	0	0	0	0	0	0	0	0.992002	0.171544
PitNET003	GSM6406327	Acromegaly	GH+/PRL+	cibersort GES_300	DUBBIO	0	0	0.259115	0.273428	0	0	0.467458	0	0	0	0.01	0.231554	1.00068
PitNET003	GSM6406327	Acromegaly	GH+/PRL+	CIBERSORTx	DUBBIO	0	0.130339	0.0689676	0.542115	0	0	0.258445	0.000133336	0	0	0	0.873345	0.499763
PitNET004	GSM6406329	Acromegaly	GH+/PRL+	cibersort GES_300	NO	0	0.0846114	0.000363205	0.726994	0.0973314	0	0	0	0	0.0907002	0	0.927206	0.375313
PitNET004	GSM6406329	Acromegaly	GH+/PRL+	CIBERSORTx	NO	0	0.0494978	0.00490798	0.850151	0.0954297	0	0	0	0	1.37215e-05	0	0.988954	0.171501
PitNET005	GSM6406330	Acromegaly	GH+/PRL+	cibersort GES_300	DUBBIO	0	0.0131184	0.145252	0.183838	0	0	0.655589	0	0	0.00220363	0.02	0.143808	1.02511
PitNET005	GSM6406330	Acromegaly	GH+/PRL+	CIBERSORTx	DUBBIO	0	0.0881661	0.0487797	0.534527	0.0821436	0	0.213504	0.0189198	0	0.0139591	0	0.843136	0.544291
PitNET006	GSM6406331	Acromegaly	GH+ and other(s)	cibersort GES_300	NO	0	0.0727954	0.0153427	0.830612	0.079824	0	0	0	0	0.00142584	0	0.754781	0.698115
PitNET006	GSM6406331	Acromegaly	GH+ and other(s)	CIBERSORTx	NO	0	0.0628692	0	0.712879	0.224252	0	0	0	0	0	0	0.976988	0.214985
PitNET007	GSM6406333	Acromegaly	GH+ and other(s)	cibersort GES_300	NO	0	0.0505177	0.0260887	0.751799	0.0985849	0	0	0	0	0.0730094	0	0.935398	0.3539
PitNET007	GSM6406333	Acromegaly	GH+ and other(s)	CIBERSORTx	NO	0	0.103539	0.00705494	0.775739	0.113085	0	0	0	0	0.000582606	0	0.981699	0.191428
PitNET010	GSM6406334	Acromegaly	GH+ and other(s)	cibersort GES_300	NO	0	0.0442663	0.0186448	0.802487	0.0150177	0	0	0.00258966	0	0.116995	0	0.961822	0.274545
PitNET010	GSM6406334	Acromegaly	GH+ and other(s)	CIBERSORTx	NO	0	0.0882283	0.0118905	0.843453	0.0501048	0	0	0.00632306	0	0	0	0.99174	0.14882
PitNET011	GSM6406335	Acromegaly	GH+ and other(s)	cibersort GES_300	NO	0	0.102414	0.0132918	0.643459	0.148207	0	0	0	0	0.092628	0	0.644821	0.786543
PitNET011	GSM6406335	Acromegaly	GH+ and other(s)	CIBERSORTx	NO	0	0.0998092	0.00238466	0.73953	0.153103	0	0	0.00517287	0	0	0	0.666522	0.803974
PitNET012	GSM6406337	Acromegaly	Not reported	cibersort GES_300	NO	0	0.0839268	0.00711383	0.90407	0	0	0	0	0	0.00488979	0	0.936286	0.374935
PitNET012	GSM6406337	Acromegaly	Not reported	CIBERSORTx	NO	0	0.0577888	0	0.930725	0	0	0	0	0.00661526	0.00487124	0	0.991846	0.210554
PitNET013	GSM6406338	Cushing disease	ACTH+	cibersort GES_300	YES	0	0.136245	0.0125923	0.573602	0.0461428	0	0	0.00384223	0.0585589	0.169017	0	0.589133	0.82566
PitNET013	GSM6406338	Cushing disease	ACTH+	CIBERSORTx	YES	0	0.170911	0.00750664	0.687943	0.0793622	0	0	0.0317921	0.0165418	0.00594339	0	0.563521	0.89621
PitNET014	GSM6406340	Non-functioning PitNET	All negative	cibersort GES_300	NA	0.0149019	0.0401307	0.0621679	0	0	0	0.749056	0	0.133743	0	0.02	0.147707	0.99876
PitNET014	GSM6406340	Non-functioning PitNET	All negative	CIBERSORTx	NA	0	0.0960733	0	0	0	0.0196899	0.591467	0.00274593	0.290024	0	0	0.207518	0.979316
PitNET015	GSM6406341	Cushing disease	ACTH+	cibersort GES_300	NO	0	0.109383	0.000850707	0	0	0	0	0.879497	0	0.010269	0	0.942246	1.36259
PitNET015	GSM6406341	Cushing disease	ACTH+	CIBERSORTx	NO	0	0.0407208	0.00701095	0	0	0	0.0108137	0.941417	0	3.79099e-05	0	0.996623	1.42015
PitNET016	GSM6406342	Non-functioning PitNET	LH+/FSH+	cibersort GES_300	NA	0	0.0293334	0.23371	0	0	0	0.504756	0	0.232201	0	0.01	0.222123	0.975414
PitNET016	GSM6406342	Non-functioning PitNET	LH+/FSH+	CIBERSORTx	NA	0	0.182917	0.0722994	0.0328032	0	0	0.522156	0	0.189824	0	0	0.490895	0.897166
PitNET018	GSM6406344	Non-functioning PitNET	All negative	cibersort GES_300	NA	0	0.0227836	0.253444	0	0	0	0.666916	0.0183612	0.0384947	0	0.01	0.210407	0.979926
PitNET018	GSM6406344	Non-functioning PitNET	All negative	CIBERSORTx	NA	0	0.227273	0.0484468	0.000327016	0	0	0.549369	0.0534358	0.121148	0	0	0.488406	0.888613
PitNET021	GSM6406345	Cushing disease	ACTH+	cibersort GES_300	NO	0	0.186245	0.122853	0	0	0	0	0.676643	0	0.0142588	0	0.799731	1.13203
PitNET021	GSM6406345	Cushing disease	ACTH+	CIBERSORTx	NO	0	0.249963	0.0745365	0	0	0	0	0.675501	0	0	0	0.984231	0.796463
PitNET022	GSM6406347	Non-functioning PitNET	ACTH+ and other(s)+	cibersort GES_300	NA	0	0.0918851	0.0150381	0.00150465	0	0	0	0.873345	0	0.0182269	0	0.865171	1.47026
PitNET022	GSM6406347	Non-functioning PitNET	ACTH+ and other(s)+	CIBERSORTx	NA	0.000310888	0.0625217	0.0113628	0	0	0	0	0.92443	0	0.00137408	0	0.995876	1.37988
PitNET023	GSM6406348	Cushing disease	ACTH+ and other(s)+	cibersort GES_300	NO	0	0.123041	0.00156457	0.0692015	0.0485612	0	0	0.715921	0	0.0417108	0	0.940866	0.978649
PitNET023	GSM6406348	Cushing disease	ACTH+ and other(s)+	CIBERSORTx	NO	0	0.055383	0.00174017	0.0346949	0.0674924	0	0	0.839242	0	0.00144733	0	0.991056	1.17844
PitNET024	GSM6406350	Cushing disease	ACTH+	cibersort GES_300	NO	0	0.108295	0.00358582	0.00388648	0	0	0	0.882073	0	0.00215921	0	0.927445	1.39306
PitNET024	GSM6406350	Cushing disease	ACTH+	CIBERSORTx	NO	0	0.0507327	0.0148686	0	0	0	0	0.932644	0	0.00175475	0	0.996334	1.39915
PitNET025	GSM6406351	Cushing disease	ACTH+ and other(s)+	cibersort GES_300	YES	0	0.105289	0.0190092	0.379996	0.0155523	0	0	0.328618	0	0.151536	0	0.973815	0.231811
PitNET025	GSM6406351	Cushing disease	ACTH+ and other(s)+	CIBERSORTx	YES	0	0.118526	0.0139521	0.427131	0.0480562	0	0	0.342994	0	0.0493414	0	0.989544	0.171251
PitNET027	GSM6406352	Cushing disease	ACTH+	cibersort GES_300	YES	0	0.146252	0.01781	0.5211	0.0242188	0	0	0.130612	0.022837	0.13717	0	0.924326	0.407634
PitNET027	GSM6406352	Cushing disease	ACTH+	CIBERSORTx	YES	0	0.177046	0.0249564	0.592658	0.036355	0	0	0.139738	0	0.0292461	0	0.946194	0.329818
PitNET029	GSM6406354	Non-functioning PitNET	LH+/FSH+	cibersort GES_300	NA	0	0.044042	0.0421656	0.117977	0.0689479	0	0.367734	0	0.359134	0	0.01	0.219691	0.983674
PitNET029	GSM6406354	Non-functioning PitNET	LH+/FSH+	CIBERSORTx	NA	0	0.202278	0.00162205	0.276962	0.178964	0	0.0888446	0.0125528	0.237896	0.000880851	0	0.798776	0.665028
PitNET030	GSM6406355	Non-functioning PitNET	All negative	cibersort GES_300	NA	0	0	0.158844	0	0	0	0.603349	0	0.237806	0	0.01	0.213458	0.978349
PitNET030	GSM6406355	Non-functioning PitNET	All negative	CIBERSORTx	NA	0	0.156028	0	0	0	0	0.522951	0	0.321021	0	0	0.299557	0.95522
PitNET031	GSM6406357	Non-functioning PitNET	LH+	cibersort GES_300	NA	0	0.0185419	0.305975	0	0.231127	0	0.235855	0.0258868	0.182614	0	0.01	0.181013	0.998832
PitNET031	GSM6406357	Non-functioning PitNET	LH+	CIBERSORTx	NA	0	0.404537	0.0758205	0	0.31622	0	0.0709559	0.0613528	0.070938	0.000175397	0	0.792641	0.665207
PitNET032	GSM6406358	Non-functioning PitNET	All negative	cibersort GES_300	NA	0	0.0224199	0.206436	0	0	0	0.335496	0	0.435648	0	0.01	0.240476	0.970784
PitNET032	GSM6406358	Non-functioning PitNET	All negative	CIBERSORTx	NA	0	0.318288	0.0998162	0	0	0	0.392003	0.00184103	0.188053	0	0	0.340322	0.943736
PitNET033	GSM6406359	Non-functioning PitNET	LH+	cibersort GES_300	NA	0	0.00866734	0.146437	0	0	0	0.544721	0	0.300175	0	0.01	0.225206	0.975105
PitNET033	GSM6406359	Non-functioning PitNET	LH+	CIBERSORTx	NA	0	0.133383	0.0182275	0	0.0693431	0	0.485828	0	0.293218	0	0	0.454444	0.909138
PitNET034	GSM6406361	Non-functioning PitNET	ACTH+ and other(s)+	cibersort GES_300	NA	0	0.00733367	0.191809	0	0	0	0.418316	0	0.382542	0	0.01	0.238217	0.971377
PitNET034	GSM6406361	Non-functioning PitNET	ACTH+ and other(s)+	CIBERSORTx	NA	0	0.20371	0.0258837	0.0741851	0.0315972	0	0.359452	0	0.305172	0	0	0.424316	0.913992
PitNET035	GSM6406362	Non-functioning PitNET	LH+/FSH+	cibersort GES_300	NA	0	0.0914555	0.174351	0	0	0	0.0574336	0	0.420794	0.255966	0.01	0.324638	0.945725
PitNET035	GSM6406362	Non-functioning PitNET	LH+/FSH+	CIBERSORTx	NA	0	0.263355	0.0636949	0	0.0669615	0.000786099	0.579643	0	0.0255601	0	0	0.314566	0.949153
PitNET036	GSM6406364	Non-functioning PitNET	LH+	cibersort GES_300	NA	0	0.3465	0.0204466	0	0	0	0.0695921	0.0969918	0.389761	0.0767085	0.02	0.174617	1.01046
PitNET036	GSM6406364	Non-functioning PitNET	LH+	CIBERSORTx	NA	0	0.382151	0	0	0	0	0.211903	0.116436	0.276877	0.0126338	0	0.697803	0.766705
PitNET037	GSM6406365	Non-functioning PitNET	LH+/FSH+	cibersort GES_300	NA	0	0.198566	0.139177	0.0213132	0.246891	0	0	0.0753199	0.074803	0.24393	0	0.474668	0.879971
PitNET037	GSM6406365	Non-functioning PitNET	LH+/FSH+	CIBERSORTx	NA	0	0.425898	0.0877551	0.0374567	0.345738	0	0	0.0877721	0.000109166	0.0152715	0	0.872594	0.562588
PitNET038	GSM6406366	Non-functioning PitNET	LH+/PRO+	cibersort GES_300	NA	0	0.162732	0.217844	0	0	0	0.547823	0	0.0716015	0	0.01	0.201703	0.981158
PitNET038	GSM6406366	Non-functioning PitNET	LH+/PRO+	CIBERSORTx	NA	0	0.296516	0.0848816	0	0	0.00973684	0.503497	0	0.105369	0	0	0.381222	0.931129
PitNET039	GSM6406368	Non-functioning PitNET	All negative	cibersort GES_300	NA	0	0.13105	0.330779	0	0	0	0.480806	0	0.0573652	0	0.01	0.192295	0.983146
PitNET039	GSM6406368	Non-functioning PitNET	All negative	CIBERSORTx	NA	0	0.351902	0.0768918	0	0	0	0.369542	0.00081657	0.200848	0	0	0.39713	0.92759
PitNET041	GSM6406369	Non-functioning PitNET	All negative	cibersort GES_300	NA	0	0.0589257	0.212279	0	0	0	0.50921	0	0.219586	0	0.01	0.200368	0.981162
PitNET041	GSM6406369	Non-functioning PitNET	All negative	CIBERSORTx	NA	0	0.187543	0.0365692	0	0	0.0149022	0.482245	0	0.27874	0	0	0.379943	0.934534
PitNET042	GSM6406371	Non-functioning PitNET	All negative	cibersort GES_300	NA	0.0411384	0.0275773	0.231596	0	0	0	0.623252	0	0.0764361	0	0.01	0.194361	0.983058
PitNET042	GSM6406371	Non-functioning PitNET	All negative	CIBERSORTx	NA	0	0.257063	0.0280927	0.00226835	0	0	0.493546	0.00361919	0.215411	0	0	0.283437	0.9591
PitNET043	GSM6406372	Non-functioning PitNET	All negative	cibersort GES_300	NA	0	0	0.0970779	0	0	0	0.789418	0	0	0.113504	0.02	0.149372	1.00202
PitNET043	GSM6406372	Non-functioning PitNET	All negative	CIBERSORTx	NA	0	0.0756301	0.00334143	0.102279	0	0	0.75766	0.0169973	0.00514761	0.0389449	0	0.572974	0.841616
PitNET044	GSM6406373	Non-functioning PitNET	All negative	cibersort GES_300	NA	0	0.0261412	0.143381	0	0.671135	0	0.159343	0	0	0	0.03	0.106231	1.15779
PitNET044	GSM6406373	Non-functioning PitNET	All negative	CIBERSORTx	NA	0	0.169079	0.00518475	0	0.732493	0	0.088219	0.00431639	0	0.000707306	0	0.936976	0.372072
PitNET045	GSM6406375	Non-functioning PitNET	LH+/FSH+	cibersort GES_300	NA	0	0.08228	0.526692	0.0402197	0	0	0.0403274	0	0.286449	0.0240324	0.01	0.248626	0.968572
PitNET045	GSM6406375	Non-functioning PitNET	LH+/FSH+	CIBERSORTx	NA	0	0.532185	0.220102	0.0806796	0	0	0.076179	0	0.0908551	0	0	0.55944	0.858198
PitNET046	GSM6406376	Non-functioning PitNET	Not reported	cibersort GES_300	NA	0	0.0352864	0.196172	0.00588572	0	0	0.269506	0	0.493151	0	0.01	0.250511	0.968198
PitNET046	GSM6406376	Non-functioning PitNET	Not reported	CIBERSORTx	NA	0	0.196203	0.028032	0.0457711	0	0	0.2057	0.00728635	0.517007	0	0	0.497991	0.901837
PitNET047	GSM6406378	Non-functioning PitNET	LH+	cibersort GES_300	NA	0.00915943	0.0212354	0.228186	0	0	0	0.555162	0.0253933	0.160864	0	0.01	0.214231	0.978428
PitNET047	GSM6406378	Non-functioning PitNET	LH+	CIBERSORTx	NA	0	0.160064	0.0275137	0	0	0.0305517	0.601032	0.041809	0.13903	0	0	0.442825	0.908073
PitNET048	GSM6406379	Non-functioning PitNET	LH+/FSH+	cibersort GES_300	NA	0	0.0500762	0.0793531	0	0	0	0.393681	0	0.47689	0	0.01	0.286202	0.9581
PitNET048	GSM6406379	Non-functioning PitNET	LH+/FSH+	CIBERSORTx	NA	0	0.183671	0.0111091	0	0	0	0.381386	0	0.423833	0	0	0.44642	0.919167
PitNET049	GSM6406380	Non-functioning PitNET	All negative	cibersort GES_300	NA	0	0.114143	0.22207	0	0	0	0.509196	0	0.154591	0	0.01	0.185786	0.98494
PitNET049	GSM6406380	Non-functioning PitNET	All negative	CIBERSORTx	NA	0	0.354462	0.0263232	0	0	0	0.449981	0	0.169233	0	0	0.24548	0.969695
PitNET050	GSM6406382	Non-functioning PitNET	LH+	cibersort GES_300	NA	0	0.0405453	0.126133	0	0	0	0.68158	0	0.151742	0	0.01	0.219038	0.977278
PitNET050	GSM6406382	Non-functioning PitNET	LH+	CIBERSORTx	NA	0	0.139226	0.025886	0	0	0	0.616051	0.0158238	0.203013	0	0	0.540993	0.882601
PitNET051	GSM6406383	Acromegaly	GH+ and other(s)	cibersort GES_300	NO	0	0.0908179	0.00255905	0.808215	0	0	0	0.00589547	0.0064375	0.086075	0	0.972309	0.234189
PitNET051	GSM6406383	Acromegaly	GH+ and other(s)	CIBERSORTx	NO	0	0.0664511	0.00337422	0.909974	0	0	0	0.0148268	0	0.00537371	0	0.99296	0.18729
PitNET053	GSM6406385	Non-functioning PitNET	LH+	cibersort GES_300	NA	0	0.065911	0.352946	0	0	0	0.284223	0	0.21919	0.0777288	0.01	0.245602	0.969178
PitNET053	GSM6406385	Non-functioning PitNET	LH+	CIBERSORTx	NA	0	0.405948	0.210063	0	0	0.00727838	0.296479	0.000630314	0.0796016	0	0	0.389991	0.928246
PitNET054	GSM6406386	Non-functioning PitNET	ACTH+	cibersort GES_300	NA	0	0.0475763	0.000659913	0.0112612	0	0	0	0.937333	0	0.00316993	0	0.93956	1.50593
PitNET054	GSM6406386	Non-functioning PitNET	ACTH+	CIBERSORTx	NA	0	0.0175384	0.0054027	0	0	0	0	0.977059	0	0	0	0.994723	1.51135
PitNET055	GSM6406387	Non-functioning PitNET	LH+/FSH+	cibersort GES_300	NA	0	0.281216	0.0625017	0	0	0	0.162495	0	0.394592	0.0991949	0.02	0.133782	1.00283
PitNET055	GSM6406387	Non-functioning PitNET	LH+/FSH+	CIBERSORTx	NA	0	0.419244	0.00709475	0	0	0	0.398912	0	0.17475	0	0	0.372145	0.932673
PitNET056	GSM6406389	Non-functioning PitNET	LH+	cibersort GES_300	NA	0.0625757	0	0.178192	0	0	0.0292729	0.542315	0	0.187645	0	0.01	0.205538	0.979536
PitNET056	GSM6406389	Non-functioning PitNET	LH+	CIBERSORTx	NA	0	0.22934	0.0382884	0	0.0743086	0.0237632	0.470966	0	0.163334	0	0	0.311916	0.95032
PitNET057	GSM6406390	Non-functioning PitNET	All negative	cibersort GES_300	NA	0	0.0607333	0.327558	0	0.00800316	0	0.565928	0	0.0377781	0	0.01	0.214022	0.977759
PitNET057	GSM6406390	Non-functioning PitNET	All negative	CIBERSORTx	NA	0	0.377563	0.07024	0	0.0642049	0	0.388276	0.00199196	0.097724	0	0	0.509487	0.883654
PitNET059	GSM6406392	Non-functioning PitNET	All negative	cibersort GES_300	NA	0	0.13021	0.43601	0	0.0133937	0	0.131146	0	0.289241	0	0.01	0.223232	0.974977
PitNET059	GSM6406392	Non-functioning PitNET	All negative	CIBERSORTx	NA	0	0.519433	0.162091	0	0.0545915	0	0.0678725	0	0.196012	0	0	0.485512	0.891823
PitNET060	GSM6406393	Non-functioning PitNET	All negative	cibersort GES_300	NA	0	0.061926	0.445586	0	0.0301787	0	0.371625	0	0.0906841	0	0.01	0.226037	0.974292
PitNET060	GSM6406393	Non-functioning PitNET	All negative	CIBERSORTx	NA	0	0.373966	0.204771	0	0.0667044	0	0.172636	0.00318725	0.178735	0	0	0.588096	0.86178
PitNET061	GSM6406394	Non-functioning PitNET	All negative	cibersort GES_300	NA	0.0454544	0.0839386	0.0789795	0	0	0	0.671375	0	0.120253	0	0.02	0.161125	0.99343
PitNET061	GSM6406394	Non-functioning PitNET	All negative	CIBERSORTx	NA	0	0.166102	0	0	7.35897e-05	0.0258327	0.472628	0.0239348	0.311429	0	0	0.207957	0.979476
PitNET062	GSM6406396	Non-functioning PitNET	LH+	cibersort GES_300	NA	0	0.176699	0.223358	0	0.00500518	0	0.437257	0.0142222	0.143459	0	0.01	0.212321	0.978342
PitNET062	GSM6406396	Non-functioning PitNET	LH+	CIBERSORTx	NA	0	0.264945	0.0574429	0	0.019862	0.00336685	0.546537	0.0175322	0.0903142	0	0	0.368922	0.932593
PitNET063	GSM6406397	Non-functioning PitNET	LH+/FSH+	cibersort GES_300	NA	0	0.0533252	0.187712	0	0	0	0.414507	0.035723	0.308733	0	0.01	0.207458	0.981013
PitNET063	GSM6406397	Non-functioning PitNET	LH+/FSH+	CIBERSORTx	NA	0	0.163777	0.0147459	0	0	0	0.555427	0.0324654	0.233585	0	0	0.42411	0.916372
PitNET064	GSM6406399	Non-functioning PitNET	ACTH+	cibersort GES_300	NA	0	0.0747722	0.0084815	0.00842313	0	0	0	0.90588	0	0.00244309	0	0.956483	1.4023
PitNET064	GSM6406399	Non-functioning PitNET	ACTH+	CIBERSORTx	NA	0	0.01667	0.0113786	0	0	0	0	0.969718	0	0.00223386	0	0.997438	1.48853
PitNET065	GSM6406400	Non-functioning PitNET	All negative	cibersort GES_300	NA	0.0369439	0	0.366943	0	0	0	0.142247	0	0.362751	0.0911149	0.01	0.279137	0.960272
PitNET065	GSM6406400	Non-functioning PitNET	All negative	CIBERSORTx	NA	0	0.348722	0.168441	0	0	0	0.345242	0	0.136462	0.00113328	0	0.270873	0.962538
PitNET066	GSM6406401	Non-functioning PitNET	All negative	cibersort GES_300	NA	0.0347194	0	0.139477	0	0.155766	0	0.561431	0	0	0.108608	0.03	0.105241	1.02127
PitNET066	GSM6406401	Non-functioning PitNET	All negative	CIBERSORTx	NA	0.0108506	0.0638251	0.0209524	0	0.376676	0	0.241707	0	0	0.285989	0	0.682381	0.750479
PitNET067	GSM6406403	Acromegaly	GH+/PRL+	cibersort GES_300	NO	0	0.0788364	0.032105	0.888206	0	0	0	0	0	0.000852954	0	0.931121	0.383383
PitNET067	GSM6406403	Acromegaly	GH+/PRL+	CIBERSORTx	NO	0	0.0546571	0.0224904	0.916201	0	0	0	0	0.00665135	0	0	0.991401	0.199491
PitNET068	GSM6406404	Acromegaly	All negative	cibersort GES_300	NO	0	0.0945592	0.0304446	0.768713	0.0977578	0	0	0.00658243	0	0.00194325	0	0.950354	0.31182
PitNET068	GSM6406404	Acromegaly	All negative	CIBERSORTx	NO	0	0.135364	0.0181111	0.706423	0.120917	0	0	0.0191258	0	5.85482e-05	0	0.948751	0.316471
PitNET069	GSM6406405	Acromegaly	All negative	cibersort GES_300	NO	0	0.0711894	0.0106287	0.917354	0	0	0	0	0	0.000828149	0	0.944422	0.35569
PitNET069	GSM6406405	Acromegaly	All negative	CIBERSORTx	NO	0	0.0411207	0.0088908	0.948279	0	0	0	0	0.0017094	0	0	0.993413	0.216783
PitNET072	GSM6406407	Non-functioning PitNET	All negative	cibersort GES_300	NA	0.0736674	0	0.0893955	0	0	0	0.799986	0	0.036951	0	0.01	0.186453	0.98765
PitNET072	GSM6406407	Non-functioning PitNET	All negative	CIBERSORTx	NA	0	0.136192	0	0	0	0.00630834	0.687736	0.0109819	0.158782	0	0	0.24084	0.971368
PitNET073	GSM6406408	Non-functioning PitNET	All negative	cibersort GES_300	NA	0	0.0505682	0.202828	0	0	0	0.591784	0	0.15482	0	0.01	0.20886	0.979258
PitNET073	GSM6406408	Non-functioning PitNET	All negative	CIBERSORTx	NA	0	0.23544	0.0251058	0	0	0.0123407	0.555662	0.00531254	0.166139	0	0	0.387407	0.929427
PitNET074	GSM6406410	Non-functioning PitNET	LH+/FSH+	cibersort GES_300	NA	0	0.0684118	0.0538408	0.299386	0.237671	0	0	0.0524257	0.248881	0.0393836	0	0.594248	0.805806
PitNET074	GSM6406410	Non-functioning PitNET	LH+/FSH+	CIBERSORTx	NA	0	0.224973	0.0186699	0.320147	0.301934	0	0	0.0755937	0.0586825	0	0	0.811373	0.604508
PitNET075	GSM6406411	Non-functioning PitNET	ACTH+	cibersort GES_300	NA	0	0.300322	0.338469	0	0.295655	0	0	0.0461359	0	0.019418	0.02	0.162649	1.02956
PitNET075	GSM6406411	Non-functioning PitNET	ACTH+	CIBERSORTx	NA	0	0.605132	0.0811305	0	0.231567	0	0	0.050691	0.00920533	0.0222744	0	0.640618	0.780193
PitNET076	GSM6406412	Non-functioning PitNET	All negative	cibersort GES_300	NA	0.0959546	0	0.094372	0	0	0.0239673	0.785706	0	0	0	0.03	0.0904155	1.0143
PitNET076	GSM6406412	Non-functioning PitNET	All negative	CIBERSORTx	NA	0.0290314	0.186468	0.00890398	0.324613	0	0.0789457	0.241541	0.0174088	0.112672	0.00041581	0	0.571772	0.821947
PitNET077	GSM6406414	Acromegaly	GH+/PRL+	cibersort GES_300	NO	0	0.0861647	0.0164306	0.893771	0	0	0	0	0	0.00363391	0	0.938937	0.363558
PitNET077	GSM6406414	Acromegaly	GH+/PRL+	CIBERSORTx	NO	0	0.0560664	0.00307614	0.932826	0	0	0	0	0.00520587	0.00282545	0	0.990532	0.219249
