# Supplementary material for: PitNET tissue deconvolution: tracing normal tissue residues and immune dynamics
Source: Front Endocrinol (Lausanne). 2025 Nov 27;16:1674625. doi: 10.3389/fendo.2025.1674625 (PMC12695536; doi:10.3389/fendo.2025.1674625)
Supplement: Supplementary Table 2 — This table reports the five generated gene expression signature used as reference for CIBERSORT [file Table2.xlsx]

## Sheet: GES50
Gene	ImmuneCells	ExtracellularMatrixCells	TissueStemCells	Somatotrophs	Lactotrophs	Pituicytes	ProPIT1	Corticotrophs	Gonadotrophs	Thyrotrophs
MMP23B	2.62382	0.94527	3.4962	2.15626	0.823585	0.666324	1.15593	32.0818	3.50608	0
TNFRSF1B	226.37	27.3707	21.8767	0.467744	1.0155	2.9794	0.234458	0.284065	0.29494	0
DHRS3	79.247	138.21	211.357	4.57155	1.22979	18.3888	6.81231	2.90944	47.4645	9.50731
CLCNKA	1.22067	2.65376	1.4438	1.852	0.417185	2.68344	2.49806	10.1382	69.0084	0
IGSF21	284.385	7.58811	2.41692	0.183761	0.456403	0.176111	0.678848	0	0.765945	0
VWA5B1	1.31607	1.20816	0	120.13	4.19842	0.901557	27.3883	1.8942	51.4743	27.9964
HSPG2	14.0331	108.38	39.133	0.551421	1.42068	6.09763	0.917519	32.6947	64.0322	0
CLIC4	33.9474	143.731	251.159	2.57167	2.00995	41.0315	4.43385	3.31443	3.10951	6.03202
LAPTM5	217.954	14.1329	3.68228	0.42688	0.538653	1.24459	0.251403	2.56223	0.156789	0
CSMD2	1.99087	2.93977	0	3.64752	1.44335	3.20848	3.55729	64.3684	19.9019	1.91943
GRIK3	21.6186	27.8259	19.2727	1.34245	10.601	681.414	2.64862	3.11249	9.54992	0
RAB3B	25.0041	27.9078	4.58062	9.61582	12.6057	2.32572	7.49093	717.349	31.0465	7.91333
PLPP3	56.2927	365.866	453.56	5.60392	2.18939	46.6135	1.99347	0.580508	7.22599	15.7697
LEPR	27.4146	196.159	859.916	4.48919	5.56913	23.9344	19.9761	7.87485	5.24211	3.58845
PDE4B	597.21	133.743	38.5276	0.804575	4.75972	43.5332	9.59707	4.22484	220.123	28.4421
PKN2-AS1	18.6869	20.2374	9.88819	20.0953	6.19866	32.2293	72.0866	25.6399	13.8218	237.413
ARHGAP29	44.8587	303.106	111.132	8.84576	59.3356	28.0981	23.4749	67.8929	2.61549	23.31
OLFM3	1.06737	1.02058	0	11.7844	117.755	0.805308	1.73321	0.336938	29.4517	2.10964
NTNG1	422.826	387.381	60.2291	15.2673	59.6189	0.85383	12.6898	1.59656	9.72216	34.0769
VAV3	149.639	103.868	52.5129	2.10447	62.3028	1.8181	120.224	8.44706	26.7632	101.276
SLC6A17	2.70287	6.51005	2.69688	47.5938	115.083	1.40367	32.3957	56.2351	41.6632	18.5055
CD53	140.942	2.21473	3.84712	1.35405	0.273585	1.03079	0.376133	0	0.353297	0
KCND3	11.9703	17.5986	20.4561	43.8177	63.2578	37.7461	150.774	69.6122	27.0248	52.8284
TSHB	37.1129	45.3238	59.1194	52.9971	28.7448	0.581318	118.335	13.8065	35.857	15856.7
TSPAN2	7.47948	9.65321	0	4.79044	2.54607	0.747899	12.6464	1.14414	26.2376	32.2525
ZNF697	5.70168	8.24955	4.03599	49.8695	2.78506	5.10129	11.072	20.1711	4.21861	6.97836
GPR89A	19.6698	14.2846	12.7317	91.1176	15.8943	17.3229	25.4244	14.4978	23.7896	32.3129
PCP4L1	5.76386	11.1387	25.097	107.598	5.11917	0.304909	12.8533	35.7812	7.35972	29.0044
LMX1A	0.996038	0.838077	2.37425	0.914915	0.245938	0.0932856	1.1469	416.659	0.523873	0
RXRG	3.97439	5.05886	11.4893	111.301	9.38985	14.6068	52.9557	9.84744	4.83829	54.2097
RCSD1	179.462	22.2262	8.17679	2.63391	0.35279	0.696384	1.53047	0.575257	0.524891	0
TBX19	20.6949	16.7681	7.6896	17.8172	29.761	11.1217	20.8225	468.471	46.4804	28.8313
FAM163A	6.08568	9.80276	0	131.758	441.481	3.32596	23.3874	10.1718	104.307	78.812
HMCN1	22.9565	79.0992	86.2131	0.795904	2.2173	696.017	13.0313	0.735333	39.1186	34.7604
RGS1	349.505	8.05551	0	0.115805	1.02691	0.714581	0.245914	0.0598655	0.178669	0
KCNT2	6.05685	69.1295	355.32	95.4237	188.682	3.1927	344.016	8.98696	323.232	386.245
CFH	6.44001	87.4486	317.628	0.01306	0.460227	2.55062	0.0513411	0.128338	9.53065	1.21829
PTPRC	772.014	11.3179	7.07011	0.56853	1.96967	1.27057	1.63124	0.259341	0.375667	0
PRELP	15.0103	41.9499	241.027	0.500416	1.0001	24.5322	0.15838	3.70141	0.382415	2.02083
AVPR1B	0.285413	0.441771	0	0.369978	0.0770597	0.135209	0.309057	54.9771	0.586103	0
VASH2	1.22497	3.7677	0	1.45435	1.05101	0.785874	2.35033	0.371605	185.035	0
LINC02775	0.33173	0.559776	0	5.68853	1.47197	0.137952	7.12805	83.1491	2.52427	10.0944
C1orf115	4.31387	4.13494	4.76456	3.53075	2.01317	1.13179	39.8311	2.64637	6.16094	30.4019
SUSD4	18.8474	25.3237	7.55124	312.945	71.1924	7.21338	108.7	51.9669	10.4225	103.403
STUM	4.54936	2.94785	15.4786	23.5697	58.3915	1.72471	83.5444	1.24784	1.98973	16.4767
NID1	2.75767	57.0357	383.434	10.8038	0.574063	8.73912	0.807234	0.584026	0.909549	3.27575
GREM2	3.09849	8.09354	29.5821	81.4969	0.987427	1.26244	22.5885	1.02044	5.56501	20.1092
KIF26B	39.3461	44.299	17.376	15.7532	29.0879	15.3446	79.9448	35.8606	26.5758	31.2865
LINC01250	3.60842	5.24955	1.61836	27.9636	32.0623	15.7044	62.3869	61.4893	767.683	44.9914
APOB	0.540531	1.66447	10.2084	0.131645	0.16264	0.106478	0	0.183139	41.7987	0
POMC	2319.27	2850.96	2281.38	1279.96	1422.41	200.047	2086.16	102466	1327.82	2067.46
KCNK3	1.74182	12.0407	0	1.40612	0.850948	0.472142	4.96282	5.71381	63.4254	10.8191
ALK	13.7471	41.6878	9.0271	27.0505	797.709	44.6191	48.3819	8.78127	39.6355	53.8335
GALNT14	4.6093	10.3594	0	3.12146	202.535	0.853429	4.03889	1.84988	3.13336	4.04661
CRIM1	154.539	274.544	425.665	1.33229	1.42707	91.6499	0.90295	34.4375	2.41659	3.76115
EFEMP1	4.38407	37.0991	180.913	9.08725	0.732072	5.74372	3.35347	0.272406	0.617981	0
LRRTM4	22.2513	84.0879	9.72891	87.7123	885.354	19.1352	26.5394	96.6639	13.6299	55.9846
ATOH8	17.8891	20.6687	28.9849	0.364402	0.247951	102.352	0.478121	0.795456	0.3944	0
FHL2	2.27485	40.6188	200.382	0.803288	0.91865	7.84716	3.6151	4.92948	75.2383	14.3539
CXCR4	191.531	24.0689	13.9242	0.562535	0.375682	4.15439	0.359842	17.3117	0.453667	0
ARHGAP15	680.804	21.6018	22.6071	0.687978	1.9724	2.28954	2.10158	1.12681	0.599215	0
ZEB2	345.534	64.5673	246.755	2.40099	1.84709	4.08613	2.85867	0.16592	8.53448	1.38766
PLA2R1	50.3537	79.5296	136.399	10.9879	4.49234	45.0798	274.838	69.45	22.2119	78.5678
ITGB6	13.6505	19.3766	0	0.113534	0.119324	0.112497	0.225872	54.9945	0	0
KCNH7	1.56841	3.45843	0	15.4501	119.363	0.670585	7.03324	602.077	7.41583	16.507
GRB14	17.8893	21.164	2.69496	4.61181	2.28831	1.37188	12.7879	8.9981	1.29059	53.6523
SLC38A11	2.90888	7.64124	82.374	149.799	10.5753	0.168471	65.1785	34.9149	2.3929	26.4239
SCN1A	5.18437	6.45583	11.12	0.786093	0.840085	233.253	1.00586	0.8723	3.7931	3.46359
SCN9A	12.4828	19.6164	3.76024	104.899	20.6128	1.88445	43.7952	111.636	26.2517	47.874
MYO3B	2.31152	1.1779	0	100.187	8.08731	1.0497	26.2991	1.48024	4.25495	29.7925
ITGA6	93.3473	165.46	11.8585	4.92861	2.6663	39.3245	7.94859	51.3214	19.3055	8.9416
TTN	42.2541	29.949	17.6726	45.5412	36.5006	32.5487	94.6478	20.4231	23.209	721.242
ITGA4	198.109	4.01934	5.89864	0.0930028	0.624875	0.909015	1.12754	0.185668	1.28789	0
PPP1R1C	4.1505	8.28675	2.3779	4.06161	4.85516	4.48078	2.09297	3.50653	111.891	0
CALCRL	14.524	364.796	202.969	1.44828	3.21289	152.258	1.75213	6.36991	9.30973	3.65486
TFPI	2.63535	100.219	283.075	1.4801	1.29679	4.69695	0.87622	0	1.22792	0
SLC40A1	25.9262	37.7205	58.621	30.9927	3.10855	36.1434	73.842	63.029	8.67131	128.302
MYO1B	17.7361	60.1645	204.968	2.11518	16.6147	14.3334	98.5757	3.69361	2.91037	95.2883
PLCL1	144.723	77.078	215.148	5.98968	3.47122	1568.81	1.74041	127.647	13.5967	0.872567
NRP2	64.7134	222.959	189.017	25.6246	14.3825	19.8671	13.5637	0.996769	33.3971	13.1663
ADAM23	5.1945	50.0784	0	7.01884	60.1841	44.1992	138.721	6.83536	60.4647	326.041
IGFBP5	632.207	1403.36	3177.21	20.0945	12.9647	211.975	23.2526	214.229	136.075	49.4252
ASIC4	2.01806	2.27345	0.819444	7.66324	72.402	0.442895	25.9957	33.1595	0.3516	5.95373
DOCK10	372.112	15.4107	50.3166	0.978658	1.56762	28.8492	1.60444	0.566896	12.6569	0.699727
PID1	55.414	65.8848	347.878	10.9506	125.709	15.3375	508.185	107.588	30.5158	510.096
INPP5D	296.474	39.0158	1.78369	0.750379	1.21249	4.87803	0.696465	2.6733	13.8101	0
COL6A3	1.64305	19.3994	306.912	0.215912	0.340958	0.529781	0.582671	0.0832213	0	0
HES6	5.01324	11.4463	4.94447	77.7782	17.9398	4.73229	29.4937	59.0778	14.078	2.85975
TWIST2	8.90045	14.551	67.0066	0.369	0.498233	265.677	0.0491772	0.401729	0.124877	0
OTOS	25.1933	50.9144	35.3182	176.541	35.8803	2.7712	16.9818	9.37132	11.7786	56.888
SYN2	63.066	68.1693	22.6023	6.61814	146.306	17.5687	6.14773	31.9769	80.8663	5.63931
TGFBR2	198.524	378.973	190.126	0.774741	0.705448	23.205	0.230001	7.30132	1.73473	3.65611
ARPP21	0.363404	5.82163	0	0.899273	15.5667	0.362183	3.77302	200.417	7.80067	1.70476
STAC	2.23247	2.35448	3.90093	0.716409	15.5225	28.2533	9.28487	292.614	11.487	8.63099
CCK	2.91364	7.03286	29.0108	0.404848	1.51895	13.4065	0.874587	68.2741	0.51738	0
TMEM158	5.71163	7.34735	8.51502	5.34927	54.1215	1.01906	15.0032	3.22259	6.69283	14.665
ADAMTS9	59.8056	195.833	184.01	2.14401	0.290545	37.9675	5.99859	0.0696874	0.953996	12.6165
ROBO2	70.3541	72.7239	22.4967	2582.99	927.421	10.1227	592.029	770.302	2605.86	1696.33
ROBO1	257.364	350.566	994.65	384.879	3478.91	192.263	691.786	175.711	35.4648	483.578
CADM2	39.7759	102.119	11.0664	144.679	1826.59	18.3872	330.853	3134.65	1309.85	159.699
EPHA6	14.3856	29.3778	134.975	0.905471	2.4875	26.1515	2.54706	1.47428	157.04	0
ST3GAL6	71.8108	61.2159	28.8994	34.0036	4.67328	50.9854	111.604	1.19834	39.2149	72.3874
COL8A1	33.3004	203.388	321.206	1.05449	1.49444	771.964	0.960218	0.258841	1.14268	1.54568
HCLS1	184.213	6.86854	0	0.980103	2.05981	3.01657	0.671931	3.06211	53.9429	2.16959
CPNE4	269.929	289.69	20.2466	27.424	56.7859	81.5755	274.26	164.179	10.5102	142.4
FOXL2	2.25768	15.8475	0.819444	7.16481	4.26029	0.946521	68.0225	1.69312	63.538	37.8335
GPR149	1.67459	5.52579	0	202.593	4.17427	0.807821	145.952	2.21093	1.89193	72.1982
KCNAB1	1.93712	2.84919	7.02675	1.46547	0.78528	0.79663	1.96428	0.570875	40.6072	1.98873
IQCJ-SCHIP1	3908.25	3765.77	218.396	13.829	87.6978	47.5155	196.662	7.38879	7.66687	498.685
BCHE	0.838685	5.01016	0	0.416043	0.24469	5.18965	0.564415	53.7786	1.03898	0
SERPINI2	6.53259	9.85329	3.34279	0.16083	0.083581	91.5288	0.352841	0.114066	0.210172	0
WDR49	18.4616	21.4405	13.8996	0.905272	0.476433	140.473	0.621203	0.585845	0.358596	0
NLGN1	168.396	256.344	168.202	818.064	1936.25	45.38	640.508	393.082	53.3737	499.205
KCNMB2	11.804	15.2931	17.0187	382.774	9.52288	6.2012	35.9278	4.16018	52.9563	39.1978
KCNMB2-AS1	36.4009	34.3333	42.5602	147.976	9.49128	49.9648	29.9311	10.3921	24.7332	19.7127
CCDC39	10.5146	19.3764	4.71575	81.0781	16.2873	11.6812	32.3644	6.77968	3.78411	29.2833
ATP13A4	42.2722	44.9182	41.5652	6.17378	7.44952	442.835	9.26099	4.82169	5.21849	9.37538
FGFR3	6.44851	6.17935	4.70356	0.414874	0.208034	2.61912	0.20604	46.9268	0.438384	0
SLC2A9	68.8774	15.7553	10.4775	120.084	8.20791	11.3256	38.7889	1.82896	11.435	25.0062
LDB2	69.3093	799.031	317.032	2.86024	3.53755	329.001	3.557	6.50766	7.10324	13.5042
QDPR	20.6114	13.8507	46.7865	21.3925	16.3003	13.7993	39.9345	19.4365	21.0332	89.7521
KCNIP4	786.686	1411.81	124.011	157.496	528.257	31.2488	6618.2	1165.06	2235.53	2639.55
KCNIP4-IT1	13.0627	15.8601	3.07617	0.84892	7.04408	0.129121	116.805	18.1393	34.2935	44.5474
CORIN	66.4261	60.5035	29.1065	5.42487	8.67266	89.9394	84.4832	5.32009	1.90048	264.396
SLC10A4	0.960367	2.26015	4.21439	4.05204	2.02426	4.30792	55.1633	2.67043	4.38016	61.1351
PDGFRA	0.417015	16.4823	166.413	0.320487	0.801451	0.628795	0.19384	0.192375	0	0.862801
IGFBP7	209.595	480.033	1465.95	8.66281	18.338	80.5623	125.259	2.90909	16.4349	145.046
ADGRL3	44.3984	87.578	158.941	2.20999	1.83756	550.455	11.3908	32.2207	13.6043	22.7447
EPHA5	5.30957	7.19266	10.6852	54.1058	218.032	8.96514	24.4611	2.07282	4.14869	19.5858
EPHA5-AS1	0.578672	1.44817	1.50699	15.5971	52.9309	3.16341	7.6509	0.214881	0.611553	7.75356
GNRHR	4.06152	15.974	0	6.7228	4.49492	1.65798	4.10871	1.715	211.253	21.4215
UGT2A1	0.672777	6.24896	0	0.382321	0.706545	0.949315	0.728281	5.21433	110.937	0
FRAS1	711.351	765.749	83.1728	88.1874	8.5473	8.8278	103.863	197.32	12.0681	50.4927
DKK2	6.26075	8.16975	14.9361	17.7366	4.60733	1.03887	47.572	2.10014	1.85622	80.1915
COL25A1	197.374	259.156	179.51	6.50154	14.4246	7873.84	24.4658	270.463	22.5502	159.18
ENPEP	7.10076	25.8359	161.367	0.963472	1.03214	1.33953	4.28066	0.667149	4.02693	8.2693
PITX2	28.513	24.6168	5.94134	16.0065	13.9818	0.599408	50.7463	8.03692	70.4422	57.5213
TRPC3	5.39056	10.6315	18.3933	39.3176	127.1	51.0111	220.065	5.9826	36.6471	599.462
TLR2	333.073	11.1872	4.92176	0.506168	0.24027	4.69936	0.677602	3.02771	29.2454	0
GUCY1A1	30.0996	70.1071	277.695	0.35869	0.303132	0.737218	1.11009	9.23978	39.1805	4.29425
TDO2	3.82686	8.02043	11.8927	1.34043	0.513063	1.94171	0.995256	0.525511	172.878	2.48675
FSTL5	1.08553	3.02348	2.31436	1.47891	32.9677	0.603557	20.4812	354.127	6.77519	0
MARCH1	204.01	16.688	20.1411	311.916	912.825	82.1213	155.827	354.225	26.695	410.759
TLL1	1.22113	76.1812	3.12535	0.372536	6.93887	40.2709	7.14298	281.074	2.02691	5.5008
MFAP3L	18.4792	25.5391	12.7183	21.054	15.7953	9.75349	51.7711	17.815	7.62619	18.5218
GLRA3	0.960834	0.846223	0	26.7385	3.97741	0.359796	53.4454	5.22111	66.8144	124.62
LINC02196	8.94439	10.27	15.8421	1.77312	1.0897	0.521062	2.40226	61.4023	13.0966	5.83353
DNAH5	13.9854	36.8513	7.81972	317.107	63.1118	28.9493	80.8851	27.9119	14.6672	56.1059
MARCH11	2.2073	3.66101	0	116.168	70.9539	0.781323	191.563	3.01714	53.8978	117.584
CDH12	5.72799	11.9195	8.90184	15.5019	79.0098	3.6192	1127.78	262.18	1795.08	956.298
CDH6	6.95062	27.3089	47.8226	0.0942833	0.714684	101.264	0.138599	0.56476	0.414677	0
FYB1	385.58	14.135	8.46829	0.893655	1.13802	1.35196	0.45823	3.51639	2.34339	12.2871
C7	0.752875	60.3683	296.112	0.536698	0.120232	1.28434	0.346937	0.742069	0.20677	1.21829
ITGA2	61.6084	96.5842	33.7626	0.324338	0.484921	5.61088	0.523991	0.467554	6.64247	2.82441
RGS7BP	2.34546	31.8049	86.0177	3.43941	33.1523	3.22267	86.8753	24.5247	1.90281	67.1686
LINC02197	6.99774	22.8125	0	10.6191	0.490099	0.428746	6.30049	249.666	50.6656	6.81106
IQGAP2	402.138	164.763	13.6096	0.783651	1.57927	33.4896	1.72675	1.32647	38.8177	3.92509
PDE8B	47.2326	79.1991	64.2541	25.8033	227.413	15.105	164.323	37.5182	116.608	67.3539
VCAN	29.5702	51.5224	586.432	0.535523	1.45855	1.17084	0.641362	199.363	1.23272	0
EDIL3	10.3787	29.7552	41.7357	115.31	3.94318	80.652	84.1056	3.15983	7.02709	319.512
NR2F1	32.2822	100.516	356.047	0.796858	0.78965	9.98288	1.0094	7.1325	2.7408	12.4701
PCSK1	5.08011	12.1254	1.21162	10.4272	4.26195	1.24181	12.1486	146.515	95.9374	62.2306
EPB41L4A	204.297	329.476	89.17	1.06806	1.01045	90.7608	0.923303	15.8882	3.17683	14.0804
SEMA6A	25.3478	101.175	26.5578	6.70863	6.81907	17.8568	72.7198	22.0993	34.9931	21.7537
PRR16	12.7572	24.7696	187.146	99.2244	4.75498	25.3932	10.4064	2.59862	32.0199	2.08548
SNCAIP	127.352	122.327	17.1103	0.223937	11.7385	20.9575	0.462681	0.424641	0.325847	4.31503
FSTL4	8.48203	10.9155	0	207.024	14.3729	1.03504	168.996	41.1638	132.783	125.134
C5orf66	36.2846	49.0084	0	847.684	187.715	3.06583	466.323	83.238	596.863	279.565
SLC25A48	3.93216	4.09745	3.56739	0.223154	0.171149	103.931	0.134198	0.327324	0.606759	0
TRPC7	0	0	0	0.514158	2.68415	0.022952	25.0583	3.97096	0.3004	95.2031
HTR4	17.1106	22.2458	0.977916	0.943523	150.868	0.255006	0.99796	0.237681	16.9429	24.3127
CSF1R	182.93	2.17379	11.8203	0.586099	0.720706	0.920657	0.647933	0.132328	8.94228	0
PDGFRB	4.56514	40.7521	377.396	0.540928	0.157753	13.555	0.282486	0.531057	0.281593	1.56267
CD74	677.327	277.369	74.4297	3.12975	3.33219	40.7159	2.98863	2.98376	1.63903	16.0856
SPARC	47.6992	248.154	260.226	15.7288	10.1875	50.9229	21.4025	2.80668	77.6538	21.1036
GRIA1	3.50217	2.89572	9.07696	5.13769	2.29775	5.83305	114.927	26.5673	2.29259	7.96107
SGCD	53.6421	50.3171	62.4035	996.584	5.44797	17.7492	246.31	36.6498	10.6345	251.583
EBF1	267.34	439.97	859.467	1.40269	2.5616	8.04826	6.01017	17.6022	1.13628	18.1814
DOCK2	416.656	52.515	7.11577	2.07969	2.1594	0.961441	2.73071	0.332809	8.58798	16.6746
LCP2	160.588	14.1386	6.75564	0.118094	0.270753	1.50174	0	0.137584	0.142379	0
NEURL1B	2.2872	57.1773	150.328	0.298595	0.22826	0.904905	2.53826	23.5623	6.16511	3.7914
FOXC1	2.6657	49.1174	128.276	1.026	2.46428	2.21436	0.260203	1.34814	6.43071	2.8559
BMP6	169.613	173.922	35.0363	0.487626	0.572204	0.504917	1.16465	20.0127	6.95301	5.73259
PRL	3649	8407.89	2696.37	2167.89	38153.6	505.083	2337.65	1968.24	1798.6	6651.67
SCGN	8.08367	9.03942	1.38477	185.697	43.4539	0.613437	39.7893	17.0314	4.38855	37.2999
HLA-E	187.96	249.771	108.306	2.64058	1.62879	46.7731	1.53022	3.43691	1.33572	5.21057
HLA-DRA	396.293	93.3241	26.2385	1.88927	1.85209	17.0915	2.1954	0.860294	2.2667	0.958262
HLA-DRB1	368.384	153.855	14.3276	1.53386	1.03873	10.4925	0.533931	1.28281	2.47813	6.7627
HLA-DPA1	242.131	75.0917	6.95106	1.40403	0.894792	5.18249	1.06398	0.574058	1.8008	3.31937
HLA-DPB1	269.675	37.4507	30.0005	1.25219	1.20598	10.6666	1.63324	0.768864	1.4658	4.23704
PLA2G7	13.1195	1.0115	1.50728	2.26279	0.404899	0.235412	30.8413	0.656624	0.28254	112.545
BMP5	11.3086	40.79	135.028	0.133478	0.215428	0.172436	0	4.22198	1.87768	0
COL21A1	221.927	266.294	76.6502	1.43569	1.1031	0.951461	0.820272	21.4411	7.11902	20.8393
KHDRBS2	48.157	64.2711	7.21076	55.039	510.316	7.05201	89.7064	144.884	228.467	31.3003
COL19A1	8.38006	4.13655	7.8435	0.628322	90.7844	1.03819	2.62391	0.740233	0.640914	32.7835
CD109	15.938	18.808	5.24116	0.254105	0.665835	3.05403	0.815786	61.2486	1.41071	0
COL12A1	1.10951	32.2273	262.629	0.539142	15.8287	15.402	7.17107	0.222717	0.56805	0
CGA	677.718	2112.94	407.417	501.957	326.038	62.8623	817.908	185.242	9576.57	8734.83
GJB7	1.36936	3.20862	0	2.98102	1.64982	0.903387	5.48408	1.82706	110.418	5.68268
CNR1	3.68692	9.76155	4.78131	104.263	7.60323	5.52384	71.5958	100.386	39.8905	120.084
EPHA7	2.43669	6.08381	14.0211	28.0067	25.6324	4.02159	218.876	7.05732	15.3618	161.904
GRIK2	42.3454	116.469	31.6458	19.3964	787.909	40.0932	80.2657	817.136	153.376	88.5289
SCML4	41.8348	3.08858	0	26.0791	86.6009	0.530421	63.0297	10.3568	1.07889	34.4922
LAMA4	29.2481	93.0435	175.364	1.47265	2.42009	535.505	1.71538	3.48815	6.68242	0.803012
LAMA2	139.127	287.602	1232.96	4.49632	119.964	4124.75	10.0948	78.4546	14.1893	10.6944
MOXD1	7.09043	20.6099	12.191	0.305666	0.594432	217.778	0.329427	0.704111	0.23748	0
EYA4	698.599	787.517	200.049	47.736	1.89709	80.0364	4.25462	280.155	160.974	19.222
NHSL1	320.553	149.535	87.1788	7.10425	3.38506	4.30562	2.60879	2.66274	21.0609	4.10023
PLAGL1	145.792	110.846	146.283	1113	123.834	26.5696	313.655	527.799	84.8063	353.016
HYMAI	14.2119	17.6221	23.1974	192.116	28.3278	4.02796	64.3104	79.8841	23.7533	60.5451
ESR1	53.5785	36.1837	19.2285	5.02901	300.88	4.57736	12.7499	4.37164	1297.87	23.8486
RGS17	14.2798	13.6041	2.83021	8.03831	119.279	3.45391	8.77934	6.66455	39.3592	20.0171
SYTL3	380.133	41.4146	12.1395	7.50618	3.08805	3.98374	5.20749	3.32716	7.39028	9.22609
C6orf118	11.3121	11.7258	0	59.2451	3.78473	4.54618	9.51286	1.47787	0.963779	3.36893
NXPH1	1.25261	0	0	0.355266	114.815	1.84175	141.918	13.0593	13.595	41.314
THSD7A	173.92	273.825	69.0569	153.169	676.744	140.227	82.1649	91.9307	47.0447	105.474
AGR2	102.862	128.008	8.84357	3.75177	3.19442	0.825895	6.40892	3.96795	47.7592	13.4944
DNAH11	7.89686	19.269	17.1726	1.00949	0.729507	12.9751	0.314611	2.55868	109.276	1.24337
RAPGEF5	176.418	441.931	107.737	14.5369	50.1293	1.76457	130.332	55.3291	50.3149	135.034
GHRHR	12.0717	16.1351	5.29679	471.97	29.3221	2.54466	195.805	12.0006	13.4781	141.362
AOAH	756.3	18.9829	13.9138	6.34508	4.15519	23.3341	6.106	1.04378	0.778803	2.61874
AEBP1	25.6979	53.7511	171.34	1.28699	0.29955	5.08491	1.97492	0.577674	0.72277	4.96116
IGFBP3	176.715	211.153	58.1353	6.92855	3.59308	19.98	4.11142	5.43038	6.93365	62.6201
IKZF1	253.787	4.82577	0	0.263951	0.565453	0.746016	0.267922	0.188415	0	0
SEPTIN14	0.635344	4.04737	0	74.131	1.8916	0.619618	7.17441	1.70153	3.97246	10.6899
MLXIPL	20.2739	11.5793	11.336	2.40097	0.407812	0.535096	1.36569	1.85268	58.0878	1.32475
SEMA3C	6.1538	92.3061	290.02	4.16099	0.889282	24.476	0.434997	0.314376	2.73653	0.986707
SEMA3A	9.80155	57.8571	11.9764	132.722	75.3167	41.2012	210.943	96.3077	261.051	479.233
STEAP4	1.20512	78.3851	555.33	0.689868	0.60462	2.51141	0.560236	1.19384	0.660251	0
ZNF804B	5.41693	35.9054	61.359	190.623	53.3579	1.5187	487.408	1.86087	4.08319	246.343
ASB4	1.93373	3.32426	1.38477	21.3934	70.6764	0.279807	29.3107	15.8212	14.0947	59.8517
FOXP2	19.0342	116.1	347.405	0.640928	0.908884	1.89325	7.10553	1.41336	188.375	1.32475
CTTNBP2	142.129	43.4481	23.9123	6.55095	148.243	29.1061	83.2613	59.2856	37.6219	49.3317
KCND2	21.5434	15.5991	26.7507	106.393	2198.2	4.18263	574.209	986.805	210.396	591.831
CPED1	71.0765	94.1703	487.697	0.588721	0.318322	1.37693	1.06177	24.5362	0.167337	1.98831
PTPRZ1	17.2513	58.7909	4.76163	1.34716	89.7958	65.0156	5.49467	12.4355	1.84603	147.759
FEZF1-AS1	1.2344	3.21271	13.0565	0.0414151	0.282021	44.9772	0	0	0	0.781927
STRIP2	6.54224	6.85823	11.7632	16.5337	68.5577	3.69412	48.7914	4.61966	12.3715	32.7664
TBXAS1	450.724	11.9511	27.2998	29.8703	12.7561	8.03141	35.498	4.62059	5.50719	24.3657
CNTNAP2	68.4558	96.2097	244.913	6.74545	131.03	5.29204	341.516	18.4328	976.129	41.4152
MNX1	0.226037	0	0	0.0766334	0.0459127	0.23901	0.568896	52.5456	0.120625	0
VIPR2	5.69702	7.96267	17.3836	0.167546	0.375958	124.602	0.750442	1.6035	6.60365	0
DLGAP2	58.1018	52.3314	11.6339	1001.67	301.714	23.8876	564.742	38.1188	426.175	217.72
MSR1	374.847	8.44731	8.05056	0.713654	1.01117	7.99508	0.790565	0.232033	3.55725	0.982515
SLC7A2	7.1178	89.1406	736.763	1.39763	1.72571	6.14383	0.844341	9.75779	0.409255	15.2916
ADAM28	632.58	453.143	86.2845	0.84286	0.765601	1.35278	1.55962	3.69711	18.2092	8.78206
NEFM	2.95643	23.4041	1.38477	2.10635	2.9468	0.772251	4.34091	91.6658	114.05	12.9866
NEFL	8.74036	17.02	0	0.804746	1.09568	0.534338	4.48284	78.3574	24.0413	4.85913
ADRA1A	2.20775	2.79603	7.57826	0.0366361	0.0823211	88.8515	1.53777	0.909916	0.739374	0
NRG1	69.9556	119.297	32.6365	1742.86	4574.8	34.8052	3211.31	459.832	1694.29	2581.31
ST18	34.5581	4.72689	3.55189	21.3277	2.35187	1.73944	60.4628	215.85	601.88	67.0462
CA8	112.361	115.396	19.678	0.972949	3.57318	2.17942	12.23	299.046	39.6085	1.45998
C8orf34	19.3542	78.9738	168.512	8.55004	23.118	1.61523	113.863	1.90983	2.64314	84.2099
MSC-AS1	31.2401	34.4189	126.062	99.5214	1.82391	0.424586	20.2918	1.16116	1.07947	37.1712
STMN2	0.751821	2.4747	0	1.97795	1.31032	0.190945	2.94291	64.856	20.4568	2.24275
GRHL2	89.1635	101.215	4.61846	1.09664	0.525016	0.808316	1.83854	2.00191	9.47712	2.77732
ANGPT1	12.7252	41.3817	288.224	3.13014	527.721	21.5435	32.4927	6.25994	6.73301	61.0805
CSMD3	1.34053	11.2168	44.1614	7.66972	153.784	1.2648	5.51787	2.15476	22.4966	1.8384
CCN3	2.50857	17.6241	3.46636	2.15708	36.1631	0.706373	32.6233	1.07308	2.11525	103.417
SLA	215.474	3.83979	8.15555	0.333506	0.382471	0.790947	0.765879	0.161912	2.322	3.06271
LINC02055	11.0697	16.7806	10.2246	45.3708	35.609	3.93584	99.7556	9.70617	44.8984	205.424
FAM135B	21.614	17.6671	2.83021	9.01331	126.091	18.7901	124.49	6.42014	15.2801	85.0597
COL22A1	31.3353	39.2425	3.01457	38.0155	51.2682	2.15418	150.174	2.78002	268.15	131.165
PTPRD	218.946	226.577	90.881	517.051	1177.3	9.23439	120.885	222.819	29.508	158.036
NFIB	503.013	857.745	327.813	3.70975	4.01177	344.858	8.12968	8.11634	4.86252	44.4401
SLC24A2	3.29475	6.54897	0	5.64225	3.95698	1.60437	123.083	63.3969	575.504	158.714
MIR31HG	119.734	131.662	7.26039	0.390659	1.11089	10.0972	37.0264	2.2456	0.755943	45.2747
PGM5	92.4153	128.848	15.3972	1.2564	1.81472	26.0551	2.35456	2.52414	1.96877	7.5722
TRPM3	166.003	217.838	107.306	13.5091	2164.78	436.611	458.185	451.041	3615.16	404.424
GNA14-AS1	33.0826	55.9795	36.5854	0.202162	1.28824	6.33648	25.0159	0.507237	12.0036	55.1506
TLE4	358.131	348.522	183.453	47.9669	1554.21	61.7007	369.777	126.036	123.518	260.631
RASEF	12.3916	22.4927	5.30766	2.01696	3.65399	9.38383	17.7208	139.783	25.6077	36.2898
S1PR3	1.96936	34.7809	192.845	0.42244	0.365036	0.861489	0.47299	0.376618	0.57744	0
CORO2A	11.6044	7.58421	1.78369	75.908	3.28917	5.91327	27.9073	14.0681	5.34906	26.6843
SVEP1	13.7544	51.7116	211.488	0.576099	0.31325	5.77061	0.729085	0.297199	1.6147	1.26024
ASTN2	194.235	192.734	159.055	19.9284	17.7468	1774.43	18.8114	39.2965	174.869	19.7133
LHX2	8.70065	10.1097	39.7391	0.188441	0.523681	78.3783	0.0655267	0	0.401325	0
NR5A1	1.70502	5.40131	0	2.52518	0.956971	0.186256	3.89823	1.82607	82.4881	5.07364
LAMC3	0.767327	21.7434	203.626	0.406602	0.653413	0.507334	1.15581	4.60828	0.522929	0.894762
CEL	10.3037	12.7623	5.17841	32.0578	9.18657	2.75192	22.3123	350.254	5.61033	8.59335
LHX3	89.8195	102.518	10.0524	2.02371	16.4026	0.662184	12.7719	5.0578	5.38307	11.7041
ADARB2	39.2859	27.7911	5.45646	6.34198	12.1376	2.08481	406.999	196.21	107.654	141.252
LINP1	1.16556	1.52493	0	0.254785	3.17047	0.0460952	6.03775	0	0.459135	42.8964
ITGA8	1.43266	70.7804	262.542	0.514315	0.480901	5.483	0.720334	0	0.609998	0
MYO3A	2.0831	4.23554	5.89112	0.773544	5.87944	1.04108	0.763733	18.4769	101.635	0
APBB1IP	257.703	4.77555	31.6046	5.55172	14.9651	0.753035	0.569475	0.447718	3.44865	0
MAP3K8	270.771	42.4509	39.3516	0.575239	0.576997	30.1609	2.18536	0.884618	17.7632	2.87669
PRKG1	373.87	663.369	1582.85	7.26656	985.216	440.941	120.564	25.0227	242.431	91.1472
CTNNA3	27.4492	76.5241	26.0744	365.496	11.4164	29.7397	176.667	90.3404	38.027	315.701
LRRTM3	18.8607	41.8139	17.2021	1065.18	14.2382	21.3425	398.784	343.081	21.2789	670.751
SRGN	671.074	109.823	269.476	0.987233	1.75122	3.17809	1.24863	0.707266	1.64695	4.63491
SLC16A12	7.34203	14.5503	51.9258	1.13604	0.365642	1.06127	0.638859	85.4222	0.499512	7.22251
FFAR4	6.06908	7.41404	3.03403	126.966	4.13372	0.673169	44.9471	44.3333	2.68579	41.602
RBP4	14.6025	27.025	42.4041	204.368	14.0843	4.41683	153.492	144.762	11.365	178.78
LGI1	15.9752	17.0133	15.9836	3.37604	0.784908	219.898	3.6949	0.419592	32.5592	3.23037
SLIT1	7.45547	7.09544	1.26007	218.775	18.6511	1.57839	207.897	12.2635	29.5057	112.812
CRTAC1	3.76672	6.28732	3.54093	0.38768	0.643433	5.46307	0.166555	59.0787	3.09599	2.8559
HPSE2	14.3853	24.4725	36.3354	0.750784	1.06339	184.079	0.805069	0.322465	2.53416	0
TCERG1L	2.74005	1.66386	0	2.24486	1.96173	5.7824	9.41762	8.76247	116.71	2.25898
IFITM3	62.7975	272.287	561.894	1.65363	2.40107	83.3899	2.81488	2.57436	2.88221	13.9076
SCUBE2	2.1887	7.61761	5.86075	59.4655	13.4523	3.67476	25.3282	2.09106	52.6884	37.3782
ABCC8	3.18486	4.26318	7.07349	106.833	3.05308	5.74013	23.1209	137.498	85.3825	33.6011
NELL1	62.5336	60.2092	61.5524	5.79319	3.67965	1.2191	4.67425	108.91	325.29	9.45455
FSHB	126.329	430.162	65.5377	67.7873	52.4413	8.49654	67.3639	28.3022	2964.27	142.803
KIAA1549L	3.42965	8.8643	2.59237	2.20915	1.69365	22.4018	3.97139	0.671694	128.926	0
PAMR1	4.3409	6.94078	4.02141	2.788	1.09348	4.74092	2.81025	0.270376	76.9584	12.9797
LRRC4C	127.83	118.759	55.781	136.582	313.735	403.094	930.276	25.1622	10.0935	188.049
LRP4	21.7301	29.7576	38.3365	1.12181	1.44507	277.026	0.784153	1.51757	2.03962	5.64317
SERPING1	24.0857	86.4036	383.476	1.45822	1.29117	32.8625	1.31706	0.726584	1.15235	0.802537
GAL	38.1859	100.087	99.7782	20.8469	21.0463	10.3689	27.704	1600.1	142.417	55.4841
SLCO2B1	342.33	14.8052	12.1942	0.35022	0.586941	0.862692	0.526447	0.394084	1.21614	0
GRM5	1.6511	2.77639	0	14.5564	135.864	7.04836	11.3752	1.02343	200.801	17.2009
FAT3	69.7545	104.294	103.358	2.51701	5.82398	2923.91	44.8787	5.71964	8.13638	74.9976
CNTN5	10.7604	63.6018	20.0408	4.20965	878.955	5.07662	19.1294	981.468	49.594	50.9147
PGR	1.60539	11.9949	14.2684	0.416707	2.0728	0.406808	0.465239	1.24343	222.786	0
GRIA4	30.6364	26.7802	3.77703	14.7196	68.5409	7.36002	17.3989	558.747	103.065	8.08779
ELMOD1	11.8955	17.7615	9.82	383.435	79.1695	1.46609	216.719	20.9152	10.3719	157.136
IL18	81.2835	21.2222	16.911	2.02985	1.06581	0.964139	1.53524	5.07403	0.860371	5.67435
DRD2	4.29849	7.24983	2.66481	11.274	204.484	2.19828	45.5721	2.91931	3.07527	36.7394
TAGLN	11.0342	96.1576	485.239	5.07779	3.44636	9.29003	4.76084	1.32228	5.15692	1.6746
CLMP	7.97812	20.7746	106.269	1.40929	1.82476	2.18688	2.02322	2.18624	63.0299	6.24319
LINC02712	15.0691	0.359768	0	1.16072	0.176598	0.0222294	11.253	0	0.160872	41.9982
FLI1	203.438	79.4888	27.9938	0.174129	0.720058	0.779715	0.409668	0.751605	0	0
OPCML	98.9401	87.1921	6.84178	1.23212	1.8398	68.6383	17.4764	1244.32	51.4778	31.7603
CD9	59.7528	197.244	151.023	1.68589	1.01468	6.83923	5.53585	3.65067	46.6389	18.5442
MGP	14.9696	537.298	3719.5	4.391	2.77391	34.6649	2.88884	2.4959	3.14344	7.73538
PTPRO	20.9672	3.97576	2.61978	2.51222	98.3999	1.75258	19.8778	187.728	18.6167	9.03365
EPS8	78.0406	136.819	981.372	6.87584	5.59406	88.8864	10.8045	106.408	11.663	16.4814
SLCO1C1	28.3083	28.8529	49.5378	1.10736	2.03292	1072.03	0.428764	1.5942	1.40535	0
ABCC9	0.432319	19.4253	201.562	0.269237	0.277571	6.25532	0.125142	0.0734021	0.795423	0
PRICKLE1	2.59046	35.7773	84.0959	1.27436	15.6142	12.2796	97.4574	156.233	60.7205	81.5724
NCKAP1L	102.569	3.78579	1.52507	0.103596	0.250216	0.282024	0.134263	0.0918245	0	0
WIF1	72.7399	103.239	244.561	1.32825	4.09632	815.88	0.78009	2.81216	4.3482	0
HMGA2	13.5691	20.6254	14.139	0.281063	0.576084	331.332	0.213636	0.570331	0.92091	0
BEST3	3.01805	3.55933	0	0.722416	1.55911	0.1449	4.10415	38.1363	0.336002	0
PTPRR	0.551441	4.74069	5.53533	4.19606	5.40166	15.0907	25.0125	7.88102	1.24457	76.7206
LGR5	5.99696	11.6793	1.06038	1.68327	0.960586	234.106	1.6407	27.636	3.76864	1.15658
SYT1	327.204	427.603	88.8386	43.3076	636.544	28.5854	304.95	512.738	199.563	485.438
PPFIA2	80.1978	60.7394	95.3241	92.0991	267.351	4.27155	467.988	895.298	12.6552	410.548
PPFIA2-AS1	2.6465	1.81376	0	3.90154	7.8771	0.297792	18.0657	19.6903	0.409108	32.2196
SLC6A15	4.88953	8.4617	0	43.2476	107.892	0.949511	17.5705	2.02459	0.427591	12.3077
MGAT4C	9.66299	12.8799	3.97657	214.387	615.526	4.6069	234.783	564.202	27.9741	210.826
DCN	3.98965	120.875	703.858	0.975234	5.26181	1.16707	0.813364	0	1.09084	2.43658
ANO4	2.45891	3.77335	0	108.253	59.1893	1.24036	269.338	4.93222	14.2155	365.267
PAH	1.34246	2.32835	1.63993	0.92862	10.8399	0.263137	0.250114	56.6978	7.50518	0
ASCL1	2.73444	3.35847	0	1.31123	5.11504	0.868333	1.7606	212.118	2.63595	1.43834
CUX2	2.61333	0.752829	0	1.09601	1.3756	2.14212	1.47794	188.504	0.267216	1.58379
RASAL1	2.80947	3.69244	0	0.365017	0.381348	0.11168	0.157984	36.899	40.4605	0
SLC8B1	37.642	12.5901	16.4869	169.951	33.9413	7.9043	51.4227	5.83954	7.49342	11.6449
SRRM4	13.5976	14.2066	0	2.91829	24.234	0.445334	49.9868	20.3133	75.7504	61.9087
TMEM132B	5.64128	9.66696	19.8398	6.54999	3.26325	200.901	2.22282	0.288175	1.82542	2.20898
SERTM1	2.43797	7.04087	6.21037	1.24909	1.39532	0.20411	1.66677	102.728	1.74294	0.995564
LINC00598	20.4335	30.2363	23.8712	504.13	3.12849	14.5636	40.6446	30.1831	23.4287	44.0209
RGCC	15.1752	151.638	5.59722	2.785	6.17497	7.3178	15.6	0.600928	2.86331	55.5322
KLHL1	1.11606	0.405558	2.30301	0.427392	0.655924	0.318385	0.40483	265.214	0.715547	0
SLITRK1	7.66725	18.3524	29.064	0.181757	0.447113	102.464	0	0.630047	1.20969	0
GPC5	98.2924	128.839	74.0924	3.39622	107.469	52.6425	7.29616	1193.83	2910.81	30.9021
GPC5-AS2	1.00631	1.54722	0	0.102496	1.35005	1.01343	0.115637	15.0645	44.1549	1.24337
EFNB2	40.5169	165.453	38.6039	1.41165	1.54316	38.1173	0.273574	1.12934	1.10052	1.10217
MYO16	55.0254	48.1365	72.2635	29.1839	54.0622	1911.35	33.15	17.4111	39.0037	27.8205
COL4A1	21.1209	234.268	1219.51	1.09634	3.28752	45.4123	2.66871	2.97739	4.24922	2.43658
COL4A2	30.9265	197.304	706.036	2.34732	2.49467	74.9289	7.1121	1.07676	6.2699	5.53648
COCH	4.89296	9.9797	1.88979	11.0286	6.71408	1.5339	15.6823	27.2242	37.1881	41.6819
SFTA3	18.4547	28.8051	29.6748	0.368882	1.30641	391.298	0	0.802022	1.89152	0
NKX2-1	12.5308	12.4112	45.9332	0.172168	0.464826	112.701	0.158574	0.544538	1.14816	0
MDGA2	7.00751	24.1729	42.4883	2.99013	4.90235	360.309	1.13987	16.7108	2.2774	1.19986
SIX6	12.6702	28.6948	3.7814	19.5249	107.672	9.48235	39.6336	10.5703	7.4458	29.4351
KCNH5	42.5259	49.1692	1.38477	0.673505	6.15579	0.556097	3.8479	243	0.4728	0
ZFP36L1	398.595	379.573	275.301	2.43825	2.99252	64.2594	2.41616	5.19677	6.12177	1.43834
SMOC1	3.30859	21.2819	103.361	0.516276	0.543262	7.05835	0.503498	5.33639	68.8042	5.81883
DIO2	19.0376	33.2518	46.7528	28.5682	158.419	11.6807	416.82	9.8303	17.7824	1115.62
DIO2-AS1	2.92726	2.74197	3.70198	8.09424	13.1294	0.713829	48.9366	1.92648	3.51678	189.648
FLRT2	9.52075	110.759	233.136	0.327895	0.242574	1.09749	0.112308	0.316281	1.27172	10.2158
CCDC88C	125.222	117.208	6.20453	2.21748	2.79601	4.61955	3.43053	1.01859	47.8236	2.95886
RIN3	234.086	36.3357	18.7473	3.02343	3.37459	16.13	9.55809	2.19142	25.5474	2.22582
CHGA	30.924	104.612	6.96122	73.9023	58.6278	8.58104	330.497	30.1598	410.603	170.027
GABRG3-AS1	15.7067	15.0676	8.42434	22.969	45.9103	10.6615	84.634	1.31863	1.87969	92.7047
RYR3	2.95173	5.25508	3.89396	2.44047	4.65941	19.9841	3.94015	36.6004	391.85	16.5793
SORD	5.29573	10.0272	0	3.419	1.90034	2.84214	18.6603	2.57159	15.7703	52.1409
FGF7	3.96578	79.7151	478.123	4.43284	2.86707	7.04706	3.42089	2.06842	1.95733	14.6776
SLC27A2	4.17037	7.77496	0	10.1109	71.3099	1.97255	22.288	13.9218	39.1043	15.3461
CA12	37.7942	72.5454	106.021	1.33704	1.0959	443.866	0.805946	0.255183	9.10849	0
MEGF11	4.55233	4.33988	1.26007	4.14346	2.20014	1.58097	5.06065	65.5889	13.2515	8.90865
UACA	94.5513	175.153	394.512	2.95197	3.68462	36.9562	3.13604	17.6347	13.2541	0
TMEM266	13.263	13.4367	0	41.3652	66.2887	2.08455	73.3693	1.52071	104.844	160.066
CTSH	60.7229	39.8963	16.8294	4.54227	1.95698	3.91686	72.2644	3.97061	4.23531	26.9418
ANKRD34C-AS1	2.38599	5.27156	0	95.6402	63.929	0.520935	181.671	27.5386	136.445	126.129
CTXND1	4.09917	6.48295	13.8955	0.29297	0.760807	56.4074	0.437045	0	0.520485	0
ADAMTSL3	0.278752	55.8757	144.531	0.766028	1.21818	2.19284	1.60272	0.410916	2.42208	0
AGBL1	8.11166	11.8596	28.4467	6.40487	1.60337	1.30833	2.19892	1.31223	155.522	0
NTRK3	56.1922	177.8	740.84	18.9244	13.5509	1.78839	17.6361	1.30967	3.59145	7.52047
SV2B	0.674645	37.0308	0	0.669345	0.854958	1.06036	36.7436	237.202	84.1813	75.2795
NR2F2-AS1	40.2818	164.485	428.374	6.18167	10.7882	0.708257	6.34633	4.19909	10.0148	9.93526
RBFOX1	69.4109	103.36	20.6683	15.4213	1411.94	590.606	456.909	63.466	140.145	69.108
CIITA	164.3	16.151	5.76359	0.862395	0.860611	3.31122	1.00065	0.71098	1.13485	0
SHISA9	2.27054	31.179	0	5.93598	9.57935	2.0546	2.48362	364.135	13.28	4.39382
CDH8	0.91547	2.00264	0	0.790542	0.784567	2.98438	4.40866	1.24849	100.134	5.17402
CNTNAP4	0.836846	6.8784	6.04645	0.644883	25.5564	0.618407	74.0033	1.11772	11.7162	43.3783
VAT1L	8.61321	8.6056	3.71323	26.5331	33.9901	1.08081	86.0006	28.0651	9.93013	71.905
CRISPLD2	5.06052	84.3571	1259.37	0.568865	0.976029	16.2131	1.37163	2.14434	0.160736	0
SPIRE2	8.41973	9.22689	3.61049	122.064	24.4356	4.70896	44.6214	40.3948	30.1107	17.7987
PIK3R5	235.425	4.48361	0.891847	0.23647	0.693876	0.0592653	0.174759	0.475755	0.135451	0
MYO15A	6.45164	6.69995	0	207.62	50.7807	3.72771	110.507	1.51195	34.6315	31.9664
IGFBP4	5.32549	243.399	435.388	0.348532	0.713119	1.15496	0.38973	0.377668	0.596767	2.55394
FMNL1	95.3686	10.1709	4.80843	3.63002	6.59206	0.811697	4.02364	2.07675	5.06582	5.5443
CRHR1	1.35549	2.40421	0	0.402082	0.329229	2.19154	1.50163	159.503	1.27568	0
GH1	2205.57	4900.85	3061.25	46115.5	2264.4	258.226	7761.39	1092.11	1507.75	9885.04
SSTR2	2.55331	9.2985	94.0547	4.6463	1.41071	1.56539	39.6251	0.869013	29.5759	77.1352
RHBDF2	137.237	12.4001	4.6351	1.28528	1.45122	2.28383	1.08665	0.569205	0.436676	0
DLGAP1	86.8512	93.8023	92.7922	2.71213	17.4861	2774.45	194.334	60.1883	135.867	140.45
RAB31	612.122	75.0138	142.788	5.01716	3.75799	32.685	3.46181	58.5105	10.3683	5.84646
PIEZO2	3.71647	29.81	106.664	0.900169	0.914128	0.729731	1.22669	2.32737	151.745	4.90444
MC2R	0.523063	3.34423	0	0.401762	0.179011	0.0339814	0.323699	0.141061	40.9565	0
CHST9	27.9955	70.8386	2.8822	8.47588	19.8989	9.5819	121.246	203.086	22.6012	85.3153
FHOD3	60.9957	59.8099	57.8302	326.959	6.19639	11.3295	24.8175	12.0424	386.645	90.1065
MIR924HG	11.4546	12.8655	4.6225	2.18128	0.520774	119.543	1.3931	10.2463	5.08735	0.862801
LOXHD1	0.646028	0.393238	0	4.0082	64.7662	0.142002	37.1306	0.289457	4.0133	50.2454
MAPK4	83.4676	94.1944	75.7604	52.7973	15.356	1945.69	89.0911	71.7027	20.6411	31.8435
DCC	2.80214	8.36405	1.54175	4.12824	8.92461	20.8923	512.603	1252.71	40.747	529.077
RAB27B	9.53478	4.26773	0.977916	18.4467	27.8483	1.05636	46.8272	1.45867	16.9555	129.828
CCDC68	5.95666	37.7953	61.0394	169.074	4.99204	4.4991	70.6813	1.55505	4.48649	60.0992
RAX	9.79303	19.3097	16.7479	0.276539	0.411324	90.2708	0.215607	0	0.973321	0
CDH7	1.71217	2.09506	0	0.10455	0.303804	0.202671	0.391163	147.681	2.98516	0
GALR1	236.582	239.894	13.3023	3.72212	1.7378	0.625431	1.29577	0.39312	5.56459	2.87669
TGFBR3L	60.1608	275.077	23.1571	43.6993	34.1261	12.1761	40.6811	24.174	1157.19	87.7356
MYO1F	151.869	6.89569	5.53937	0.365701	0.636907	1.21425	0.436971	0.949351	0.336914	0
ELAVL3	1.57561	6.94825	2.13376	1.48779	7.53188	0.347828	3.79019	6.93834	83.5727	7.8403
PPP1R13L	14.8292	13.9838	8.73368	1.06317	1.13137	0.783441	0.897033	3.29084	58.923	0
HIF3A	27.5018	91.9828	103.423	230.75	2.066	5.56746	22.3506	58.6996	18.3882	9.26878
LHB	562.671	1570.8	334.891	344.881	262.611	35.8417	338.826	98.3308	6787.02	763.875
VSTM1	1.65934	5.00771	3.67043	0.519203	6.13185	0.380184	0.829899	0.40108	36.8952	2.11119
TMC2	5.0827	4.47389	0	220.801	9.34024	0.876247	40.5723	4.97122	5.21886	35.6697
SLC24A3	8.63435	75.3182	347.122	37.3097	4.77955	2.68481	122.061	6.49108	94.3078	52.3014
MYL9	7.57081	31.7064	158.991	0.438083	0.272963	12.3389	0.211637	0.399451	1.49425	1.21829
TGM2	3.0205	223.852	455.603	0.64398	0.611333	0.513822	0.355254	11.8184	1.30431	4.82381
PTPRT	138.215	138.483	121.648	2.52087	6.28802	3025	7.17535	5.65562	15.3368	4.47908
SLPI	102.204	383.637	756.378	2.30686	2.62925	3.27174	2.44497	43.0515	4.79076	19.5622
CDH22	5.2445	3.25265	0	1.16789	0.0966915	0.135288	2.85352	34.0774	1.31811	0.958262
KCNB1	1.7072	9.74342	2.32931	25.3633	21.8282	5.13356	102.845	17.6036	105.548	65.1457
TSHZ2	221.01	268.138	219.212	42.4906	113.287	314.879	752.938	316.054	113.261	273.681
APCDD1L-DT	2.86651	6.48665	0	3.61686	2.63376	1.79603	1.7896	260.751	3.39262	0
EDN3	57.6484	77.2096	144.724	1.06154	3.99836	640.118	0.631071	2.53158	1.88286	0
SAMSN1	373.834	5.98232	37.0965	0.164342	0.983475	1.06165	0.802979	113.457	1.23033	2.14601
BTG3-AS1	4.75065	6.10408	6.46821	1.62713	1.83983	85.9031	0.351523	0.914712	1.49235	3.21178
NCAM2	1.64118	73.7776	36.7906	7.71829	14.6702	2.6951	74.6621	343.507	24.47	156.583
ADAMTS1	4.19172	47.9209	407.898	0.414845	0.369829	30.3341	0.262381	0.109422	1.15271	0
HUNK	99.0449	107.276	9.21662	0.735631	4.61325	11.7211	1.12766	2.12745	1.1859	5.81883
TSPEAR	0.476954	2.65006	0	7.29106	9.4826	0.288888	60.5646	48.2403	32.0292	74.7425
COL6A1	30.4016	51.9748	169.29	5.09121	4.54365	40.9858	4.70814	7.41644	275.22	5.26448
COL6A2	13.6657	64.9979	302.885	0.557212	0.821302	3.98075	0.787741	0.415121	68.9	0
SYN3	5.38551	26.1052	19.9078	105.803	4.21904	51.0557	402.909	304.647	15.465	455.885
MPPED1	0	2.05355	1.49283	0.0994355	0.0937128	6.28873	0.330406	0	52.9075	0
FBLN1	2.52578	98.717	473.035	0.707378	0.69711	2.47687	0.606111	1.35928	1.10692	2.43658
C22orf34	115.512	45.0653	1.52507	0.233631	0.345942	0.489889	0.396647	0.489017	0.448994	0
NLGN4X	98.2192	108.167	33.9211	1.15756	5.2037	610.22	0.863528	5.3861	14.2571	16.5451
PTCHD1-AS	213.029	183.395	50.127	34.2087	5.49574	17.4604	17.4924	82.0146	1048.47	11.9994
IL1RAPL1	126.65	176.378	53.458	2.53488	451.522	2.51485	203.356	112.08	33.4472	143.896
DGKK	6.78007	21.5355	0	3.35352	0.818534	0.354005	1.51842	48.1756	112.486	4.86808
SHROOM4	27.4352	75.8179	26.1468	0.617832	1.40319	440.449	0.632527	2.70767	6.31071	0
DACH2	3.94994	38.481	0	23.1751	6.2617	16.0294	5.53075	382.037	16.5206	5.41105
NRK	0.37114	2.69148	3.43919	0.162986	0.289291	0.261475	0.0438864	0.178717	101.179	0
IRS4	1.79556	3.81641	0	36.1428	5.56931	0.706812	40.7974	1.22447	8.4342	78.2953
AMOT	161.229	190.914	37.6167	15.0088	3.47846	6.01523	13.2883	1.75125	15.6313	14.6065
HTR2C	6.00981	1.7739	11.9937	0.403968	0.487034	143.266	0.0708545	0.358533	0.727199	0
HS6ST2	7.82283	8.93731	3.64625	0.85069	0.858363	196.726	2.85431	5.01058	38.1629	56.9783
GPC4	52.2852	66.6361	33.926	2.74134	2.04504	37.0061	21.3191	1.83207	282.611	43.1773
MIR503HG	4.36398	3.22013	1.87787	0.715122	0.837812	0.618143	0.861692	12.5204	1183.91	2.48675
MAMLD1	6.5722	15.7238	39.824	8.31626	1.71891	13.7188	22.0098	114.002	107.409	109.577
GABRE	5.60808	22.9744	20.5089	0.0796152	0.307683	97.5033	0.110857	0	0.204186	0
BGN	2.05713	53.7547	216.926	0.243924	0.121609	0.336044	0.281957	0.224234	1.01826	0

## Sheet: GES100
Gene	ImmuneCells	ExtracellularMatrixCells	TissueStemCells	Somatotrophs	Lactotrophs	Pituicytes	ProPIT1	Corticotrophs	Gonadotrophs	Thyrotrophs
MMP23B	2.62382	0.94527	3.4962	2.15626	0.823585	0.666324	1.15593	32.0818	3.50608	0
CASZ1	7.96324	11.9038	7.88822	4.20508	5.6116	15.2953	38.0821	10.1879	35.2485	34.1563
TNFRSF1B	226.37	27.3707	21.8767	0.467744	1.0155	2.9794	0.234458	0.284065	0.29494	0
DHRS3	79.247	138.21	211.357	4.57155	1.22979	18.3888	6.81231	2.90944	47.4645	9.50731
KAZN	136.506	246.186	1143.93	45.1252	15.3917	34.0384	185.386	83.1994	54.1125	97.8035
CLCNKA	1.22067	2.65376	1.4438	1.852	0.417185	2.68344	2.49806	10.1382	69.0084	0
IGSF21	284.385	7.58811	2.41692	0.183761	0.456403	0.176111	0.678848	0	0.765945	0
VWA5B1	1.31607	1.20816	0	120.13	4.19842	0.901557	27.3883	1.8942	51.4743	27.9964
HSPG2	14.0331	108.38	39.133	0.551421	1.42068	6.09763	0.917519	32.6947	64.0322	0
ASAP3	72.853	97.0428	60.8476	1.12459	0.462487	29.9383	3.27142	13.5522	11.9684	4.51785
ID3	271.532	389.827	337.996	3.30374	19.8901	132.498	33.9128	7.83501	3.78037	48.2839
CLIC4	33.9474	143.731	251.159	2.57167	2.00995	41.0315	4.43385	3.31443	3.10951	6.03202
LAPTM5	217.954	14.1329	3.68228	0.42688	0.538653	1.24459	0.251403	2.56223	0.156789	0
CSMD2	1.99087	2.93977	0	3.64752	1.44335	3.20848	3.55729	64.3684	19.9019	1.91943
GRIK3	21.6186	27.8259	19.2727	1.34245	10.601	681.414	2.64862	3.11249	9.54992	0
EPHA10	0.712441	2.68603	0	3.79826	6.21956	0.826801	6.23778	9.69846	39.1521	5.6427
ELAVL4	7.60288	4.0173	1.38477	61.0601	77.6775	0.272354	134.681	122.736	18.0235	64.7259
RAB3B	25.0041	27.9078	4.58062	9.61582	12.6057	2.32572	7.49093	717.349	31.0465	7.91333
PODN	5.09492	18.7309	75.4854	2.10549	0.729444	72.9987	0.822704	0.0696874	0.204159	0
PLPP3	56.2927	365.866	453.56	5.60392	2.18939	46.6135	1.99347	0.580508	7.22599	15.7697
FYB2	118.288	137.32	14.247	19.0077	0.453751	1.06056	0.900207	0.224211	141.119	6.78099
ROR1	237.402	265.333	79.4557	26.7082	1.18002	33.1157	5.51272	15.0767	103.101	13.3462
LEPR	27.4146	196.159	859.916	4.48919	5.56913	23.9344	19.9761	7.87485	5.24211	3.58845
PDE4B	597.21	133.743	38.5276	0.804575	4.75972	43.5332	9.59707	4.22484	220.123	28.4421
SGIP1	8.08469	50.7134	376.903	95.514	183.579	53.7579	209.889	7.88476	460.571	364.791
SLC44A5	10.8964	15.947	2.92322	7.6086	94.693	93.4189	158.976	3.65174	612.352	191.966
ST6GALNAC5	219.204	272.946	12.252	181.77	261.032	91.7669	489.875	302.242	59.883	255.728
AK5	16.3924	28.5207	66.1482	0.949172	2.57128	226.294	19.5851	3.89096	39.0166	1.90715
PKN2-AS1	18.6869	20.2374	9.88819	20.0953	6.19866	32.2293	72.0866	25.6399	13.8218	237.413
LINC02609	6.02556	5.30358	13.2751	6.22734	27.7652	9.83135	33.6994	3.53816	37.8208	41.7236
HFM1	26.773	24.9488	37.3069	8.01268	5.55834	71.4165	6.27972	375.932	84.6711	0
ARHGAP29	44.8587	303.106	111.132	8.84576	59.3356	28.0981	23.4749	67.8929	2.61549	23.31
SLC44A3	16.1217	25.479	14.5946	117.052	58.371	5.99109	87.9141	40.2437	17.565	23.9162
MIR137HG	1.67648	0.986888	0	38.8664	6.1022	1.45018	16.2314	289.553	134.867	41.6908
LINC01776	0.715073	0	0	10.5479	0.161452	0.263688	4.69794	68.7074	36.181	6.12924
PALMD	47.2564	96.3299	97.275	0.248515	1.41623	281.113	2.22831	29.7927	0.859474	10.9608
OLFM3	1.06737	1.02058	0	11.7844	117.755	0.805308	1.73321	0.336938	29.4517	2.10964
COL11A1	120.791	116.174	217.286	0.618073	0.740707	373.606	0.453009	2.68315	5.32377	24.7708
NTNG1	422.826	387.381	60.2291	15.2673	59.6189	0.85383	12.6898	1.59656	9.72216	34.0769
VAV3	149.639	103.868	52.5129	2.10447	62.3028	1.8181	120.224	8.44706	26.7632	101.276
SLC6A17	2.70287	6.51005	2.69688	47.5938	115.083	1.40367	32.3957	56.2351	41.6632	18.5055
CD53	140.942	2.21473	3.84712	1.35405	0.273585	1.03079	0.376133	0	0.353297	0
KCND3	11.9703	17.5986	20.4561	43.8177	63.2578	37.7461	150.774	69.6122	27.0248	52.8284
TSHB	37.1129	45.3238	59.1194	52.9971	28.7448	0.581318	118.335	13.8065	35.857	15856.7
TSPAN2	7.47948	9.65321	0	4.79044	2.54607	0.747899	12.6464	1.14414	26.2376	32.2525
ZNF697	5.70168	8.24955	4.03599	49.8695	2.78506	5.10129	11.072	20.1711	4.21861	6.97836
GPR89A	19.6698	14.2846	12.7317	91.1176	15.8943	17.3229	25.4244	14.4978	23.7896	32.3129
CELF3	2.65088	7.94827	4.76163	27.7802	59.8198	0.474762	47.2696	16.2113	19.5897	43.0572
RIIAD1	7.77772	10.4257	10.6693	79.29	36.1085	1.11466	81.4733	7.40972	15.8706	52.9729
S100A11	108.698	137.825	144.747	6.30672	9.68629	22.0577	12.6498	15.1683	21.6969	31.4042
IL6R	27.8661	8.26291	24.2258	28.9964	1.76327	2.6737	3.10375	118.091	8.55957	0
KIRREL1	24.2602	38.5001	106.29	0.174553	0.582464	148.97	0.668886	0.114066	8.56069	0
IFI16	208.002	83.4958	193.924	2.64749	2.0588	32.899	2.22445	1.45741	3.99805	6.8369
AIM2	13.5397	9.56795	1.31211	309.569	133.986	1.2187	239.217	237.263	84.5293	101.456
ATP1A2	62.8528	91.3966	116.077	1.1118	2.8479	396.414	1.22859	1.8229	13.6347	4.31503
PCP4L1	5.76386	11.1387	25.097	107.598	5.11917	0.304909	12.8533	35.7812	7.35972	29.0044
NOS1AP	115.579	121.259	38.0109	5.13259	8.45525	29.3504	91.1638	32.4582	118.982	113.786
UAP1	20.1251	58.647	336.404	28.0009	28.6627	28.42	25.6926	22.4898	41.0353	27.1459
RGS4	19.8804	34.8707	51.8862	1.63887	2.08938	126.954	1.51509	1.19831	34.1611	4.90811
LMX1A	0.996038	0.838077	2.37425	0.914915	0.245938	0.0932856	1.1469	416.659	0.523873	0
RXRG	3.97439	5.05886	11.4893	111.301	9.38985	14.6068	52.9557	9.84744	4.83829	54.2097
RCSD1	179.462	22.2262	8.17679	2.63391	0.35279	0.696384	1.53047	0.575257	0.524891	0
TBX19	20.6949	16.7681	7.6896	17.8172	29.761	11.1217	20.8225	468.471	46.4804	28.8313
PRRX1	21.0408	36.837	193.21	0.413766	1.37943	188.746	0.253591	0.531785	9.22942	0
TNR	2.06233	6.21649	0	7.52243	53.9973	0.326361	50.9194	34.116	209.557	78.5942
FAM163A	6.08568	9.80276	0	131.758	441.481	3.32596	23.3874	10.1718	104.307	78.812
GLUL	165.549	146.325	581.175	15.6669	6.69631	71.7513	9.63867	40.3054	14.6754	8.73172
HMCN1	22.9565	79.0992	86.2131	0.795904	2.2173	696.017	13.0313	0.735333	39.1186	34.7604
RGS1	349.505	8.05551	0	0.115805	1.02691	0.714581	0.245914	0.0598655	0.178669	0
KCNT2	6.05685	69.1295	355.32	95.4237	188.682	3.1927	344.016	8.98696	323.232	386.245
CFH	6.44001	87.4486	317.628	0.01306	0.460227	2.55062	0.0513411	0.128338	9.53065	1.21829
CRB1	15.3824	20.489	6.46757	9.11811	7.1374	25.6548	3.7364	205.078	8.75301	1.81066
PTPRC	772.014	11.3179	7.07011	0.56853	1.96967	1.27057	1.63124	0.259341	0.375667	0
MIR181A1HG	206.293	38.3236	15.6994	0.466108	47.6295	14.9439	0.392948	0.113673	5.41441	1.11563
LGR6	135.102	122.176	62.4512	0.44712	1.02521	515.036	0.771298	1.01372	1.24877	5.71181
PRELP	15.0103	41.9499	241.027	0.500416	1.0001	24.5322	0.15838	3.70141	0.382415	2.02083
AVPR1B	0.285413	0.441771	0	0.369978	0.0770597	0.135209	0.309057	54.9771	0.586103	0
KCNH1	3.83335	5.78854	5.76931	16.4901	71.7591	25.6094	40.4342	3.42563	23.85	17.1337
VASH2	1.22497	3.7677	0	1.45435	1.05101	0.785874	2.35033	0.371605	185.035	0
PROX1-AS1	0.536303	0.130861	1.4284	16.0405	9.70948	0.238106	17.6006	112.835	26.407	14.7455
LINC02775	0.33173	0.559776	0	5.68853	1.47197	0.137952	7.12805	83.1491	2.52427	10.0944
C1orf115	4.31387	4.13494	4.76456	3.53075	2.01317	1.13179	39.8311	2.64637	6.16094	30.4019
SUSD4	18.8474	25.3237	7.55124	312.945	71.1924	7.21338	108.7	51.9669	10.4225	103.403
STUM	4.54936	2.94785	15.4786	23.5697	58.3915	1.72471	83.5444	1.24784	1.98973	16.4767
GNG4	24.539	31.8534	17.7009	63.7012	121.861	2.3096	47.4213	23.4967	126.869	57.3173
NID1	2.75767	57.0357	383.434	10.8038	0.574063	8.73912	0.807234	0.584026	0.909549	3.27575
RYR2	10.1416	10.9375	31.3998	27.2054	504.586	10.0213	564.172	807.237	1002.09	298.321
GREM2	3.09849	8.09354	29.5821	81.4969	0.987427	1.26244	22.5885	1.02044	5.56501	20.1092
RGS7	16.7365	22.4605	15.6107	420.883	184.172	83.2377	539.286	23.4442	233.884	377.297
KIF26B	39.3461	44.299	17.376	15.7532	29.0879	15.3446	79.9448	35.8606	26.5758	31.2865
SNTG2	73.4179	83.0668	24.9661	120.782	62.0638	2.95825	27.0631	627.996	285.599	36.5308
MYT1L	13.3535	12.9692	4.85007	464.315	832.58	4.86749	587.725	95.5632	112.93	334.059
LINC01250	3.60842	5.24955	1.61836	27.9636	32.0623	15.7044	62.3869	61.4893	767.683	44.9914
ATP6V1C2	0.745022	2.3455	0	7.00735	2.50394	0.945854	2.91643	50.1936	10.5469	0.837602
GREB1	9.28868	17.7167	9.34	12.2423	57.7561	22.6502	41.7814	9.17634	256.219	34.4768
APOB	0.540531	1.66447	10.2084	0.131645	0.16264	0.106478	0	0.183139	41.7987	0
ADCY3	17.7321	33.0839	287.337	53.3006	8.18738	15.245	24.7335	7.00771	38.6956	7.13846
POMC	2319.27	2850.96	2281.38	1279.96	1422.41	200.047	2086.16	102466	1327.82	2067.46
KCNK3	1.74182	12.0407	0	1.40612	0.850948	0.472142	4.96282	5.71381	63.4254	10.8191
DPYSL5	4.62911	3.16679	0.891847	19.894	61.2601	0.91406	49.6071	44.8966	9.81166	36.6169
TOGARAM2	34.0127	28.059	13.489	52.3363	6.13999	4.0968	11.9925	15.2105	14.8331	9.2449
ALK	13.7471	41.6878	9.0271	27.0505	797.709	44.6191	48.3819	8.78127	39.6355	53.8335
GALNT14	4.6093	10.3594	0	3.12146	202.535	0.853429	4.03889	1.84988	3.13336	4.04661
XDH	2.86565	3.10207	0	6.04868	8.4444	3.53333	3.27455	65.4112	3.00399	1.93654
RASGRP3	17.3596	42.3405	0	3.10107	1.20556	1.28418	1.52371	7.599	57.6594	4.34325
CRIM1	154.539	274.544	425.665	1.33229	1.42707	91.6499	0.90295	34.4375	2.41659	3.76115
QPCT	5.37896	12.9172	5.27533	24.7666	3.04524	1.06374	19.4975	23.5798	47.6135	44.7141
CYP1B1-AS1	11.0501	28.07	100.793	0.998914	0.755151	121.689	0.864394	1.92813	0.249755	0
EPAS1	28.3173	315.905	285.556	13.17	10.7536	210.875	30.1578	6.12673	31.451	13.3571
EFEMP1	4.38407	37.0991	180.913	9.08725	0.732072	5.74372	3.35347	0.272406	0.617981	0
LRRTM4	22.2513	84.0879	9.72891	87.7123	885.354	19.1352	26.5394	96.6639	13.6299	55.9846
ATOH8	17.8891	20.6687	28.9849	0.364402	0.247951	102.352	0.478121	0.795456	0.3944	0
REEP1	6.10693	9.73082	0.684075	55.9038	110.566	2.37716	52.8805	49.8083	76.4409	97.6636
AFF3	167.681	66.9175	193.092	657.569	668.392	50.4382	1174.36	15.9498	387.534	422.673
NPAS2	84.0618	97.8799	46.7932	7.89516	132.195	70.463	63.0704	98.0118	58.3337	79.4362
RNF149	620.895	98.1002	133.018	77.9917	43.4201	59.3916	56.7038	47.9902	67.8498	36.7083
IL1R1	15.6179	114.756	325.24	1.2872	1.22346	108.869	1.26302	6.13268	1.00373	0.803012
FHL2	2.27485	40.6188	200.382	0.803288	0.91865	7.84716	3.6151	4.92948	75.2383	14.3539
FBLN7	1.81596	2.20724	16.529	50.4607	40.998	0.748073	87.2209	16.1594	5.90244	61.5325
GLI2	5.7304	26.7179	80.6231	64.4987	41.3898	0.884471	27.2715	2.24073	20.9269	2.31246
CNTNAP5	4.255	4.92311	6.15823	1.32097	2.19145	140.897	18.7973	9.14543	26.6431	12.209
CXCR4	191.531	24.0689	13.9242	0.562535	0.375682	4.15439	0.359842	17.3117	0.453667	0
ARHGAP15	680.804	21.6018	22.6071	0.687978	1.9724	2.28954	2.10158	1.12681	0.599215	0
ZEB2	345.534	64.5673	246.755	2.40099	1.84709	4.08613	2.85867	0.16592	8.53448	1.38766
GALNT13	4.29795	8.29062	4.61153	51.4031	107.927	6.24819	89.6644	421.896	33.9144	65.7457
NR4A2	64.1286	45.1888	105.357	19.3507	123.78	81.7414	20.4965	83.5119	49.1166	7.28051
ACVR1C	5.03577	7.38362	4.47055	120.468	36.8291	16.6202	65.0306	15.3539	9.65815	54.911
PLA2R1	50.3537	79.5296	136.399	10.9879	4.49234	45.0798	274.838	69.45	22.2119	78.5678
ITGB6	13.6505	19.3766	0	0.113534	0.119324	0.112497	0.225872	54.9945	0	0
KCNH7	1.56841	3.45843	0	15.4501	119.363	0.670585	7.03324	602.077	7.41583	16.507
GRB14	17.8893	21.164	2.69496	4.61181	2.28831	1.37188	12.7879	8.9981	1.29059	53.6523
SLC38A11	2.90888	7.64124	82.374	149.799	10.5753	0.168471	65.1785	34.9149	2.3929	26.4239
SCN1A	5.18437	6.45583	11.12	0.786093	0.840085	233.253	1.00586	0.8723	3.7931	3.46359
SCN9A	12.4828	19.6164	3.76024	104.899	20.6128	1.88445	43.7952	111.636	26.2517	47.874
MYO3B	2.31152	1.1779	0	100.187	8.08731	1.0497	26.2991	1.48024	4.25495	29.7925
ITGA6	93.3473	165.46	11.8585	4.92861	2.6663	39.3245	7.94859	51.3214	19.3055	8.9416
PDE11A	3.16746	6.57709	4.01383	47.6362	77.6328	1.2904	29.5849	20.9369	5.25123	90.2381
TTN	42.2541	29.949	17.6726	45.5412	36.5006	32.5487	94.6478	20.4231	23.209	721.242
ITGA4	198.109	4.01934	5.89864	0.0930028	0.624875	0.909015	1.12754	0.185668	1.28789	0
PPP1R1C	4.1505	8.28675	2.3779	4.06161	4.85516	4.48078	2.09297	3.50653	111.891	0
PDE1A	5.0536	49.5992	233.578	2.85841	2.38113	45.5779	5.0484	48.8867	29.7419	7.09201
FRZB	14.1222	33.3511	64.1842	0.79677	1.73435	104.954	1.65725	0.381826	1.39552	0
CALCRL	14.524	364.796	202.969	1.44828	3.21289	152.258	1.75213	6.36991	9.30973	3.65486
TFPI	2.63535	100.219	283.075	1.4801	1.29679	4.69695	0.87622	0	1.22792	0
SLC40A1	25.9262	37.7205	58.621	30.9927	3.10855	36.1434	73.842	63.029	8.67131	128.302
MYO1B	17.7361	60.1645	204.968	2.11518	16.6147	14.3334	98.5757	3.69361	2.91037	95.2883
STK17B	197.075	19.8501	40.7866	29.2239	2.83712	6.23567	5.85414	39.1508	3.32212	13.4789
PLCL1	144.723	77.078	215.148	5.98968	3.47122	1568.81	1.74041	127.647	13.5967	0.872567
NRP2	64.7134	222.959	189.017	25.6246	14.3825	19.8671	13.5637	0.996769	33.3971	13.1663
ADAM23	5.1945	50.0784	0	7.01884	60.1841	44.1992	138.721	6.83536	60.4647	326.041
ERBB4	733.729	814.192	326.843	414.764	100.395	8505.72	131.837	1432.55	23.7036	171.906
MREG	13.8301	12.3936	5.06349	72.0202	22.4178	3.39052	45.967	19.1359	23.2467	37.3905
MARCH4	1.70144	5.36305	0	25.4827	67.9146	0.732465	82.1361	20.8363	130.345	94.5669
IGFBP5	632.207	1403.36	3177.21	20.0945	12.9647	211.975	23.2526	214.229	136.075	49.4252
TNS1	36.4447	111.035	154.016	1.38362	0.767358	63.5067	4.22453	1.34914	32.0242	2.11496
ASIC4	2.01806	2.27345	0.819444	7.66324	72.402	0.442895	25.9957	33.1595	0.3516	5.95373
EPHA4	52.5059	66.2691	15.6533	0.559253	0.73923	222.198	0.411071	26.7229	5.38518	3.06271
SCG2	85.3515	172.575	46.2664	172.613	300.362	8.31137	408.587	1056.79	643.564	789.167
DOCK10	372.112	15.4107	50.3166	0.978658	1.56762	28.8492	1.60444	0.566896	12.6569	0.699727
NYAP2	2.55571	4.15584	0	49.3563	69.5716	0.719658	112.299	89.6023	107.77	99.4808
COL4A4	50.0687	97.4546	384.701	203.897	61.1555	19.0423	314.29	76.9408	32.5548	86.9907
COL4A3	63.3232	115.014	412.532	196.967	52.5493	43.8811	303.661	65.9084	48.2397	85.9551
PID1	55.414	65.8848	347.878	10.9506	125.709	15.3375	508.185	107.588	30.5158	510.096
INPP5D	296.474	39.0158	1.78369	0.750379	1.21249	4.87803	0.696465	2.6733	13.8101	0
ARL4C	98.0911	38.8157	47.6016	0.720747	1.18278	25.7094	1.77285	1.65646	9.66464	7.3786
COL6A3	1.64305	19.3994	306.912	0.215912	0.340958	0.529781	0.582671	0.0832213	0	0
HES6	5.01324	11.4463	4.94447	77.7782	17.9398	4.73229	29.4937	59.0778	14.078	2.85975
TWIST2	8.90045	14.551	67.0066	0.369	0.498233	265.677	0.0491772	0.401729	0.124877	0
OTOS	25.1933	50.9144	35.3182	176.541	35.8803	2.7712	16.9818	9.37132	11.7786	56.888
ATP2B2	2.18723	4.18485	0	21.8995	18.3203	11.4994	10.3253	192.386	110.675	1.21842
SYN2	63.066	68.1693	22.6023	6.61814	146.306	17.5687	6.14773	31.9769	80.8663	5.63931
TGFBR2	198.524	378.973	190.126	0.774741	0.705448	23.205	0.230001	7.30132	1.73473	3.65611
ARPP21	0.363404	5.82163	0	0.899273	15.5667	0.362183	3.77302	200.417	7.80067	1.70476
STAC	2.23247	2.35448	3.90093	0.716409	15.5225	28.2533	9.28487	292.614	11.487	8.63099
CCK	2.91364	7.03286	29.0108	0.404848	1.51895	13.4065	0.874587	68.2741	0.51738	0
TMEM158	5.71163	7.34735	8.51502	5.34927	54.1215	1.01906	15.0032	3.22259	6.69283	14.665
LAMB2	12.1127	46.8562	114.882	0.214272	0.323398	32.0621	0.220072	1.06301	1.24405	1.43834
CACNA2D2	6.01563	11.8459	0.808673	6.8157	5.37883	10.3571	4.69071	64.921	4.05963	2.90472
MANF	22.0755	29.9446	34.1388	15.0199	10.2946	11.5744	12.7581	36.8026	60.8037	61.579
CACNA1D	76.8238	46.7144	45.1008	297.558	299.452	96.0836	604.448	396.724	104.682	310.919
FAM107A	135.197	213.998	116.389	24.0552	5.39815	44.3406	34.6452	27.0041	35.214	56.8359
C3orf67-AS1	3.97172	3.94833	3.95498	72.0989	40.3225	1.11709	44.3145	8.20222	16.5751	34.0697
CADPS	32.8409	54.9811	25.1901	1527.41	684.621	10.4005	867.562	232.394	733.885	412.146
ADAMTS9	59.8056	195.833	184.01	2.14401	0.290545	37.9675	5.99859	0.0696874	0.953996	12.6165
FRMD4B	350.831	228.504	103.641	0.716763	1.66845	79.2532	3.17513	4.07336	21.5391	4.31503
PDZRN3	223.869	270.443	212.279	1.97137	0.765533	101.167	1.47336	2.69566	5.41988	14.9207
ROBO2	70.3541	72.7239	22.4967	2582.99	927.421	10.1227	592.029	770.302	2605.86	1696.33
ROBO1	257.364	350.566	994.65	384.879	3478.91	192.263	691.786	175.711	35.4648	483.578
CADM2	39.7759	102.119	11.0664	144.679	1826.59	18.3872	330.853	3134.65	1309.85	159.699
POU1F1	18.897	28.9014	11.7632	204.086	474.692	2.11315	386.18	7.10524	12.1587	377.659
EPHA3	0.425503	11.1687	30.2182	24.0263	5.91833	1.47809	47.009	166.744	2.49857	52.8218
EPHA6	14.3856	29.3778	134.975	0.905471	2.4875	26.1515	2.54706	1.47428	157.04	0
CRYBG3	139.452	199.115	248.775	5.19952	2.39072	55.757	64.6219	115.845	5.2894	79.3622
ST3GAL6	71.8108	61.2159	28.8994	34.0036	4.67328	50.9854	111.604	1.19834	39.2149	72.3874
COL8A1	33.3004	203.388	321.206	1.05449	1.49444	771.964	0.960218	0.258841	1.14268	1.54568
ALCAM	199.793	178.431	158.319	170.276	441.533	10.7059	287.979	16.5797	73.1951	234.888
PHLDB2	20.0036	117.254	629.624	36.1238	3.09782	80.5806	51.8709	8.14539	2.92868	15.2284
TAGLN3	6.31612	9.97057	12.4915	36.4057	78.6167	1.18362	72.0721	60.4857	7.42336	72.4867
SIDT1	61.9666	33.303	0	108.153	61.3924	13.7594	161.956	1.71829	50.9114	118.056
LSAMP	128.883	188.981	679.961	84.696	383.911	36.4808	633.081	13.5668	1991.18	922.428
ARHGAP31	126.853	169.268	79.2562	0.490427	0.730793	70.3073	0.128717	0.993636	2.34388	5.48086
HCLS1	184.213	6.86854	0	0.980103	2.05981	3.01657	0.671931	3.06211	53.9429	2.16959
COL6A6	4.9668	4.4063	1.03636	166.331	148.251	8.37788	16.2948	1.88213	1.67666	17.0831
CPNE4	269.929	289.69	20.2466	27.424	56.7859	81.5755	274.26	164.179	10.5102	142.4
TMEM108	76.3977	79.1956	84.5411	98.8697	43.4006	2.49498	47.4539	114.038	68.3188	204.932
EPHB1	15.8317	16.1652	12.5626	26.9937	91.9483	16.0363	48.4632	33.9641	80.6626	26.3018
KY	2.3221	6.72374	1.53778	21.0298	50.1048	2.25825	30.8219	41.712	32.689	15.2074
FOXL2	2.25768	15.8475	0.819444	7.16481	4.26029	0.946521	68.0225	1.69312	63.538	37.8335
FOXL2NB	1.75181	1.79208	1.6282	1.97778	1.18062	0.322827	39.7004	0.51254	42.9648	33.3006
CLSTN2	5.46297	9.81743	115.802	9.18999	16.0763	23.0952	68.5373	51.819	37.8365	61.5862
SPSB4	3.84548	6.50703	0	20.7873	48.9842	0.279324	40.9302	0.219365	43.1243	31.7485
PCOLCE2	9.23727	9.80894	27.5787	65.4254	40.3775	3.05915	96.5542	497.874	6.25736	36.4979
CP	131.117	214.26	469.998	3.79614	7.83721	834.149	2.73923	4.01235	7.81438	2.63691
P2RY1	18.3222	28.4381	27.2014	0.221251	0.878543	98.085	0.322936	0	0.581196	0
GPR149	1.67459	5.52579	0	202.593	4.17427	0.807821	145.952	2.21093	1.89193	72.1982
KCNAB1	1.93712	2.84919	7.02675	1.46547	0.78528	0.79663	1.96428	0.570875	40.6072	1.98873
VEPH1	471.017	419.243	65.2389	48.1107	4.22375	3.63254	15.0532	107.376	92.8896	66.3504
IQCJ-SCHIP1	3908.25	3765.77	218.396	13.829	87.6978	47.5155	196.662	7.38879	7.66687	498.685
BCHE	0.838685	5.01016	0	0.416043	0.24469	5.18965	0.564415	53.7786	1.03898	0
SERPINI2	6.53259	9.85329	3.34279	0.16083	0.083581	91.5288	0.352841	0.114066	0.210172	0
WDR49	18.4616	21.4405	13.8996	0.905272	0.476433	140.473	0.621203	0.585845	0.358596	0
MECOM	350.073	424.848	121.47	3.16864	4.56493	2500.52	2.39538	213.717	404.702	8.18329
CLDN11	4.65508	50.3207	142.891	2.39547	1.80511	7.44139	3.57599	1.12381	83.8122	8.80176
PLD1	36.3713	50.0897	198.511	17.4447	3.1961	14.5899	27.9148	25.3063	44.1128	36.1016
NLGN1	168.396	256.344	168.202	818.064	1936.25	45.38	640.508	393.082	53.3737	499.205
KCNMB2	11.804	15.2931	17.0187	382.774	9.52288	6.2012	35.9278	4.16018	52.9563	39.1978
KCNMB2-AS1	36.4009	34.3333	42.5602	147.976	9.49128	49.9648	29.9311	10.3921	24.7332	19.7127
CCDC39	10.5146	19.3764	4.71575	81.0781	16.2873	11.6812	32.3644	6.77968	3.78411	29.2833
IGF2BP2	55.5892	103.662	46.0924	0.42826	0.545126	70.745	0.744195	1.44673	1.0931	0
ST6GAL1	258.029	209.561	38.5344	12.1571	2.84677	28.7341	14.2422	14.3394	149.874	8.17059
P3H2	84.1214	90.9737	108.344	1.20692	1.09341	416.788	2.05698	55.8005	120.816	2.42505
FGF12	8.85722	30.976	11.9669	158.181	55.2703	6.47188	224.702	507.057	152.655	410.128
ATP13A4	42.2722	44.9182	41.5652	6.17378	7.44952	442.835	9.26099	4.82169	5.21849	9.37538
FGFR3	6.44851	6.17935	4.70356	0.414874	0.208034	2.61912	0.20604	46.9268	0.438384	0
SORCS2	5.24542	21.6006	40.2085	41.0308	53.5699	10.4052	85.3111	13.0616	57.1988	9.11596
SLC2A9	68.8774	15.7553	10.4775	120.084	8.20791	11.3256	38.7889	1.82896	11.435	25.0062
LDB2	69.3093	799.031	317.032	2.86024	3.53755	329.001	3.557	6.50766	7.10324	13.5042
QDPR	20.6114	13.8507	46.7865	21.3925	16.3003	13.7993	39.9345	19.4365	21.0332	89.7521
KCNIP4	786.686	1411.81	124.011	157.496	528.257	31.2488	6618.2	1165.06	2235.53	2639.55
KCNIP4-IT1	13.0627	15.8601	3.07617	0.84892	7.04408	0.129121	116.805	18.1393	34.2935	44.5474
C4orf19	107.9	100.981	12.151	4.09963	0.826399	35.0312	1.55367	13.0175	7.48653	9.51945
RBM47	450.551	189.187	54.5996	1.76689	1.97064	129.809	2.03145	79.64	45.6934	10.9851
UCHL1	37.6243	55.988	38.1808	118.409	127.249	50.7528	148.307	129.587	68.2303	282.979
CORIN	66.4261	60.5035	29.1065	5.42487	8.67266	89.9394	84.4832	5.32009	1.90048	264.396
SLC10A4	0.960367	2.26015	4.21439	4.05204	2.02426	4.30792	55.1633	2.67043	4.38016	61.1351
LNX1	38.7459	148.076	9.07513	35.4466	11.4788	1.53383	43.0939	23.3891	26.5776	27.8871
PDGFRA	0.417015	16.4823	166.413	0.320487	0.801451	0.628795	0.19384	0.192375	0	0.862801
KIAA1211	49.5631	77.0823	17.2783	3.20015	10.1632	5.00376	51.6377	175.416	62.9309	34.2976
IGFBP7	209.595	480.033	1465.95	8.66281	18.338	80.5623	125.259	2.90909	16.4349	145.046
ADGRL3	44.3984	87.578	158.941	2.20999	1.83756	550.455	11.3908	32.2207	13.6043	22.7447
EPHA5	5.30957	7.19266	10.6852	54.1058	218.032	8.96514	24.4611	2.07282	4.14869	19.5858
EPHA5-AS1	0.578672	1.44817	1.50699	15.5971	52.9309	3.16341	7.6509	0.214881	0.611553	7.75356
GNRHR	4.06152	15.974	0	6.7228	4.49492	1.65798	4.10871	1.715	211.253	21.4215
UGT2A1	0.672777	6.24896	0	0.382321	0.706545	0.949315	0.728281	5.21433	110.937	0
FRAS1	711.351	765.749	83.1728	88.1874	8.5473	8.8278	103.863	197.32	12.0681	50.4927
LINC01088	223.223	176.673	318.564	4.74142	3.20038	47.3366	5.55131	5.69502	3.54169	27.9102
ANTXR2	43.7929	56.6147	183.557	11.0282	0.560617	23.9759	0.680418	0.790008	3.54442	1.7594
PRKG2	1.71295	3.55381	0	32.3414	58.2141	0.598303	75.3843	19.5784	14.1776	67.5692
RASGEF1B	49.2003	43.4494	47.1718	38.5563	70.9306	169.04	141.301	29.1192	166.793	290.627
TMEM150C	19.2554	37.9465	16.3943	126.078	37.9925	9.96224	66.6175	3.46964	3.61502	23.8044
SNCA	68.2551	27.7018	14.0669	94.542	204.282	2.95949	114.342	130.444	188.569	130.232
SLC39A8	19.4242	18.327	11.4722	11.7452	10.9685	3.11236	9.78293	171.846	100.502	12.2612
DKK2	6.26075	8.16975	14.9361	17.7366	4.60733	1.03887	47.572	2.10014	1.85622	80.1915
LEF1	17.5329	17.8872	15.744	0.0495267	0.192105	64.306	0	0.242733	0	0
COL25A1	197.374	259.156	179.51	6.50154	14.4246	7873.84	24.4658	270.463	22.5502	159.18
ENPEP	7.10076	25.8359	161.367	0.963472	1.03214	1.33953	4.28066	0.667149	4.02693	8.2693
PITX2	28.513	24.6168	5.94134	16.0065	13.9818	0.599408	50.7463	8.03692	70.4422	57.5213
TRPC3	5.39056	10.6315	18.3933	39.3176	127.1	51.0111	220.065	5.9826	36.6471	599.462
PCDH10	0.696836	2.55441	24.2033	1.60603	4.80186	3.44248	6.90896	35.2088	2.55663	8.08269
MAML3	438.131	201.77	104.057	376.717	1150.74	123.684	561.878	988.631	868.447	259.668
RNF150	125.912	140.052	95.158	266.811	793.264	195.413	419.095	362.247	71.9562	330.659
IL15	61.5094	31.0285	21.4048	3.30557	2.45066	25.9049	14.4024	7.99129	43.9318	58.7468
ARHGAP10	72.7493	235.887	1110.95	89.6847	9.94248	103.123	9.85252	61.0118	18.1381	3.47463
TLR2	333.073	11.1872	4.92176	0.506168	0.24027	4.69936	0.677602	3.02771	29.2454	0
RNF175	146.182	141.331	10.756	0.904275	0.728531	30.9267	5.6183	3.64343	35.7771	13.6744
SFRP2	28.9596	106.898	311.488	0.693656	1.0994	54.1457	0.898838	1.34595	1.54364	2.87669
GUCY1A1	30.0996	70.1071	277.695	0.35869	0.303132	0.737218	1.11009	9.23978	39.1805	4.29425
TDO2	3.82686	8.02043	11.8927	1.34043	0.513063	1.94171	0.995256	0.525511	172.878	2.48675
FSTL5	1.08553	3.02348	2.31436	1.47891	32.9677	0.603557	20.4812	354.127	6.77519	0
MARCH1	204.01	16.688	20.1411	311.916	912.825	82.1213	155.827	354.225	26.695	410.759
TLL1	1.22113	76.1812	3.12535	0.372536	6.93887	40.2709	7.14298	281.074	2.02691	5.5008
MFAP3L	18.4792	25.5391	12.7183	21.054	15.7953	9.75349	51.7711	17.815	7.62619	18.5218
GLRA3	0.960834	0.846223	0	26.7385	3.97741	0.359796	53.4454	5.22111	66.8144	124.62
ACSL1	491.024	39.5529	86.1763	43.0665	43.9022	8.20158	25.7945	120.847	49.4679	22.6109
LINC02196	8.94439	10.27	15.8421	1.77312	1.0897	0.521062	2.40226	61.4023	13.0966	5.83353
ADCY2	120.123	151.847	207.124	100.208	44.6486	87.6381	355.718	589.731	506.768	237.915
SEMA5A	18.1336	55.8464	258.803	86.0852	191.747	21.3375	105.969	4.38508	65.953	179.176
DNAH5	13.9854	36.8513	7.81972	317.107	63.1118	28.9493	80.8851	27.9119	14.6672	56.1059
MARCH11	2.2073	3.66101	0	116.168	70.9539	0.781323	191.563	3.01714	53.8978	117.584
CDH12	5.72799	11.9195	8.90184	15.5019	79.0098	3.6192	1127.78	262.18	1795.08	956.298
CDH6	6.95062	27.3089	47.8226	0.0942833	0.714684	101.264	0.138599	0.56476	0.414677	0
PRLR	26.06	28.183	8.01811	260.154	69.5274	23.8377	188.039	116.545	299.401	309.694
RANBP3L	168.709	129.223	71.2074	1.67125	13.122	32.6856	11.1868	1.69302	6.47941	18.1197
LIFR	86.2692	343.272	310.33	32.9892	24.0639	96.9801	33.6886	52.1488	24.1438	26.091
OSMR	26.1953	112.111	255.544	0.648713	0.76522	80.2379	0.7516	0.628121	1.16106	0
FYB1	385.58	14.135	8.46829	0.893655	1.13802	1.35196	0.45823	3.51639	2.34339	12.2871
C7	0.752875	60.3683	296.112	0.536698	0.120232	1.28434	0.346937	0.742069	0.20677	1.21829
FGF10	5.38319	17.6443	58.2783	1.68072	4.30391	77.876	0.433966	1.21551	3.60049	0
HCN1	3.36661	1.515	0	31.2127	112.446	5.92947	13.4778	530.851	77.8074	11.9198
ITGA2	61.6084	96.5842	33.7626	0.324338	0.484921	5.61088	0.523991	0.467554	6.64247	2.82441
RGS7BP	2.34546	31.8049	86.0177	3.43941	33.1523	3.22267	86.8753	24.5247	1.90281	67.1686
LINC02197	6.99774	22.8125	0	10.6191	0.490099	0.428746	6.30049	249.666	50.6656	6.81106
ARHGEF28	16.85	51.5238	63.6948	195.68	13.6859	10.3975	204.292	106.691	15.1322	106.322
IQGAP2	402.138	164.763	13.6096	0.783651	1.57927	33.4896	1.72675	1.32647	38.8177	3.92509
PDE8B	47.2326	79.1991	64.2541	25.8033	227.413	15.105	164.323	37.5182	116.608	67.3539
VCAN	29.5702	51.5224	586.432	0.535523	1.45855	1.17084	0.641362	199.363	1.23272	0
EDIL3	10.3787	29.7552	41.7357	115.31	3.94318	80.652	84.1056	3.15983	7.02709	319.512
NR2F1	32.2822	100.516	356.047	0.796858	0.78965	9.98288	1.0094	7.1325	2.7408	12.4701
GLRX	18.0152	14.0237	23.315	30.4934	10.2642	4.06043	54.3742	23.8926	22.1213	60.3447
PCSK1	5.08011	12.1254	1.21162	10.4272	4.26195	1.24181	12.1486	146.515	95.9374	62.2306
STARD4	14.6576	17.97	10.0183	11.1858	7.44029	3.14669	35.2034	23.4617	18.6938	34.6565
EPB41L4A	204.297	329.476	89.17	1.06806	1.01045	90.7608	0.923303	15.8882	3.17683	14.0804
KCNN2	20.0811	13.7012	7.13484	72.8596	205.882	2.27057	187.168	38.014	174.06	68.2749
SEMA6A	25.3478	101.175	26.5578	6.70863	6.81907	17.8568	72.7198	22.0993	34.9931	21.7537
PRR16	12.7572	24.7696	187.146	99.2244	4.75498	25.3932	10.4064	2.59862	32.0199	2.08548
SNCAIP	127.352	122.327	17.1103	0.223937	11.7385	20.9575	0.462681	0.424641	0.325847	4.31503
MARCH3	117.775	83.2671	72.5896	87.6276	208.751	12.5276	81.5327	41.1759	79.1798	71.7599
FBN2	202.564	171.916	36.2928	0.988214	0.892965	41.8771	0.537067	1.77592	0.766426	2.11305
SLC27A6	38.267	45.0733	30.4931	1.80531	0.912269	211.429	0.765702	0.278786	2.86613	4.14404
P4HA2	10.5581	18.927	26.7931	76.2959	14.7471	9.29757	64.2362	7.0614	16.0943	50.106
FSTL4	8.48203	10.9155	0	207.024	14.3729	1.03504	168.996	41.1638	132.783	125.134
C5orf66	36.2846	49.0084	0	847.684	187.715	3.06583	466.323	83.238	596.863	279.565
CXCL14	275.5	731.438	1638.05	6.02337	13.9996	1522.92	2.06585	3.98154	6.60805	0.78948
SLC25A48	3.93216	4.09745	3.56739	0.223154	0.171149	103.931	0.134198	0.327324	0.606759	0
TRPC7	0	0	0	0.514158	2.68415	0.022952	25.0583	3.97096	0.3004	95.2031
KCTD16	10.3249	22.8573	0	144.325	36.883	16.88	92.3264	21.7869	9.49583	175.567
DPYSL3	18.3051	37.3541	104.054	5.31236	1.60731	58.3081	57.8318	3.33074	25.0987	65.7532
HTR4	17.1106	22.2458	0.977916	0.943523	150.868	0.255006	0.99796	0.237681	16.9429	24.3127
CSF1R	182.93	2.17379	11.8203	0.586099	0.720706	0.920657	0.647933	0.132328	8.94228	0
PDGFRB	4.56514	40.7521	377.396	0.540928	0.157753	13.555	0.282486	0.531057	0.281593	1.56267
CD74	677.327	277.369	74.4297	3.12975	3.33219	40.7159	2.98863	2.98376	1.63903	16.0856
GPX3	136.308	240.661	1014.17	8.30999	27.0656	139.095	10.8235	13.4537	97.7685	48.7755
CCDC69	26.7245	29.2509	18.5653	1.89535	0.9027	3.86741	2.14794	0.484476	57.3246	1.97162
SPARC	47.6992	248.154	260.226	15.7288	10.1875	50.9229	21.4025	2.80668	77.6538	21.1036
GRIA1	3.50217	2.89572	9.07696	5.13769	2.29775	5.83305	114.927	26.5673	2.29259	7.96107
SGCD	53.6421	50.3171	62.4035	996.584	5.44797	17.7492	246.31	36.6498	10.6345	251.583
EBF1	267.34	439.97	859.467	1.40269	2.5616	8.04826	6.01017	17.6022	1.13628	18.1814
GABRG2	3.16713	2.71499	3.03403	26.8072	64.6391	0.437716	29.8956	58.1359	4.45436	34.9031
DOCK2	416.656	52.515	7.11577	2.07969	2.1594	0.961441	2.73071	0.332809	8.58798	16.6746
LCP2	160.588	14.1386	6.75564	0.118094	0.270753	1.50174	0	0.137584	0.142379	0
NEURL1B	2.2872	57.1773	150.328	0.298595	0.22826	0.904905	2.53826	23.5623	6.16511	3.7914
FAM153CP	84.3308	86.8985	66.0799	224.387	11.1868	45.5173	153.953	70.1148	162.295	250.312
ADAMTS2	19.4099	19.7908	92.3362	74.5087	71.3609	0.734623	126.985	11.6593	3.61475	17.5756
FOXC1	2.6657	49.1174	128.276	1.026	2.46428	2.21436	0.260203	1.34814	6.43071	2.8559
BMP6	169.613	173.922	35.0363	0.487626	0.572204	0.504917	1.16465	20.0127	6.95301	5.73259
ELOVL2	3.87537	7.15857	6.81338	0.192891	0.946268	108.43	22.5137	1.36179	18.0544	7.89277
PHACTR1	146.74	115.93	49.8993	758.45	415.333	326.574	1147.5	150.559	40.0812	917.006
GMPR	98.2761	109.419	39.8771	8.89944	10.3742	21.1366	9.41177	16.6421	27.1976	20.0912
RNF144B	239.957	34.0924	37.2394	3.98564	5.4527	25.8615	10.2207	6.23634	3.57381	3.52249
PRL	3649	8407.89	2696.37	2167.89	38153.6	505.083	2337.65	1968.24	1798.6	6651.67
NRSN1	6.13585	12.9938	4.25624	94.6695	117.806	0.907447	194.976	61.9116	190.784	136.9
KIAA0319	11.8344	12.8935	3.34279	56.5419	59.0631	2.58974	119.093	108.466	38.9132	105.132
SCGN	8.08367	9.03942	1.38477	185.697	43.4539	0.613437	39.7893	17.0314	4.38855	37.2999
HLA-E	187.96	249.771	108.306	2.64058	1.62879	46.7731	1.53022	3.43691	1.33572	5.21057
HLA-DRA	396.293	93.3241	26.2385	1.88927	1.85209	17.0915	2.1954	0.860294	2.2667	0.958262
HLA-DRB1	368.384	153.855	14.3276	1.53386	1.03873	10.4925	0.533931	1.28281	2.47813	6.7627
HLA-DPA1	242.131	75.0917	6.95106	1.40403	0.894792	5.18249	1.06398	0.574058	1.8008	3.31937
HLA-DPB1	269.675	37.4507	30.0005	1.25219	1.20598	10.6666	1.63324	0.768864	1.4658	4.23704
DAAM2	9.90513	19.0502	182.346	0.568503	0.299275	71.0801	2.13674	3.79518	7.63102	0
TFEB	42.2189	21.896	18.7864	98.0918	14.007	15.1351	23.0738	68.2274	9.71967	16.2274
PLA2G7	13.1195	1.0115	1.50728	2.26279	0.404899	0.235412	30.8413	0.656624	0.28254	112.545
BMP5	11.3086	40.79	135.028	0.133478	0.215428	0.172436	0	4.22198	1.87768	0
COL21A1	221.927	266.294	76.6502	1.43569	1.1031	0.951461	0.820272	21.4411	7.11902	20.8393
KHDRBS2	48.157	64.2711	7.21076	55.039	510.316	7.05201	89.7064	144.884	228.467	31.3003
EYS	13.3709	35.4411	97.8948	8.46638	9.6442	5.44833	16.2044	13.9229	142.586	15.0684
COL19A1	8.38006	4.13655	7.8435	0.628322	90.7844	1.03819	2.62391	0.740233	0.640914	32.7835
CD109	15.938	18.808	5.24116	0.254105	0.665835	3.05403	0.815786	61.2486	1.41071	0
COL12A1	1.10951	32.2273	262.629	0.539142	15.8287	15.402	7.17107	0.222717	0.56805	0
FILIP1	8.93953	57.2709	102.54	28.6103	6.11798	47.7976	7.29988	255.517	13.4683	7.99051
CGA	677.718	2112.94	407.417	501.957	326.038	62.8623	817.908	185.242	9576.57	8734.83
GJB7	1.36936	3.20862	0	2.98102	1.64982	0.903387	5.48408	1.82706	110.418	5.68268
CNR1	3.68692	9.76155	4.78131	104.263	7.60323	5.52384	71.5958	100.386	39.8905	120.084
EPHA7	2.43669	6.08381	14.0211	28.0067	25.6324	4.02159	218.876	7.05732	15.3618	161.904
FUT9	1.64449	2.8779	1.06038	16.0048	33.7671	3.00872	15.7745	142.932	5.03247	0.770017
GRIK2	42.3454	116.469	31.6458	19.3964	787.909	40.0932	80.2657	817.136	153.376	88.5289
SCML4	41.8348	3.08858	0	26.0791	86.6009	0.530421	63.0297	10.3568	1.07889	34.4922
LAMA4	29.2481	93.0435	175.364	1.47265	2.42009	535.505	1.71538	3.48815	6.68242	0.803012
PKIB	38.7646	31.1453	18.6935	160.555	62.8476	8.92019	22.8995	52.0578	63.4766	27.6799
LAMA2	139.127	287.602	1232.96	4.49632	119.964	4124.75	10.0948	78.4546	14.1893	10.6944
MOXD1	7.09043	20.6099	12.191	0.305666	0.594432	217.778	0.329427	0.704111	0.23748	0
EYA4	698.599	787.517	200.049	47.736	1.89709	80.0364	4.25462	280.155	160.974	19.222
SGK1	168.994	35.9405	16.8665	1.01848	1.22633	6.58487	1.31729	168.991	8.38611	0
PDE7B	69.6312	278.127	545.237	42.509	49.7433	2162.79	129.488	31.2647	109.454	104.149
WAKMAR2	27.9157	12.7642	18.0158	3.41306	1.09083	3.21385	0.466567	0.245275	63.3951	18.9175
NHSL1	320.553	149.535	87.1788	7.10425	3.38506	4.30562	2.60879	2.66274	21.0609	4.10023
PLAGL1	145.792	110.846	146.283	1113	123.834	26.5696	313.655	527.799	84.8063	353.016
HYMAI	14.2119	17.6221	23.1974	192.116	28.3278	4.02796	64.3104	79.8841	23.7533	60.5451
ESR1	53.5785	36.1837	19.2285	5.02901	300.88	4.57736	12.7499	4.37164	1297.87	23.8486
RGS17	14.2798	13.6041	2.83021	8.03831	119.279	3.45391	8.77934	6.66455	39.3592	20.0171
CNKSR3	142.702	240.556	93.5474	1.04525	2.26904	82.6096	2.05573	223.19	108.585	2.8559
SYTL3	380.133	41.4146	12.1395	7.50618	3.08805	3.98374	5.20749	3.32716	7.39028	9.22609
C6orf118	11.3121	11.7258	0	59.2451	3.78473	4.54618	9.51286	1.47787	0.963779	3.36893
PDE10A	26.9934	206.4	168.788	770.483	1649.32	35.9941	253.53	481.596	1141.71	732.248
MMD2	5.16763	7.59201	0	66.4294	112.355	0.788342	96.4091	1.85841	13.2708	30.1877
COL28A1	23.2873	34.2182	1.15718	16.1389	9.89197	16.7165	17.7266	236.859	8.45978	16.8082
NXPH1	1.25261	0	0	0.355266	114.815	1.84175	141.918	13.0593	13.595	41.314
THSD7A	173.92	273.825	69.0569	153.169	676.744	140.227	82.1649	91.9307	47.0447	105.474
DGKB	3.42603	13.7923	46.1628	19.2613	167.556	5.08405	97.933	837.854	62.8443	144.475
AGR2	102.862	128.008	8.84357	3.75177	3.19442	0.825895	6.40892	3.96795	47.7592	13.4944
HDAC9	271.146	58.2034	86.4758	27.0489	822.191	403.179	969.181	767.446	553.704	756.779
DNAH11	7.89686	19.269	17.1726	1.00949	0.729507	12.9751	0.314611	2.55868	109.276	1.24337
RAPGEF5	176.418	441.931	107.737	14.5369	50.1293	1.76457	130.332	55.3291	50.3149	135.034
GSDME	13.0041	11.9651	17.5304	3.30431	0.643716	9.18894	2.60514	0.357471	54.3926	3.06352
CPVL	246.541	53.2799	5.8854	16.5668	1.93977	27.4383	5.95124	2.14713	4.88291	16.136
NOD1	38.7754	46.6216	55.2703	2.81716	5.93973	212.667	3.40068	7.4241	9.33447	4.35401
GHRHR	12.0717	16.1351	5.29679	471.97	29.3221	2.54466	195.805	12.0006	13.4781	141.362
BMPER	13.1598	31.7745	160.246	123.007	64.2206	3.54981	191.564	20.3969	307.161	97.0692
AOAH	756.3	18.9829	13.9138	6.34508	4.15519	23.3341	6.106	1.04378	0.778803	2.61874
GLI3	64.8278	108.676	122.836	0.293831	0.806183	224.56	0.242513	0.434336	1.19071	5.91861
AEBP1	25.6979	53.7511	171.34	1.28699	0.29955	5.08491	1.97492	0.577674	0.72277	4.96116
IGFBP3	176.715	211.153	58.1353	6.92855	3.59308	19.98	4.11142	5.43038	6.93365	62.6201
ABCA13	74.537	102.778	20.908	0.319129	0.831036	275.277	0.258553	0.559318	1.18041	0
IKZF1	253.787	4.82577	0	0.263951	0.565453	0.746016	0.267922	0.188415	0	0
EGFR	81.7542	212.39	471.594	0.449628	6.2482	76.8572	1.07444	51.1308	1.3933	4.09965
SEPTIN14	0.635344	4.04737	0	74.131	1.8916	0.619618	7.17441	1.70153	3.97246	10.6899
GALNT17	13.578	25.4049	19.1605	248.802	415.884	9.24806	589.707	284.631	549.977	241.963
MLXIPL	20.2739	11.5793	11.336	2.40097	0.407812	0.535096	1.36569	1.85268	58.0878	1.32475
SRRM3	1.82197	7.29582	3.45106	72.4288	148.107	1.58245	94.9765	83.2772	142.271	78.3671
SEMA3C	6.1538	92.3061	290.02	4.16099	0.889282	24.476	0.434997	0.314376	2.73653	0.986707
SEMA3A	9.80155	57.8571	11.9764	132.722	75.3167	41.2012	210.943	96.3077	261.051	479.233
STEAP4	1.20512	78.3851	555.33	0.689868	0.60462	2.51141	0.560236	1.19384	0.660251	0
ZNF804B	5.41693	35.9054	61.359	190.623	53.3579	1.5187	487.408	1.86087	4.08319	246.343
COL1A2	17.0141	123.127	534.08	2.55676	7.96635	459.863	1.15095	4.76436	2.01299	9.38522
ASB4	1.93373	3.32426	1.38477	21.3934	70.6764	0.279807	29.3107	15.8212	14.0947	59.8517
NPTX2	11.2395	20.7019	11.2775	5.55426	6.86689	75.0495	18.1287	281.652	104.34	16.5909
SLC26A5	4.67478	9.2582	3.33937	8.24855	7.45496	3.54301	10.119	6.70605	81.0044	7.40902
FOXP2	19.0342	116.1	347.405	0.640928	0.908884	1.89325	7.10553	1.41336	188.375	1.32475
MDFIC	107.026	93.3518	312.461	0.568189	0.869139	54.3209	0.457139	1.59972	5.99459	2.55394
CTTNBP2	142.129	43.4481	23.9123	6.55095	148.243	29.1061	83.2613	59.2856	37.6219	49.3317
KCND2	21.5434	15.5991	26.7507	106.393	2198.2	4.18263	574.209	986.805	210.396	591.831
CPED1	71.0765	94.1703	487.697	0.588721	0.318322	1.37693	1.06177	24.5362	0.167337	1.98831
PTPRZ1	17.2513	58.7909	4.76163	1.34716	89.7958	65.0156	5.49467	12.4355	1.84603	147.759
FEZF1-AS1	1.2344	3.21271	13.0565	0.0414151	0.282021	44.9772	0	0	0	0.781927
STRIP2	6.54224	6.85823	11.7632	16.5337	68.5577	3.69412	48.7914	4.61966	12.3715	32.7664
PLXNA4	184.417	177.011	315.189	12.8065	19.8765	4.27961	31.8173	2.47574	2.66593	8.77066
PTN	58.6069	129.561	99.0102	728.348	249.024	4.74103	525.338	699.761	74.5978	764.174
TBXAS1	450.724	11.9511	27.2998	29.8703	12.7561	8.03141	35.498	4.62059	5.50719	24.3657
CNTNAP2	68.4558	96.2097	244.913	6.74545	131.03	5.29204	341.516	18.4328	976.129	41.4152
WDR86	6.36197	21.619	69.8664	0.149798	0.685842	50.4493	0.140266	0.297231	0.374013	0.814993
MNX1	0.226037	0	0	0.0766334	0.0459127	0.23901	0.568896	52.5456	0.120625	0
VIPR2	5.69702	7.96267	17.3836	0.167546	0.375958	124.602	0.750442	1.6035	6.60365	0
DLGAP2	58.1018	52.3314	11.6339	1001.67	301.714	23.8876	564.742	38.1188	426.175	217.72
DLC1	77.3303	296.986	674.728	21.3037	75.4379	1258.44	10.4492	3.35453	262.067	17.4785
SGCZ	13.3199	52.6824	72.8725	254.449	117.11	2.67881	214.85	1103.46	34.4112	125.345
MSR1	374.847	8.44731	8.05056	0.713654	1.01117	7.99508	0.790565	0.232033	3.55725	0.982515
SLC7A2	7.1178	89.1406	736.763	1.39763	1.72571	6.14383	0.844341	9.75779	0.409255	15.2916
PSD3	209.171	238.825	157.691	1050.72	76.1288	656.704	466.736	148.192	118.464	556.763
CSGALNACT1	400.457	257.656	118.728	49.4472	1.7306	11.5287	3.22403	13.7057	54.5456	11.8978
ADAM28	632.58	453.143	86.2845	0.84286	0.765601	1.35278	1.55962	3.69711	18.2092	8.78206
NEFM	2.95643	23.4041	1.38477	2.10635	2.9468	0.772251	4.34091	91.6658	114.05	12.9866
NEFL	8.74036	17.02	0	0.804746	1.09568	0.534338	4.48284	78.3574	24.0413	4.85913
ADRA1A	2.20775	2.79603	7.57826	0.0366361	0.0823211	88.8515	1.53777	0.909916	0.739374	0
PURG	10.4557	15.7766	24.9279	2.21075	62.0857	65.0011	17.8372	0.746945	13.824	21.9468
WRN	108.297	120.507	113.807	105.019	381.715	170.725	165.643	104.723	113.991	226.814
NRG1	69.9556	119.297	32.6365	1742.86	4574.8	34.8052	3211.31	459.832	1694.29	2581.31
ANK1	3.1044	3.49126	1.82484	4.76901	1.89796	2.87991	7.80766	55.2388	39.8696	16.1101
SNTG1	14.0875	17.1955	0	853.66	261.877	2.62379	778.608	377.796	314.098	613.381
ST18	34.5581	4.72689	3.55189	21.3277	2.35187	1.73944	60.4628	215.85	601.88	67.0462
XKR4	27.7566	95.9288	8.03307	164.561	596.936	143.19	476.969	115.517	409.57	782.5
FAM110B	257.345	95.2322	159.661	2.74434	6.10937	45.8186	15.0451	118.154	32.2116	32.6611
TOX	244.11	92.0563	22.6195	0.97521	10.386	92.9956	72.1429	17.8499	593.468	34.5524
CA8	112.361	115.396	19.678	0.972949	3.57318	2.17942	12.23	299.046	39.6085	1.45998
PREX2	61.0544	187.951	263.111	44.8397	56.6572	166.184	231.186	23.1454	5.15489	165.289
C8orf34	19.3542	78.9738	168.512	8.55004	23.118	1.61523	113.863	1.90983	2.64314	84.2099
SLCO5A1	4.51321	3.02941	5.30911	9.13379	37.6894	8.21449	39.5828	185.755	182.805	12.1307
EYA1	1155.82	1254.33	582.136	207.354	5.18199	55.0467	8.18506	488.75	821.953	36.6972
MSC-AS1	31.2401	34.4189	126.062	99.5214	1.82391	0.424586	20.2918	1.16116	1.07947	37.1712
RDH10-AS1	19.1121	19.0898	15.3107	33.6976	2.36963	3.64212	15.2856	9.71885	20.2044	56.8594
STMN2	0.751821	2.4747	0	1.97795	1.31032	0.190945	2.94291	64.856	20.4568	2.24275
ZNF704	56.5499	107.012	129.653	31.3708	171.058	88.3132	9.64227	66.4055	81.9231	4.59634
GRHL2	89.1635	101.215	4.61846	1.09664	0.525016	0.808316	1.83854	2.00191	9.47712	2.77732
ANGPT1	12.7252	41.3817	288.224	3.13014	527.721	21.5435	32.4927	6.25994	6.73301	61.0805
SYBU	35.5374	62.4193	19.8686	127.62	279.225	43.2681	188.326	93.8302	83.2601	174.406
CSMD3	1.34053	11.2168	44.1614	7.66972	153.784	1.2648	5.51787	2.15476	22.4966	1.8384
CCN3	2.50857	17.6241	3.46636	2.15708	36.1631	0.706373	32.6233	1.07308	2.11525	103.417
KCNQ3	415.654	70.8216	899.653	16.9622	14.3335	9.79808	71.8058	67.4473	244.716	3.65486
SLA	215.474	3.83979	8.15555	0.333506	0.382471	0.790947	0.765879	0.161912	2.322	3.06271
NDRG1	54.4551	190.841	373.131	81.1035	205.793	34.9636	96.5596	10.5899	16.1484	50.5118
KHDRBS3	40.7273	39.4274	37.6104	13.1495	146.636	116.426	60.3372	3.14987	5.45756	79.9961
LINC02055	11.0697	16.7806	10.2246	45.3708	35.609	3.93584	99.7556	9.70617	44.8984	205.424
FAM135B	21.614	17.6671	2.83021	9.01331	126.091	18.7901	124.49	6.42014	15.2801	85.0597
COL22A1	31.3353	39.2425	3.01457	38.0155	51.2682	2.15418	150.174	2.78002	268.15	131.165
DENND3	148.863	28.4812	31.0798	10.9428	5.61788	4.63608	5.56403	5.41661	13.0982	9.68588
SLC45A4	43.2844	33.8474	22.7957	167.421	53.4225	23.9799	55.0212	45.7316	51.9175	54.3474
PTP4A3	5.77105	29.4376	35.351	13.5486	16.0459	8.91144	24.0807	164.765	12.8347	22.64
ARC	25.1025	34.3891	104.831	2.5165	23.8357	260.615	1.8284	1.37412	2.23873	0
DOCK8	424.371	37.3522	25.9177	11.2369	14.5335	59.1974	21.6913	21.4532	11.8983	10.8697
VLDLR-AS1	2.86814	9.31017	6.60443	27.5031	8.27192	12.489	47.3801	81.5776	221.616	78.1745
PTPRD	218.946	226.577	90.881	517.051	1177.3	9.23439	120.885	222.819	29.508	158.036
NFIB	503.013	857.745	327.813	3.70975	4.01177	344.858	8.12968	8.11634	4.86252	44.4401
BNC2	553.208	503.972	684.415	1.65389	1.66067	231.334	1.54051	3.67314	0.947332	7.35696
PLIN2	37.7279	51.8884	60.245	6.29877	1.40008	175.592	3.23304	3.42462	3.10607	11.5232
SLC24A2	3.29475	6.54897	0	5.64225	3.95698	1.60437	123.083	63.3969	575.504	158.714
MIR31HG	119.734	131.662	7.26039	0.390659	1.11089	10.0972	37.0264	2.2456	0.755943	45.2747
ELAVL2	3.83317	5.54753	0	3.88582	23.2347	4.17749	1.349	63.7983	2.7354	0.919202
LINGO2	44.6588	23.6419	37.9516	11.5709	29.7865	1.0786	8.49138	182.476	116.215	25.6253
PGM5	92.4153	128.848	15.3972	1.2564	1.81472	26.0551	2.35456	2.52414	1.96877	7.5722
TJP2	52.3975	86.7207	86.2087	2.66019	4.0806	21.2403	6.50124	5.72922	10.232	8.49143
FAM189A2	55.8386	52.534	18.8651	2.62765	15.2073	36.7554	9.18116	15.2119	176.209	27.1556
C9orf135	5.00654	8.73083	0	40.0563	83.7192	0.893021	62.4501	13.993	14.3778	59.6804
TRPM3	166.003	217.838	107.306	13.5091	2164.78	436.611	458.185	451.041	3615.16	404.424
RORB	33.573	77.3268	65.4211	2.2261	1.6212	115.395	103.313	505.941	8.43193	169.94
PCA3	1.44515	2.04646	1.63958	41.0873	54.2333	0.422412	30.1382	10.5048	56.2861	84.5711
GNA14	151.527	226.721	52.3143	1.80076	2.82107	59.1299	65.1742	0.835946	94.1665	132.115
GNA14-AS1	33.0826	55.9795	36.5854	0.202162	1.28824	6.33648	25.0159	0.507237	12.0036	55.1506
TLE4	358.131	348.522	183.453	47.9669	1554.21	61.7007	369.777	126.036	123.518	260.631
RASEF	12.3916	22.4927	5.30766	2.01696	3.65399	9.38383	17.7208	139.783	25.6077	36.2898
FRMD3	90.94	84.7973	102.238	27.0836	17.8624	14.1383	23.7686	559.54	276.534	24.2072
S1PR3	1.96936	34.7809	192.845	0.42244	0.365036	0.861489	0.47299	0.376618	0.57744	0
SYK	138.085	13.5699	1.52507	4.046	0.970978	0.553201	16.4469	10.7986	46.5636	19.4581
ROR2	60.0606	43.471	24.7089	0.615395	0.800517	13.7481	0.254985	1.17615	84.4531	2.68172
TMOD1	177.747	279.272	376.503	41.579	16.4423	8.40965	88.7261	17.4068	19.8875	97.1453
CORO2A	11.6044	7.58421	1.78369	75.908	3.28917	5.91327	27.9073	14.0681	5.34906	26.6843
NR4A3	101.224	34.2943	128.755	6.68938	29.9235	596.304	10.9055	14.5094	19.7764	5.50573
SVEP1	13.7544	51.7116	211.488	0.576099	0.31325	5.77061	0.729085	0.297199	1.6147	1.26024
AKNA	129.215	13.6215	15.6064	3.7667	4.23446	11.0657	7.05724	3.8694	16.4012	11.3424
ASTN2	194.235	192.734	159.055	19.9284	17.7468	1774.43	18.8114	39.2965	174.869	19.7133
LHX2	8.70065	10.1097	39.7391	0.188441	0.523681	78.3783	0.0655267	0	0.401325	0
NR5A1	1.70502	5.40131	0	2.52518	0.956971	0.186256	3.89823	1.82607	82.4881	5.07364
ENG	40.7709	89.5691	158.751	2.28329	0.485968	6.48046	3.09612	0.430242	3.77684	0
LAMC3	0.767327	21.7434	203.626	0.406602	0.653413	0.507334	1.15581	4.60828	0.522929	0.894762
CEL	10.3037	12.7623	5.17841	32.0578	9.18657	2.75192	22.3123	350.254	5.61033	8.59335
COL5A1	3.58674	18.6072	125.785	0.592724	0.269689	20.7865	0.369759	1.4113	4.16632	0
LHX3	89.8195	102.518	10.0524	2.02371	16.4026	0.662184	12.7719	5.0578	5.38307	11.7041
ADARB2	39.2859	27.7911	5.45646	6.34198	12.1376	2.08481	406.999	196.21	107.654	141.252
LINP1	1.16556	1.52493	0	0.254785	3.17047	0.0460952	6.03775	0	0.459135	42.8964
ITGA8	1.43266	70.7804	262.542	0.514315	0.480901	5.483	0.720334	0	0.609998	0
HACD1	6.40155	8.73507	8.23753	11.0776	2.48205	15.6702	6.53944	9.2724	87.5134	8.49465
SPAG6	5.62789	8.74397	0	76.2901	27.7143	3.50563	57.6066	53.8317	37.8372	37.6003
KIAA1217	286.609	636.075	126.001	3.03292	78.9955	243.393	5.84183	4.03798	171.106	141.735
GPR158	19.5775	30.4077	55.3327	248.86	605.2	129.349	308.441	173.49	236.529	248.171
MYO3A	2.0831	4.23554	5.89112	0.773544	5.87944	1.04108	0.763733	18.4769	101.635	0
APBB1IP	257.703	4.77555	31.6046	5.55172	14.9651	0.753035	0.569475	0.447718	3.44865	0
MAP3K8	270.771	42.4509	39.3516	0.575239	0.576997	30.1609	2.18536	0.884618	17.7632	2.87669
PRKG1	373.87	663.369	1582.85	7.26656	985.216	440.941	120.564	25.0227	242.431	91.1472
CTNNA3	27.4492	76.5241	26.0744	365.496	11.4164	29.7397	176.667	90.3404	38.027	315.701
LRRTM3	18.8607	41.8139	17.2021	1065.18	14.2382	21.3425	398.784	343.081	21.2789	670.751
SRGN	671.074	109.823	269.476	0.987233	1.75122	3.17809	1.24863	0.707266	1.64695	4.63491
PALD1	203.799	41.9397	6.73156	5.7997	5.27997	9.7783	16.5533	0.642271	18.2452	2.43658
NRG3	1282	1264.49	120.86	2.23794	4.1699	185.156	3.68549	2152.78	95.2808	36.6612
PAPSS2	17.5334	34.0675	47.9341	2.32449	1.01657	8.53847	2.87104	0.643704	63.0051	1.55921
SLC16A12	7.34203	14.5503	51.9258	1.13604	0.365642	1.06127	0.638859	85.4222	0.499512	7.22251
LINC01374	117.231	16.3498	0	4.16105	5.26286	6.31341	3.39866	2.95224	144.46	9.24673
FFAR4	6.06908	7.41404	3.03403	126.966	4.13372	0.673169	44.9471	44.3333	2.68579	41.602
RBP4	14.6025	27.025	42.4041	204.368	14.0843	4.41683	153.492	144.762	11.365	178.78
LGI1	15.9752	17.0133	15.9836	3.37604	0.784908	219.898	3.6949	0.419592	32.5592	3.23037
SORBS1	81.0769	299.378	705.863	16.0444	36.6752	49.3847	34.5016	105.557	129.125	52.0161
SLIT1	7.45547	7.09544	1.26007	218.775	18.6511	1.57839	207.897	12.2635	29.5057	112.812
CRTAC1	3.76672	6.28732	3.54093	0.38768	0.643433	5.46307	0.166555	59.0787	3.09599	2.8559
HPSE2	14.3853	24.4725	36.3354	0.750784	1.06339	184.079	0.805069	0.322465	2.53416	0
SCD	13.0671	4.6672	3.35408	3.67516	1.58618	6.4449	8.27246	48.6239	3.78164	3.14016
SORCS3	7.27783	6.86324	6.40841	319.977	135.988	69.0541	440.354	1.87272	4.33515	216.452
GFRA1	59.4108	81.5462	90.2994	0.766322	1.90167	343.597	0.857054	1.93802	27.8872	4.50106
FGFR2	114.554	142.381	32.5923	0.269102	1.08701	46.3136	1.6931	6.59442	67.1388	4.50106
CHST15	81.5637	130.765	84.3546	15.1445	0.673328	50.0823	4.35933	0.634296	0.427128	0
TCERG1L	2.74005	1.66386	0	2.24486	1.96173	5.7824	9.41762	8.76247	116.71	2.25898
IFITM2	34.5581	101.38	233.194	0.471707	0.737482	20.2218	0.468204	1.69231	1.01621	5.10788
IFITM3	62.7975	272.287	561.894	1.65363	2.40107	83.3899	2.81488	2.57436	2.88221	13.9076
EPS8L2	5.20603	12.1699	2.65386	2.58809	6.55662	1.20724	6.9281	10.2993	58.7476	10.9695
CDKN1C	18.2568	44.0586	56.1633	21.764	70.7287	16.8434	23.8626	19.2998	4.72906	10.3303
SCUBE2	2.1887	7.61761	5.86075	59.4655	13.4523	3.67476	25.3282	2.09106	52.6884	37.3782
ADM	13.4007	29.4705	28.2701	0.979312	0.966099	88.6727	0.786519	11.5834	1.2635	0
GALNT18	44.7679	243.004	34.2613	8.56031	14.3953	118.346	15.1376	7.3862	34.1891	16.6564
PSMA1	126.194	70.6834	63.4181	136.29	47.808	103.91	187.6	37.557	48.7276	339.047
PDE3B	392.552	47.3534	92.7171	232.448	19.9608	279.64	411.772	8.42228	29.6409	729.696
ABCC8	3.18486	4.26318	7.07349	106.833	3.05308	5.74013	23.1209	137.498	85.3825	33.6011
NAV2	189.459	219.135	557.8	1181.77	317.093	313.245	355.552	35.6507	98.1188	311.441
NELL1	62.5336	60.2092	61.5524	5.79319	3.67965	1.2191	4.67425	108.91	325.29	9.45455
GAS2	42.8519	48.3261	16.1189	38.1587	64.6245	28.4726	44.1955	31.3754	336.98	25.8157
LUZP2	10.7965	22.8379	18.1995	0.658882	58.0732	361.222	4.18255	1.54136	0.665838	8.05966
FSHB	126.329	430.162	65.5377	67.7873	52.4413	8.49654	67.3639	28.3022	2964.27	142.803
RCN1	27.9309	61.1041	69.8727	127.462	18.3421	35.009	39.7791	51.7018	53.0004	48.8992
KIAA1549L	3.42965	8.8643	2.59237	2.20915	1.69365	22.4018	3.97139	0.671694	128.926	0
CAT	63.1998	71.3313	14.9689	4.23892	5.36032	21.8815	3.98617	12.7825	7.4163	1.43834
PAMR1	4.3409	6.94078	4.02141	2.788	1.09348	4.74092	2.81025	0.270376	76.9584	12.9797
LRRC4C	127.83	118.759	55.781	136.582	313.735	403.094	930.276	25.1622	10.0935	188.049
LINC02489	5.59401	7.00326	12.7392	66.2672	41.1903	0.715027	37.9206	2.4697	3.88478	87.5787
MDK	31.3113	97.5544	65.6803	15.2084	14.1488	55.4378	30.5052	10.0772	308.81	79.9254
LRP4	21.7301	29.7576	38.3365	1.12181	1.44507	277.026	0.784153	1.51757	2.03962	5.64317
SERPING1	24.0857	86.4036	383.476	1.45822	1.29117	32.8625	1.31706	0.726584	1.15235	0.802537
SYT7	4.79441	13.2755	4.68638	113.831	69.0014	1.36504	32.2454	3.24932	132.805	14.7446
FADS2	27.859	24.5011	43.3069	34.5116	49.0721	20.5444	102.629	57.5	43.6301	165.507
AHNAK	68.9861	111.281	140.141	2.1378	3.20644	22.3064	3.55782	78.1801	6.33699	1.43834
RNASEH2C	27.7306	39.3162	40.9598	105.579	30.1114	19.29	45.6451	29.043	28.9748	44.9113
GAL	38.1859	100.087	99.7782	20.8469	21.0463	10.3689	27.704	1600.1	142.417	55.4841
SLCO2B1	342.33	14.8052	12.1942	0.35022	0.586941	0.862692	0.526447	0.394084	1.21614	0
PRSS23	110.265	192.884	88.1449	19.0763	8.98777	21.4099	13.3615	13.3536	132.551	28.3739
GRM5	1.6511	2.77639	0	14.5564	135.864	7.04836	11.3752	1.02343	200.801	17.2009
FAT3	69.7545	104.294	103.358	2.51701	5.82398	2923.91	44.8787	5.71964	8.13638	74.9976
CNTN5	10.7604	63.6018	20.0408	4.20965	878.955	5.07662	19.1294	981.468	49.594	50.9147
PGR	1.60539	11.9949	14.2684	0.416707	2.0728	0.406808	0.465239	1.24343	222.786	0
GRIA4	30.6364	26.7802	3.77703	14.7196	68.5409	7.36002	17.3989	558.747	103.065	8.08779
ELMOD1	11.8955	17.7615	9.82	383.435	79.1695	1.46609	216.719	20.9152	10.3719	157.136
ARHGAP20	8.26562	29.1685	25.0715	0.868436	24.3112	0.339623	1.16225	0.781266	75.5593	3.52762
IL18	81.2835	21.2222	16.911	2.02985	1.06581	0.964139	1.53524	5.07403	0.860371	5.67435
DRD2	4.29849	7.24983	2.66481	11.274	204.484	2.19828	45.5721	2.91931	3.07527	36.7394
NNMT	27.7826	65.2318	284.225	14.9364	1.42781	5.96425	8.82301	8.58277	2.65448	25.8682
TAGLN	11.0342	96.1576	485.239	5.07779	3.44636	9.29003	4.76084	1.32228	5.15692	1.6746
FXYD6	34.03	104.593	85.16	142.786	47.1331	1.69059	103.085	60.2716	20.2566	119.027
CLMP	7.97812	20.7746	106.269	1.40929	1.82476	2.18688	2.02322	2.18624	63.0299	6.24319
GRAMD1B	95.9305	65.8935	23.462	70.4143	118.436	17.0029	180.481	92.2469	47.8948	159.307
PKNOX2	45.3472	70.5199	130.111	7.46396	104.217	31.4307	100.161	39.0909	32.0164	74.5993
ST3GAL4	10.3825	21.3631	39.2591	2.6514	2.46389	3.68246	5.38917	2.45399	56.3867	2.68172
LINC02712	15.0691	0.359768	0	1.16072	0.176598	0.0222294	11.253	0	0.160872	41.9982
ETS1	269.092	173.135	103.3	0.709105	1.95667	9.60632	23.3035	0.763716	6.23548	3.95747
FLI1	203.438	79.4888	27.9938	0.174129	0.720058	0.779715	0.409668	0.751605	0	0
OPCML	98.9401	87.1921	6.84178	1.23212	1.8398	68.6383	17.4764	1244.32	51.4778	31.7603
TIGAR	36.1307	20.1847	7.0725	15.5765	19.9278	19.5154	26.2624	57.6256	17.1318	58.6405
CD9	59.7528	197.244	151.023	1.68589	1.01468	6.83923	5.53585	3.65067	46.6389	18.5442
C1S	23.2406	61.811	273.805	9.64863	13.0097	61.0829	12.4852	5.88147	8.86655	9.92491
C1R	10.0707	49.4518	281.578	0.426444	0.514531	41.6948	0.0607138	0.490669	1.25373	0
SLC2A3	238.961	186.102	440.459	10.0639	45.79	3.49543	17.8376	1.05239	25.1235	21.0014
A2M	132.398	360.048	1540.01	7.04406	6.28083	331.231	9.3309	13.7414	140.358	78.1936
CLEC2D	147.76	43.6924	30.8177	4.96441	6.04713	23.229	22.4189	1.50326	7.13283	2.4257
MGP	14.9696	537.298	3719.5	4.391	2.77391	34.6649	2.88884	2.4959	3.14344	7.73538
PTPRO	20.9672	3.97576	2.61978	2.51222	98.3999	1.75258	19.8778	187.728	18.6167	9.03365
EPS8	78.0406	136.819	981.372	6.87584	5.59406	88.8864	10.8045	106.408	11.663	16.4814
SLCO1C1	28.3083	28.8529	49.5378	1.10736	2.03292	1072.03	0.428764	1.5942	1.40535	0
ABCC9	0.432319	19.4253	201.562	0.269237	0.277571	6.25532	0.125142	0.0734021	0.795423	0
BCAT1	41.6681	16.8309	11.2884	181.526	124.186	16.0372	69.9572	12.1378	4.50924	28.0797
TM7SF3	89.3121	76.269	67.6613	271.846	66.7889	44.9407	153.464	110.794	41.3008	89.2537
SYT10	4.09994	5.94169	3.07617	90.6527	103.312	1.55196	149.046	4.96591	14.5676	55.2932
C12orf40	14.8201	10.6275	8.27082	22.9909	45.5369	4.89427	47.0551	3.34345	9.16664	94.9576
PRICKLE1	2.59046	35.7773	84.0959	1.27436	15.6142	12.2796	97.4574	156.233	60.7205	81.5724
NELL2	38.8588	29.1318	5.80459	233.106	293.734	4.28674	484.35	15.6517	85.692	459.925
SLC38A2	66.7774	148.461	496.855	33.6196	37.8246	55.7708	33.0798	32.1101	19.7082	23.8707
VDR	26.8662	20.1752	3.39402	11.6115	31.7649	0.454485	22.4863	3.04166	10.0714	51.6716
ACVR1B	32.6786	34.9538	27.9012	34.6407	39.012	17.9419	79.922	45.6486	41.9799	90.4299
KRT18	32.0653	62.7328	25.5963	42.0671	30.9873	2.93317	28.0953	288.699	46.2529	38.5874
NCKAP1L	102.569	3.78579	1.52507	0.103596	0.250216	0.282024	0.134263	0.0918245	0	0
LINC02389	25.5417	24.568	4.0768	92.2076	29.885	2.76143	59.449	27.784	27.3397	56.5503
WIF1	72.7399	103.239	244.561	1.32825	4.09632	815.88	0.78009	2.81216	4.3482	0
HMGA2	13.5691	20.6254	14.139	0.281063	0.576084	331.332	0.213636	0.570331	0.92091	0
GRIP1	31.7151	43.5631	38.3057	137.443	536.522	123.674	407.581	89.2914	278.73	824.038
BEST3	3.01805	3.55933	0	0.722416	1.55911	0.1449	4.10415	38.1363	0.336002	0
PTPRR	0.551441	4.74069	5.53533	4.19606	5.40166	15.0907	25.0125	7.88102	1.24457	76.7206
LGR5	5.99696	11.6793	1.06038	1.68327	0.960586	234.106	1.6407	27.636	3.76864	1.15658
KCNC2	5.72269	4.50281	3.77407	201.955	291.989	1.6211	381.423	73.3477	7.86282	255.907
SYT1	327.204	427.603	88.8386	43.3076	636.544	28.5854	304.95	512.738	199.563	485.438
PPFIA2	80.1978	60.7394	95.3241	92.0991	267.351	4.27155	467.988	895.298	12.6552	410.548
PPFIA2-AS1	2.6465	1.81376	0	3.90154	7.8771	0.297792	18.0657	19.6903	0.409108	32.2196
SLC6A15	4.88953	8.4617	0	43.2476	107.892	0.949511	17.5705	2.02459	0.427591	12.3077
MGAT4C	9.66299	12.8799	3.97657	214.387	615.526	4.6069	234.783	564.202	27.9741	210.826
POC1B	56.5628	53.0391	56.9942	219.589	47.781	44.1016	73.7988	38.3578	49.068	51.2849
DCN	3.98965	120.875	703.858	0.975234	5.26181	1.16707	0.813364	0	1.09084	2.43658
ANO4	2.45891	3.77335	0	108.253	59.1893	1.24036	269.338	4.93222	14.2155	365.267
PAH	1.34246	2.32835	1.63993	0.92862	10.8399	0.263137	0.250114	56.6978	7.50518	0
ASCL1	2.73444	3.35847	0	1.31123	5.11504	0.868333	1.7606	212.118	2.63595	1.43834
C12orf45	33.3351	32.0551	21.0093	90.0278	25.2692	13.27	54.375	42.3585	36.9953	63.9575
RFX4	564.919	469.148	55.5173	71.8965	20.1479	11.4288	54.8499	2.38117	8.1106	42.993
BTBD11	187.815	206.124	68.0608	21.0146	3.51968	85.3402	121.551	21.0065	7.9638	13.2812
CUX2	2.61333	0.752829	0	1.09601	1.3756	2.14212	1.47794	188.504	0.267216	1.58379
RASAL1	2.80947	3.69244	0	0.365017	0.381348	0.11168	0.157984	36.899	40.4605	0
SLC8B1	37.642	12.5901	16.4869	169.951	33.9413	7.9043	51.4227	5.83954	7.49342	11.6449
PLBD2	18.7242	16.2383	21.9602	90.2025	39.9775	15.0522	48.2712	23.3449	21.7315	34.1201
SRRM4	13.5976	14.2066	0	2.91829	24.234	0.445334	49.9868	20.3133	75.7504	61.9087
BICDL1	36.9309	18.6057	13.5376	321.018	136.399	8.63477	201.706	164.441	194.167	154.766
HIP1R	19.5044	27.5007	13.741	115.719	13.2902	20.24	101.934	25.4178	23.9451	60.1309
SCARB1	93.4746	92.6646	18.9948	7.11302	4.32575	22.4496	7.02015	14.4245	14.9514	10.496
TMEM132B	5.64128	9.66696	19.8398	6.54999	3.26325	200.901	2.22282	0.288175	1.82542	2.20898
SACS	26.2032	24.9465	35.1534	31.2331	72.1708	39.0362	109.164	8.99145	61.106	110.935
SERTM1	2.43797	7.04087	6.21037	1.24909	1.39532	0.20411	1.66677	102.728	1.74294	0.995564
SMAD9	107.668	121.969	101.558	19.8693	9.07057	44.1135	83.4213	33.8744	9.14563	49.5787
LINC00598	20.4335	30.2363	23.8712	504.13	3.12849	14.5636	40.6446	30.1831	23.4287	44.0209
FOXO1	238.445	338.061	347.238	500.627	28.8815	204.206	93.3276	282.565	112.499	94.2034
RGCC	15.1752	151.638	5.59722	2.785	6.17497	7.3178	15.6	0.600928	2.86331	55.5322
EPSTI1	90.1992	31.6904	23.6143	114.723	4.56517	26.7531	47.9631	2.15431	11.2104	79.0322
LPAR6	172.764	81.2769	67.8373	8.18541	5.82259	7.03634	7.11706	4.94592	5.67306	8.23302
DLEU1	412.236	49.362	46.4876	39.4469	44.4076	20.589	39.9495	46.5537	38.6067	34.4915
KLHL1	1.11606	0.405558	2.30301	0.427392	0.655924	0.318385	0.40483	265.214	0.715547	0
DACH1	54.8205	161.658	744.655	131.024	293.033	4.83289	479.413	528.179	553.664	652.6
EDNRB	8.17273	52.1828	31.3091	0.369415	0.624572	74.7037	0.100267	0	1.86994	0
SLITRK1	7.66725	18.3524	29.064	0.181757	0.447113	102.464	0	0.630047	1.20969	0
GPC5	98.2924	128.839	74.0924	3.39622	107.469	52.6425	7.29616	1193.83	2910.81	30.9021
GPC5-AS2	1.00631	1.54722	0	0.102496	1.35005	1.01343	0.115637	15.0645	44.1549	1.24337
GPC6	425.699	736.321	1394.4	5.35564	7.01587	3021.52	5.14949	738.216	80.4793	5.6893
HS6ST3	18.942	34.1716	6.19519	268.128	496.244	3.29755	187.704	553.265	410.237	513.916
EFNB2	40.5169	165.453	38.6039	1.41165	1.54316	38.1173	0.273574	1.12934	1.10052	1.10217
MYO16	55.0254	48.1365	72.2635	29.1839	54.0622	1911.35	33.15	17.4111	39.0037	27.8205
COL4A1	21.1209	234.268	1219.51	1.09634	3.28752	45.4123	2.66871	2.97739	4.24922	2.43658
COL4A2	30.9265	197.304	706.036	2.34732	2.49467	74.9289	7.1121	1.07676	6.2699	5.53648
NYNRIN	7.15889	11.011	27.1382	0.508653	0.799578	47.1334	0.525273	0.699843	1.57397	0
COCH	4.89296	9.9797	1.88979	11.0286	6.71408	1.5339	15.6823	27.2242	37.1881	41.6819
SFTA3	18.4547	28.8051	29.6748	0.368882	1.30641	391.298	0	0.802022	1.89152	0
NKX2-1	12.5308	12.4112	45.9332	0.172168	0.464826	112.701	0.158574	0.544538	1.14816	0
MDGA2	7.00751	24.1729	42.4883	2.99013	4.90235	360.309	1.13987	16.7108	2.2774	1.19986
FRMD6	39.7269	85.5731	139.328	2.36748	1.39285	43.7759	1.68724	0.994343	2.83705	9.06952
GPR137C	31.9579	34.2639	17.1563	14.5351	12.9007	26.7086	25.2162	26.7773	23.7892	73.4541
SAMD4A	116.592	166.232	589.893	4.82682	62.4427	889.597	23.9669	11.4371	31.1395	52.4694
OTX2-AS1	4.3645	1.53476	3.33033	2.36895	2.34471	76.3362	3.94878	3.05055	2.17441	6.99156
LINC01500	5.5726	6.37158	35.8862	1.50311	3.37426	9.2553	2.17094	5.00392	63.6428	1.72846
SIX6	12.6702	28.6948	3.7814	19.5249	107.672	9.48235	39.6336	10.5703	7.4458	29.4351
KCNH5	42.5259	49.1692	1.38477	0.673505	6.15579	0.556097	3.8479	243	0.4728	0
ZFP36L1	398.595	379.573	275.301	2.43825	2.99252	64.2594	2.41616	5.19677	6.12177	1.43834
SMOC1	3.30859	21.2819	103.361	0.516276	0.543262	7.05835	0.503498	5.33639	68.8042	5.81883
PAPLN	9.51269	12.2008	22.3488	2.88154	0.518652	112.14	1.46602	8.99805	2.05744	4.38938
NRXN3	422.508	454.419	217.795	1170.34	494.426	21.1971	288.923	99.1538	53.0225	290.128
DIO2	19.0376	33.2518	46.7528	28.5682	158.419	11.6807	416.82	9.8303	17.7824	1115.62
DIO2-AS1	2.92726	2.74197	3.70198	8.09424	13.1294	0.713829	48.9366	1.92648	3.51678	189.648
CEP128	92.057	35.3078	37.3948	94.3091	71.7266	24.684	125.696	41.7442	47.8132	253.548
FLRT2	9.52075	110.759	233.136	0.327895	0.242574	1.09749	0.112308	0.316281	1.27172	10.2158
CCDC88C	125.222	117.208	6.20453	2.21748	2.79601	4.61955	3.43053	1.01859	47.8236	2.95886
SLC24A4	11.3997	6.56965	3.45951	79.7296	3.04	66.4023	1.88182	0.781101	0.621491	10.1528
RIN3	234.086	36.3357	18.7473	3.02343	3.37459	16.13	9.55809	2.19142	25.5474	2.22582
CHGA	30.924	104.612	6.96122	73.9023	58.6278	8.58104	330.497	30.1598	410.603	170.027
CYP46A1	21.0233	22.2855	17.6048	191.494	40.6562	34.9903	104.277	34.0895	52.7278	63.7351
DLK1	82.2958	121.034	91.9857	881.796	199.444	139.749	532.591	24.7931	44.6243	464.593
TDRD9	7.77698	10.2836	13.0422	64.5434	14.372	6.22351	33.0326	32.3552	3.3329	33.5422
PWRN4	17.341	13.8849	5.54073	206.673	177.847	5.92825	266.392	65.8725	116.715	388.381
ATP10A	46.5526	83.257	284.875	3.69433	0.983815	101.762	0.188717	0.183846	1.57257	0
GABRG3	127.832	119.034	160.519	185.099	265.91	230.631	495.153	7.15375	8.92723	428.548
GABRG3-AS1	15.7067	15.0676	8.42434	22.969	45.9103	10.6615	84.634	1.31863	1.87969	92.7047
APBA2	50.2054	9.12153	26.2884	0.791275	0.860429	4.5907	1.99161	80.1209	6.87406	0
RYR3	2.95173	5.25508	3.89396	2.44047	4.65941	19.9841	3.94015	36.6004	391.85	16.5793
SORD	5.29573	10.0272	0	3.419	1.90034	2.84214	18.6603	2.57159	15.7703	52.1409
FGF7	3.96578	79.7151	478.123	4.43284	2.86707	7.04706	3.42089	2.06842	1.95733	14.6776
ATP8B4	308.284	11.2009	19.974	7.40858	100.939	2.14024	20.7017	15.0627	40.2647	59.4853
SLC27A2	4.17037	7.77496	0	10.1109	71.3099	1.97255	22.288	13.9218	39.1043	15.3461
ANXA2	67.2068	136.234	261.276	5.90468	6.56645	51.8929	6.06086	34.6744	49.954	47.6355
CA12	37.7942	72.5454	106.021	1.33704	1.0959	443.866	0.805946	0.255183	9.10849	0
IGDCC4	1.17456	0.763324	1.18495	11.2614	0.956876	1.6903	3.33666	1.02624	42.806	2.27871
MEGF11	4.55233	4.33988	1.26007	4.14346	2.20014	1.58097	5.06065	65.5889	13.2515	8.90865
UACA	94.5513	175.153	394.512	2.95197	3.68462	36.9562	3.13604	17.6347	13.2541	0
NRG4	9.91111	9.96599	0	24.309	16.0916	0.753755	23.6165	0.94815	34.2725	44.1768
TMEM266	13.263	13.4367	0	41.3652	66.2887	2.08455	73.3693	1.52071	104.844	160.066
CTSH	60.7229	39.8963	16.8294	4.54227	1.95698	3.91686	72.2644	3.97061	4.23531	26.9418
ANKRD34C-AS1	2.38599	5.27156	0	95.6402	63.929	0.520935	181.671	27.5386	136.445	126.129
CTXND1	4.09917	6.48295	13.8955	0.29297	0.760807	56.4074	0.437045	0	0.520485	0
SH3GL3	0.286455	1.7987	1.54175	6.48899	11.1948	0.555438	2.13626	0.965693	58.5723	0
ADAMTSL3	0.278752	55.8757	144.531	0.766028	1.21818	2.19284	1.60272	0.410916	2.42208	0
AGBL1	8.11166	11.8596	28.4467	6.40487	1.60337	1.30833	2.19892	1.31223	155.522	0
NTRK3	56.1922	177.8	740.84	18.9244	13.5509	1.78839	17.6361	1.30967	3.59145	7.52047
SV2B	0.674645	37.0308	0	0.669345	0.854958	1.06036	36.7436	237.202	84.1813	75.2795
LINC00924	0.390423	17.6965	111.515	15.2741	0.952257	1.01479	1.5599	86.1147	4.48426	2.10346
NR2F2-AS1	40.2818	164.485	428.374	6.18167	10.7882	0.708257	6.34633	4.19909	10.0148	9.93526
NR2F2	16.1884	94.0078	161.214	11.2943	13.1468	0.539734	10.5068	21.2273	18.8932	14.5675
RHBDL1	0.798629	1.44942	0	1.89802	3.26746	2.34016	2.67987	30.9253	1.88521	6.81474
SEC14L5	1.22689	1.39703	0	4.2662	0.956079	0.296619	3.27259	16.2534	38.9572	0
RBFOX1	69.4109	103.36	20.6683	15.4213	1411.94	590.606	456.909	63.466	140.145	69.108
CIITA	164.3	16.151	5.76359	0.862395	0.860611	3.31122	1.00065	0.71098	1.13485	0
LITAF	251.123	104.361	163.239	5.14917	2.24839	27.5193	2.59838	11.3643	34.8588	6.99493
SHISA9	2.27054	31.179	0	5.93598	9.57935	2.0546	2.48362	364.135	13.28	4.39382
XYLT1	162.682	96.5043	288.027	1.84771	14.765	4.94863	10.8868	35.5756	59.8387	0.982515
CRYM	60.2157	79.6748	132.936	1.25528	3.09154	303.077	1.13998	1.37609	2.43077	1.43834
IL4R	96.958	59.2399	119.648	0.427581	0.357553	13.7753	0.841834	0.484783	2.6494	0
NETO2	22.2775	5.31163	5.11004	2.01393	1.86096	5.60387	2.13069	0.615475	47.8842	1.02873
MT2A	101.237	253.293	1481.8	39.1621	21.3484	233.814	25.1405	141.722	53.8481	24.3111
CDH8	0.91547	2.00264	0	0.790542	0.784567	2.98438	4.40866	1.24849	100.134	5.17402
CDH11	37.6474	142.263	755.118	0.224806	1.32969	119.011	0.168078	0.394203	1.03284	0
CDH1	32.1506	59.9444	12.6945	50.4331	19.6365	1.54728	76.717	19.8133	44.6218	39.6128
CNTNAP4	0.836846	6.8784	6.04645	0.644883	25.5564	0.618407	74.0033	1.11772	11.7162	43.3783
VAT1L	8.61321	8.6056	3.71323	26.5331	33.9901	1.08081	86.0006	28.0651	9.93013	71.905
CDYL2	24.6185	13.3859	25.3422	1.6628	1.63245	21.2627	10.8159	1.20365	67.6073	12.8666
CMIP	446.537	170.15	39.3752	97.6328	402.266	135.474	143.471	97.4828	118.275	123.374
CRISPLD2	5.06052	84.3571	1259.37	0.568865	0.976029	16.2131	1.37163	2.14434	0.160736	0
CYBA	172.386	44.6641	55.1484	0.620766	1.05346	33.2661	2.20902	0.659276	1.35508	1.43834
SPIRE2	8.41973	9.22689	3.61049	122.064	24.4356	4.70896	44.6214	40.3948	30.1107	17.7987
RPH3AL	21.9671	32.8948	23.3546	181.306	67.5926	7.41711	78.4764	70.3521	140.82	38.3282
CAMKK1	20.2476	11.0152	3.22116	84.7286	39.6209	4.53334	31.7053	23.3812	35.6792	20.2445
CHRNE	6.32673	3.77957	2.7529	2.90222	4.91922	3.82604	3.44896	60.2466	3.56958	0.770017
CLDN7	13.8844	17.6271	5.81876	1.18857	2.07516	0.154437	5.98458	13.5772	35.1626	4.88382
PIK3R5	235.425	4.48361	0.891847	0.23647	0.693876	0.0592653	0.174759	0.475755	0.135451	0
USP43	4.0028	6.34589	3.71261	7.2823	1.28362	2.57466	3.32597	37.0896	12.8218	3.81332
RASD1	13.7818	19.3993	42.3253	58.7253	19.8567	40.8716	96.8264	374.368	29.0195	130.605
MYO15A	6.45164	6.69995	0	207.62	50.7807	3.72771	110.507	1.51195	34.6315	31.9664
RHBDL3	0.975013	1.36547	4.79106	1.64545	2.74054	25.7177	4.87618	6.35459	61.8088	1.24337
IGFBP4	5.32549	243.399	435.388	0.348532	0.713119	1.15496	0.38973	0.377668	0.596767	2.55394
FMNL1	95.3686	10.1709	4.80843	3.63002	6.59206	0.811697	4.02364	2.07675	5.06582	5.5443
CRHR1	1.35549	2.40421	0	0.402082	0.329229	2.19154	1.50163	159.503	1.27568	0
COL1A1	5.06967	26.404	91.1128	3.9904	1.11853	7.40791	1.093	65.8016	9.08072	2.80064
ABCC3	22.7228	10.9683	7.88743	0.256417	0.569197	54.6677	1.82707	1.3109	0.763237	0
GH1	2205.57	4900.85	3061.25	46115.5	2264.4	258.226	7761.39	1092.11	1507.75	9885.04
LINC01482	17.6012	25.5436	41.1032	1.14913	1.11823	110.113	13.0821	0.38096	0.292317	11.81
ABCA6	16.593	51.4551	133.769	16.6807	7.67299	330.401	12.0752	10.196	53.4658	9.99017
SSTR2	2.55331	9.2985	94.0547	4.6463	1.41071	1.56539	39.6251	0.869013	29.5759	77.1352
RHBDF2	137.237	12.4001	4.6351	1.28528	1.45122	2.28383	1.08665	0.569205	0.436676	0
FASN	7.21906	12.6932	19.0732	14.4228	5.11012	5.97479	9.04269	123.907	8.66652	9.7924
DLGAP1	86.8512	93.8023	92.7922	2.71213	17.4861	2774.45	194.334	60.1883	135.867	140.45
EPB41L3	419.233	56.2753	127.786	104.601	152.196	19.1521	202.787	139.654	139.306	384.991
RAB31	612.122	75.0138	142.788	5.01716	3.75799	32.685	3.46181	58.5105	10.3683	5.84646
PIEZO2	3.71647	29.81	106.664	0.900169	0.914128	0.729731	1.22669	2.32737	151.745	4.90444
MC2R	0.523063	3.34423	0	0.401762	0.179011	0.0339814	0.323699	0.141061	40.9565	0
LAMA3	10.2093	16.6603	15.944	6.28709	2.47616	22.4333	12.5654	99.0741	43.8745	14.6131
CHST9	27.9955	70.8386	2.8822	8.47588	19.8989	9.5819	121.246	203.086	22.6012	85.3153
GAREM1	126.938	111.659	108.573	33.8624	60.0256	1446.94	95.7133	15.6154	19.1263	106.138
FHOD3	60.9957	59.8099	57.8302	326.959	6.19639	11.3295	24.8175	12.0424	386.645	90.1065
MIR924HG	11.4546	12.8655	4.6225	2.18128	0.520774	119.543	1.3931	10.2463	5.08735	0.862801
RNF165	27.3546	30.809	19.0075	21.3855	63.8645	8.64222	38.001	15.306	25.014	48.2846
LOXHD1	0.646028	0.393238	0	4.0082	64.7662	0.142002	37.1306	0.289457	4.0133	50.2454
MAPK4	83.4676	94.1944	75.7604	52.7973	15.356	1945.69	89.0911	71.7027	20.6411	31.8435
DCC	2.80214	8.36405	1.54175	4.12824	8.92461	20.8923	512.603	1252.71	40.747	529.077
RAB27B	9.53478	4.26773	0.977916	18.4467	27.8483	1.05636	46.8272	1.45867	16.9555	129.828
CCDC68	5.95666	37.7953	61.0394	169.074	4.99204	4.4991	70.6813	1.55505	4.48649	60.0992
ATP8B1	31.8686	143.565	41.5507	35.903	96.636	10.2846	36.2784	13.8777	18.5585	57.4153
NEDD4L	426.142	439.999	77.0099	704.491	196.311	18.9472	442.266	205.178	169.128	300.193
RAX	9.79303	19.3097	16.7479	0.276539	0.411324	90.2708	0.215607	0	0.973321	0
CDH20	33.5909	20.7709	28.1297	1.69779	1.46324	124.674	2.3349	490.443	8.20564	3.1473
RNF152	40.2188	56.2277	378.619	36.1088	4.31526	62.6197	53.8844	6.94409	6.96	59.7202
CDH7	1.71217	2.09506	0	0.10455	0.303804	0.202671	0.391163	147.681	2.98516	0
GALR1	236.582	239.894	13.3023	3.72212	1.7378	0.625431	1.29577	0.39312	5.56459	2.87669
GADD45B	15.5386	27.4727	196.279	14.4958	4.66075	17.4679	4.57426	74.3839	10.0037	8.35642
PLIN5	11.2915	15.3987	8.59048	13.206	0.786304	6.50127	5.53787	33.5162	110.49	1.21829
C3	220.73	75.98	159.676	0.870324	1.02105	27.5777	0.397576	6.82457	1.47047	0
TGFBR3L	60.1608	275.077	23.1571	43.6993	34.1261	12.1761	40.6811	24.174	1157.19	87.7356
MYO1F	151.869	6.89569	5.53937	0.365701	0.636907	1.21425	0.436971	0.949351	0.336914	0
ELAVL3	1.57561	6.94825	2.13376	1.48779	7.53188	0.347828	3.79019	6.93834	83.5727	7.8403
CACNA1A	253.161	211.141	21.2118	2.59529	3.0814	36.4515	2.88738	61.7659	180.072	2.11231
TSHZ3	17.5612	30.7476	70.6006	60.2787	120.435	26.7684	34.8161	1.22217	40.1756	8.94465
CHST8	7.57856	11.7676	3.05577	100.181	253.88	2.95828	111.32	97.9952	187.339	95.8515
HPN	20.9826	28.8149	4.81697	1.16313	0.843883	0.370191	1.24712	50.1583	12.874	0.994016
LTBP4	32.3547	83.9633	230.689	7.10493	7.0371	36.0568	4.504	2.1281	3.50346	17.6569
ATP1A3	2.88536	5.33795	4.72679	5.08001	7.43453	0.800666	8.32746	14.8435	39.327	6.85275
APOE	495.078	117.511	324.679	3.38554	3.69725	87.9103	2.78697	2.79982	8.28766	6.73318
PPP1R13L	14.8292	13.9838	8.73368	1.06317	1.13137	0.783441	0.897033	3.29084	58.923	0
HIF3A	27.5018	91.9828	103.423	230.75	2.066	5.56746	22.3506	58.6996	18.3882	9.26878
SLC8A2	4.85984	6.04125	0	4.47685	14.6998	0.367585	15.4613	11.4773	53.5959	19.1089
LHB	562.671	1570.8	334.891	344.881	262.611	35.8417	338.826	98.3308	6787.02	763.875
VSTM1	1.65934	5.00771	3.67043	0.519203	6.13185	0.380184	0.829899	0.40108	36.8952	2.11119
EDDM13	6.47662	3.96531	9.54584	17.7209	12.1293	3.11383	17.0605	4.14545	6.42796	41.1239
TMC2	5.0827	4.47389	0	220.801	9.34024	0.876247	40.5723	4.97122	5.21886	35.6697
SNAP25	17.6528	27.956	28.7078	223.273	427.72	5.67292	196.277	218.943	488.644	217.234
JAG1	23.9357	72.3513	192.856	11.2859	6.34154	30.8168	7.05418	2.65119	24.2018	1.59279
MACROD2	312.244	357.406	146.696	661.015	779.734	120.172	1362.36	1433.72	433.314	810.949
OVOL2	15.0562	17.6448	6.30839	5.66942	2.27682	2.00161	5.88906	8.21851	41.2934	5.1877
SLC24A3	8.63435	75.3182	347.122	37.3097	4.77955	2.68481	122.061	6.49108	94.3078	52.3014
ID1	139.824	279.772	237.921	4.37958	13.7788	91.4398	21.6102	10.6693	8.75023	42.9527
MYL9	7.57081	31.7064	158.991	0.438083	0.272963	12.3389	0.211637	0.399451	1.49425	1.21829
TGM2	3.0205	223.852	455.603	0.64398	0.611333	0.513822	0.355254	11.8184	1.30431	4.82381
PTPRT	138.215	138.483	121.648	2.52087	6.28802	3025	7.17535	5.65562	15.3368	4.47908
SLPI	102.204	383.637	756.378	2.30686	2.62925	3.27174	2.44497	43.0515	4.79076	19.5622
WFDC2	30.1148	91.6337	49.7146	7.00505	4.89631	6.05692	23.5267	5.11126	159.497	47.9168
CDH22	5.2445	3.25265	0	1.16789	0.0966915	0.135288	2.85352	34.0774	1.31811	0.958262
KCNB1	1.7072	9.74342	2.32931	25.3633	21.8282	5.13356	102.845	17.6036	105.548	65.1457
NFATC2	144.3	28.7596	79.4832	1.01358	6.01907	19.0079	15.4514	57.1153	6.11427	0
TSHZ2	221.01	268.138	219.212	42.4906	113.287	314.879	752.938	316.054	113.261	273.681
APCDD1L-DT	2.86651	6.48665	0	3.61686	2.63376	1.79603	1.7896	260.751	3.39262	0
EDN3	57.6484	77.2096	144.724	1.06154	3.99836	640.118	0.631071	2.53158	1.88286	0
EEF1A2	11.8548	30.8743	4.21371	31.3302	63.5441	2.24279	68.6951	80.9198	68.7797	107.911
SAMSN1	373.834	5.98232	37.0965	0.164342	0.983475	1.06165	0.802979	113.457	1.23033	2.14601
BTG3-AS1	4.75065	6.10408	6.46821	1.62713	1.83983	85.9031	0.351523	0.914712	1.49235	3.21178
NCAM2	1.64118	73.7776	36.7906	7.71829	14.6702	2.6951	74.6621	343.507	24.47	156.583
ADAMTS1	4.19172	47.9209	407.898	0.414845	0.369829	30.3341	0.262381	0.109422	1.15271	0
TIAM1	197.938	164.956	82.735	6.75225	26.0341	25.8936	18.9109	601.978	20.9225	16.112
HUNK	99.0449	107.276	9.21662	0.735631	4.61325	11.7211	1.12766	2.12745	1.1859	5.81883
RUNX1	736.158	204.416	161.261	9.15978	4.37637	102.593	3.4999	9.22964	12.2043	24.4233
TSPEAR	0.476954	2.65006	0	7.29106	9.4826	0.288888	60.5646	48.2403	32.0292	74.7425
COL6A1	30.4016	51.9748	169.29	5.09121	4.54365	40.9858	4.70814	7.41644	275.22	5.26448
COL6A2	13.6657	64.9979	302.885	0.557212	0.821302	3.98075	0.787741	0.415121	68.9	0
CLTCL1	21.6261	28.481	30.3852	155.88	31.2355	19.5321	69.5035	90.8545	82.1541	16.3049
SDF2L1	27.0052	45.9416	30.6606	37.2777	19.5032	10.3905	32.2423	55.6232	87.7229	93.5874
GSTT2B	11.8785	14.0777	11.6885	2.48229	5.3489	12.3751	5.12516	7.17177	63.1051	2.65374
SGSM1	65.7628	64.7615	15.8087	73.415	186.595	39.0954	217.594	83.1717	54.7063	113.057
SEZ6L	50.2768	37.5166	14.0577	7.20739	1.1269	3.63114	9.13433	89.4273	171.155	1.24337
DUSP18	14.728	11.2108	8.17463	34.1498	27.452	5.88521	53.2033	13.3698	14.8284	16.1652
SYN3	5.38551	26.1052	19.9078	105.803	4.21904	51.0557	402.909	304.647	15.465	455.885
TIMP3	113.393	1112.56	2464.57	21.1281	5.69717	2141.24	62.1216	29.7501	13.7821	70.0538
CACNG2	0.996475	0.734975	0	2.5857	22.767	0.336215	14.3439	101.492	33.7775	6.9538
MPPED1	0	2.05355	1.49283	0.0994355	0.0937128	6.28873	0.330406	0	52.9075	0
FBLN1	2.52578	98.717	473.035	0.707378	0.69711	2.47687	0.606111	1.35928	1.10692	2.43658
C22orf34	115.512	45.0653	1.52507	0.233631	0.345942	0.489889	0.396647	0.489017	0.448994	0
NLGN4X	98.2192	108.167	33.9211	1.15756	5.2037	610.22	0.863528	5.3861	14.2571	16.5451
TMSB4X	420.553	325.361	443.057	9.36834	10.3431	86.1438	9.69576	8.74352	21.553	19.4303
NHS	111.621	157.133	357.472	14.2685	12.4692	796.901	7.13963	20.9738	2.85964	6.76236
PTCHD1-AS	213.029	183.395	50.127	34.2087	5.49574	17.4604	17.4924	82.0146	1048.47	11.9994
PTCHD1	26.6385	21.8512	4.16261	1.05716	0.425452	0.983622	0.688737	26.206	67.9197	3.06271
IL1RAPL1	126.65	176.378	53.458	2.53488	451.522	2.51485	203.356	112.08	33.4472	143.896
RPGR	43.1712	59.6967	29.133	263.764	62.7224	45.8157	81.8585	274.829	29.2509	37.5731
MAOB	38.1454	46.2738	29.3353	5.59426	90.2273	23.727	63.7096	9.67881	69.594	52.2
TIMP1	50.5957	251.754	1065.81	22.8678	26.4077	41.7054	31.4377	45.2178	190.169	115.713
DGKK	6.78007	21.5355	0	3.35352	0.818534	0.354005	1.51842	48.1756	112.486	4.86808
SHROOM4	27.4352	75.8179	26.1468	0.617832	1.40319	440.449	0.632527	2.70767	6.31071	0
CITED1	19.4367	36.4943	22.6818	130.685	138.943	9.67096	180.95	33.1998	67.1133	297.313
DACH2	3.94994	38.481	0	23.1751	6.2617	16.0294	5.53075	382.037	16.5206	5.41105
PCDH11X	150.475	185.336	36.2249	2.02788	56.1221	1.04883	49.6	4.92127	40.0804	33.0223
NRK	0.37114	2.69148	3.43919	0.162986	0.289291	0.261475	0.0438864	0.178717	101.179	0
PWWP3B	1.60809	7.2478	0	16.813	2.42942	0.697518	18.2851	90.6684	67.8468	6.47721
IRS4	1.79556	3.81641	0	36.1428	5.56931	0.706812	40.7974	1.22447	8.4342	78.2953
AMOT	161.229	190.914	37.6167	15.0088	3.47846	6.01523	13.2883	1.75125	15.6313	14.6065
HTR2C	6.00981	1.7739	11.9937	0.403968	0.487034	143.266	0.0708545	0.358533	0.727199	0
ZDHHC9	12.1639	18.0914	20.1353	10.472	7.72408	183.936	6.30039	4.86404	6.56826	3.00687
ARHGAP36	12.0149	23.4234	10.502	65.1984	150.682	1.88154	183.161	9.88921	7.43106	122.094
HS6ST2	7.82283	8.93731	3.64625	0.85069	0.858363	196.726	2.85431	5.01058	38.1629	56.9783
GPC4	52.2852	66.6361	33.926	2.74134	2.04504	37.0061	21.3191	1.83207	282.611	43.1773
GPC3	299.682	413.447	350.538	4.29334	5.11667	189.934	6.38342	5.1233	95.9276	30.7479
MIR503HG	4.36398	3.22013	1.87787	0.715122	0.837812	0.618143	0.861692	12.5204	1183.91	2.48675
HTATSF1	48.7331	88.6754	72.8458	284.572	374.427	33.0018	489.086	42.3311	49.413	343.123
MCF2	5.07414	9.14649	0	1.06437	3.13228	13.5454	1.99077	2.53029	60.6584	0
LINC00632	45.0565	45.6988	31.5712	1335.93	2021.85	27.2979	1184.77	58.2808	44.8166	740.758
SPANXA2-OT1	12.0355	25.9107	3.82449	114.821	21.7859	12.3237	65.9848	34.8917	35.0618	32.1331
MAMLD1	6.5722	15.7238	39.824	8.31626	1.71891	13.7188	22.0098	114.002	107.409	109.577
GABRE	5.60808	22.9744	20.5089	0.0796152	0.307683	97.5033	0.110857	0	0.204186	0
BGN	2.05713	53.7547	216.926	0.243924	0.121609	0.336044	0.281957	0.224234	1.01826	0

## Sheet: GES150
Gene	ImmuneCells	ExtracellularMatrixCells	TissueStemCells	Somatotrophs	Lactotrophs	Pituicytes	ProPIT1	Corticotrophs	Gonadotrophs	Thyrotrophs
SAMD11	4.68721	10.5924	14.6894	42.1321	9.02985	1.5241	48.2745	30.2194	9.73759	57.0653
HES4	68.2087	91.1931	72.6471	10.829	9.72115	29.7594	3.96069	3.69717	6.71973	7.2145
MMP23B	2.62382	0.94527	3.4962	2.15626	0.823585	0.666324	1.15593	32.0818	3.50608	0
PRDM16	5.23831	11.5021	27.1184	2.55737	1.55901	60.7708	18.3679	0.0801734	1.52422	0
ACOT7	11.9499	15.0489	11.6136	28.3265	57.4272	11.7605	64.8281	20.1514	18.5185	33.2015
CASZ1	7.96324	11.9038	7.88822	4.20508	5.6116	15.2953	38.0821	10.1879	35.2485	34.1563
TNFRSF1B	226.37	27.3707	21.8767	0.467744	1.0155	2.9794	0.234458	0.284065	0.29494	0
DHRS3	79.247	138.21	211.357	4.57155	1.22979	18.3888	6.81231	2.90944	47.4645	9.50731
KAZN	136.506	246.186	1143.93	45.1252	15.3917	34.0384	185.386	83.1994	54.1125	97.8035
CLCNKA	1.22067	2.65376	1.4438	1.852	0.417185	2.68344	2.49806	10.1382	69.0084	0
IGSF21	284.385	7.58811	2.41692	0.183761	0.456403	0.176111	0.678848	0	0.765945	0
VWA5B1	1.31607	1.20816	0	120.13	4.19842	0.901557	27.3883	1.8942	51.4743	27.9964
ECE1	69.5986	159.045	273.065	16.8532	123.709	60.4762	14.0304	100.532	73.6098	11.4813
HSPG2	14.0331	108.38	39.133	0.551421	1.42068	6.09763	0.917519	32.6947	64.0322	0
ASAP3	72.853	97.0428	60.8476	1.12459	0.462487	29.9383	3.27142	13.5522	11.9684	4.51785
ID3	271.532	389.827	337.996	3.30374	19.8901	132.498	33.9128	7.83501	3.78037	48.2839
RCAN3	48.7803	29.4688	11.5217	37.6418	69.1547	5.9427	86.4307	54.0407	50.7218	59.1894
CLIC4	33.9474	143.731	251.159	2.57167	2.00995	41.0315	4.43385	3.31443	3.10951	6.03202
FAM76A	24.7932	29.8271	7.93154	80.2412	22.3721	20.9153	51.3627	23.8424	20.4281	38.13
LAPTM5	217.954	14.1329	3.68228	0.42688	0.538653	1.24459	0.251403	2.56223	0.156789	0
CSMD2	1.99087	2.93977	0	3.64752	1.44335	3.20848	3.55729	64.3684	19.9019	1.91943
GRIK3	21.6186	27.8259	19.2727	1.34245	10.601	681.414	2.64862	3.11249	9.54992	0
EPHA10	0.712441	2.68603	0	3.79826	6.21956	0.826801	6.23778	9.69846	39.1521	5.6427
ZSWIM5	70.018	87.4413	60.0071	116.837	281.703	78.556	220.919	121.99	196.849	224.476
ELAVL4	7.60288	4.0173	1.38477	61.0601	77.6775	0.272354	134.681	122.736	18.0235	64.7259
RAB3B	25.0041	27.9078	4.58062	9.61582	12.6057	2.32572	7.49093	717.349	31.0465	7.91333
PODN	5.09492	18.7309	75.4854	2.10549	0.729444	72.9987	0.822704	0.0696874	0.204159	0
TMEM61	4.30261	10.4226	3.74899	34.6167	6.3025	0.329934	14.8356	79.791	21.3356	11.8842
PLPP3	56.2927	365.866	453.56	5.60392	2.18939	46.6135	1.99347	0.580508	7.22599	15.7697
FYB2	118.288	137.32	14.247	19.0077	0.453751	1.06056	0.900207	0.224211	141.119	6.78099
DOCK7	174.682	177.409	88.8871	156.551	146.526	172.096	256.17	72.4323	145.548	380.618
ROR1	237.402	265.333	79.4557	26.7082	1.18002	33.1157	5.51272	15.0767	103.101	13.3462
LEPR	27.4146	196.159	859.916	4.48919	5.56913	23.9344	19.9761	7.87485	5.24211	3.58845
PDE4B	597.21	133.743	38.5276	0.804575	4.75972	43.5332	9.59707	4.22484	220.123	28.4421
SGIP1	8.08469	50.7134	376.903	95.514	183.579	53.7579	209.889	7.88476	460.571	364.791
ERICH3	3.38879	12.4076	9.47828	63.9181	106.545	1.42934	125.718	50.3919	82.6847	97.4942
SLC44A5	10.8964	15.947	2.92322	7.6086	94.693	93.4189	158.976	3.65174	612.352	191.966
ST6GALNAC3	271.048	511.574	27.7084	505.916	72.6519	69.8423	325.203	300.271	120.334	150.652
ST6GALNAC5	219.204	272.946	12.252	181.77	261.032	91.7669	489.875	302.242	59.883	255.728
AK5	16.3924	28.5207	66.1482	0.949172	2.57128	226.294	19.5851	3.89096	39.0166	1.90715
ADGRL2	601.359	939.05	508.213	24.1268	95.1916	647.546	5.47303	139.274	70.8002	39.8454
MCOLN3	60.0786	67.3985	76.2603	36.2954	30.5486	42.8269	18.0462	74.832	222.223	10.4837
DDAH1	29.2746	65.7447	124.683	164.119	47.8178	73.8601	41.9052	56.3166	89.3661	32.8179
LMO4	87.2972	105.583	190.792	32.1939	23.1375	75.1716	98.9917	81.2893	39.6435	132.098
PKN2-AS1	18.6869	20.2374	9.88819	20.0953	6.19866	32.2293	72.0866	25.6399	13.8218	237.413
LINC02609	6.02556	5.30358	13.2751	6.22734	27.7652	9.83135	33.6994	3.53816	37.8208	41.7236
HFM1	26.773	24.9488	37.3069	8.01268	5.55834	71.4165	6.27972	375.932	84.6711	0
TGFBR3	80.043	159.694	304.521	49.1791	2.23657	20.2409	21.5746	198.089	125.382	13.9979
ARHGAP29	44.8587	303.106	111.132	8.84576	59.3356	28.0981	23.4749	67.8929	2.61549	23.31
SLC44A3	16.1217	25.479	14.5946	117.052	58.371	5.99109	87.9141	40.2437	17.565	23.9162
CNN3	93.2305	308.85	320.299	13.4183	7.16164	202.434	15.4628	73.6581	10.7483	25.616
MIR137HG	1.67648	0.986888	0	38.8664	6.1022	1.45018	16.2314	289.553	134.867	41.6908
LINC01776	0.715073	0	0	10.5479	0.161452	0.263688	4.69794	68.7074	36.181	6.12924
PALMD	47.2564	96.3299	97.275	0.248515	1.41623	281.113	2.22831	29.7927	0.859474	10.9608
OLFM3	1.06737	1.02058	0	11.7844	117.755	0.805308	1.73321	0.336938	29.4517	2.10964
COL11A1	120.791	116.174	217.286	0.618073	0.740707	373.606	0.453009	2.68315	5.32377	24.7708
NTNG1	422.826	387.381	60.2291	15.2673	59.6189	0.85383	12.6898	1.59656	9.72216	34.0769
VAV3	149.639	103.868	52.5129	2.10447	62.3028	1.8181	120.224	8.44706	26.7632	101.276
SLC6A17	2.70287	6.51005	2.69688	47.5938	115.083	1.40367	32.3957	56.2351	41.6632	18.5055
CD53	140.942	2.21473	3.84712	1.35405	0.273585	1.03079	0.376133	0	0.353297	0
KCND3	11.9703	17.5986	20.4561	43.8177	63.2578	37.7461	150.774	69.6122	27.0248	52.8284
TSHB	37.1129	45.3238	59.1194	52.9971	28.7448	0.581318	118.335	13.8065	35.857	15856.7
TSPAN2	7.47948	9.65321	0	4.79044	2.54607	0.747899	12.6464	1.14414	26.2376	32.2525
ZNF697	5.70168	8.24955	4.03599	49.8695	2.78506	5.10129	11.072	20.1711	4.21861	6.97836
NOTCH2	116.161	86.3085	123.2	0.702506	1.23768	213.721	1.03892	8.78338	2.88783	5.71181
SRGAP2B	142.764	27.6394	37.6084	19.2049	6.44301	23.6037	19.7982	4.62039	1.93292	11.6631
GPR89A	19.6698	14.2846	12.7317	91.1176	15.8943	17.3229	25.4244	14.4978	23.7896	32.3129
CELF3	2.65088	7.94827	4.76163	27.7802	59.8198	0.474762	47.2696	16.2113	19.5897	43.0572
RIIAD1	7.77772	10.4257	10.6693	79.29	36.1085	1.11466	81.4733	7.40972	15.8706	52.9729
S100A11	108.698	137.825	144.747	6.30672	9.68629	22.0577	12.6498	15.1683	21.6969	31.4042
IL6R	27.8661	8.26291	24.2258	28.9964	1.76327	2.6737	3.10375	118.091	8.55957	0
KCNN3	65.7578	97.9397	12.3481	20.1128	5.40926	9.07924	51.2223	9.2309	37.5127	50.2398
KIRREL1	24.2602	38.5001	106.29	0.174553	0.582464	148.97	0.668886	0.114066	8.56069	0
IFI16	208.002	83.4958	193.924	2.64749	2.0588	32.899	2.22445	1.45741	3.99805	6.8369
AIM2	13.5397	9.56795	1.31211	309.569	133.986	1.2187	239.217	237.263	84.5293	101.456
ATP1A2	62.8528	91.3966	116.077	1.1118	2.8479	396.414	1.22859	1.8229	13.6347	4.31503
PCP4L1	5.76386	11.1387	25.097	107.598	5.11917	0.304909	12.8533	35.7812	7.35972	29.0044
NOS1AP	115.579	121.259	38.0109	5.13259	8.45525	29.3504	91.1638	32.4582	118.982	113.786
UAP1	20.1251	58.647	336.404	28.0009	28.6627	28.42	25.6926	22.4898	41.0353	27.1459
RGS4	19.8804	34.8707	51.8862	1.63887	2.08938	126.954	1.51509	1.19831	34.1611	4.90811
LMX1A	0.996038	0.838077	2.37425	0.914915	0.245938	0.0932856	1.1469	416.659	0.523873	0
RXRG	3.97439	5.05886	11.4893	111.301	9.38985	14.6068	52.9557	9.84744	4.83829	54.2097
RCSD1	179.462	22.2262	8.17679	2.63391	0.35279	0.696384	1.53047	0.575257	0.524891	0
TBX19	20.6949	16.7681	7.6896	17.8172	29.761	11.1217	20.8225	468.471	46.4804	28.8313
PRRX1	21.0408	36.837	193.21	0.413766	1.37943	188.746	0.253591	0.531785	9.22942	0
TNR	2.06233	6.21649	0	7.52243	53.9973	0.326361	50.9194	34.116	209.557	78.5942
BRINP2	55.2543	70.7637	1.38477	0.500745	3.84528	4.06758	6.12469	12.6144	54.586	9.42857
FAM163A	6.08568	9.80276	0	131.758	441.481	3.32596	23.3874	10.1718	104.307	78.812
GLUL	165.549	146.325	581.175	15.6669	6.69631	71.7513	9.63867	40.3054	14.6754	8.73172
HMCN1	22.9565	79.0992	86.2131	0.795904	2.2173	696.017	13.0313	0.735333	39.1186	34.7604
RGS1	349.505	8.05551	0	0.115805	1.02691	0.714581	0.245914	0.0598655	0.178669	0
KCNT2	6.05685	69.1295	355.32	95.4237	188.682	3.1927	344.016	8.98696	323.232	386.245
CFH	6.44001	87.4486	317.628	0.01306	0.460227	2.55062	0.0513411	0.128338	9.53065	1.21829
CRB1	15.3824	20.489	6.46757	9.11811	7.1374	25.6548	3.7364	205.078	8.75301	1.81066
PTPRC	772.014	11.3179	7.07011	0.56853	1.96967	1.27057	1.63124	0.259341	0.375667	0
MIR181A1HG	206.293	38.3236	15.6994	0.466108	47.6295	14.9439	0.392948	0.113673	5.41441	1.11563
LGR6	135.102	122.176	62.4512	0.44712	1.02521	515.036	0.771298	1.01372	1.24877	5.71181
PRELP	15.0103	41.9499	241.027	0.500416	1.0001	24.5322	0.15838	3.70141	0.382415	2.02083
AVPR1B	0.285413	0.441771	0	0.369978	0.0770597	0.135209	0.309057	54.9771	0.586103	0
SRGAP2	374.917	80.5826	83.5223	68.6288	13.8716	48.4594	62.7757	33.7138	6.71754	46.2842
PFKFB2	17.9059	13.4635	16.8286	69.2681	8.61254	26.7023	23.5507	95.5242	29.7043	15.757
KCNH1	3.83335	5.78854	5.76931	16.4901	71.7591	25.6094	40.4342	3.42563	23.85	17.1337
VASH2	1.22497	3.7677	0	1.45435	1.05101	0.785874	2.35033	0.371605	185.035	0
PROX1-AS1	0.536303	0.130861	1.4284	16.0405	9.70948	0.238106	17.6006	112.835	26.407	14.7455
LINC02775	0.33173	0.559776	0	5.68853	1.47197	0.137952	7.12805	83.1491	2.52427	10.0944
TGFB2	17.2681	38.3047	99.9724	4.50411	16.1339	167.276	9.21637	1.39368	0.479338	6.36458
C1orf115	4.31387	4.13494	4.76456	3.53075	2.01317	1.13179	39.8311	2.64637	6.16094	30.4019
MARC1	9.51397	14.8127	18.5989	1.17943	0.929856	44.2312	3.43791	7.35992	7.56164	1.70476
SUSD4	18.8474	25.3237	7.55124	312.945	71.1924	7.21338	108.7	51.9669	10.4225	103.403
STUM	4.54936	2.94785	15.4786	23.5697	58.3915	1.72471	83.5444	1.24784	1.98973	16.4767
ITPKB	86.0759	92.5189	59.2727	0.606462	0.743819	59.4971	0.308308	1.6542	8.0875	4.27695
GNG4	24.539	31.8534	17.7009	63.7012	121.861	2.3096	47.4213	23.4967	126.869	57.3173
NID1	2.75767	57.0357	383.434	10.8038	0.574063	8.73912	0.807234	0.584026	0.909549	3.27575
RYR2	10.1416	10.9375	31.3998	27.2054	504.586	10.0213	564.172	807.237	1002.09	298.321
GREM2	3.09849	8.09354	29.5821	81.4969	0.987427	1.26244	22.5885	1.02044	5.56501	20.1092
RGS7	16.7365	22.4605	15.6107	420.883	184.172	83.2377	539.286	23.4442	233.884	377.297
PLD5	14.3176	18.4493	16.0886	302.098	6.77425	147.626	264.284	37.2093	616.593	306.357
KIF26B	39.3461	44.299	17.376	15.7532	29.0879	15.3446	79.9448	35.8606	26.5758	31.2865
SNTG2	73.4179	83.0668	24.9661	120.782	62.0638	2.95825	27.0631	627.996	285.599	36.5308
MYT1L	13.3535	12.9692	4.85007	464.315	832.58	4.86749	587.725	95.5632	112.93	334.059
LINC01250	3.60842	5.24955	1.61836	27.9636	32.0623	15.7044	62.3869	61.4893	767.683	44.9914
SILC1	13.6444	13.9012	9.06251	58.7447	86.3584	1.67896	85.6491	1.01321	9.18784	72.6428
ATP6V1C2	0.745022	2.3455	0	7.00735	2.50394	0.945854	2.91643	50.1936	10.5469	0.837602
GREB1	9.28868	17.7167	9.34	12.2423	57.7561	22.6502	41.7814	9.17634	256.219	34.4768
RHOB	67.3465	92.4904	74.007	3.36031	8.88789	37.5134	7.10437	8.61167	10.7149	7.23133
APOB	0.540531	1.66447	10.2084	0.131645	0.16264	0.106478	0	0.183139	41.7987	0
ADCY3	17.7321	33.0839	287.337	53.3006	8.18738	15.245	24.7335	7.00771	38.6956	7.13846
POMC	2319.27	2850.96	2281.38	1279.96	1422.41	200.047	2086.16	102466	1327.82	2067.46
KCNK3	1.74182	12.0407	0	1.40612	0.850948	0.472142	4.96282	5.71381	63.4254	10.8191
DPYSL5	4.62911	3.16679	0.891847	19.894	61.2601	0.91406	49.6071	44.8966	9.81166	36.6169
TOGARAM2	34.0127	28.059	13.489	52.3363	6.13999	4.0968	11.9925	15.2105	14.8331	9.2449
ALK	13.7471	41.6878	9.0271	27.0505	797.709	44.6191	48.3819	8.78127	39.6355	53.8335
GALNT14	4.6093	10.3594	0	3.12146	202.535	0.853429	4.03889	1.84988	3.13336	4.04661
XDH	2.86565	3.10207	0	6.04868	8.4444	3.53333	3.27455	65.4112	3.00399	1.93654
RASGRP3	17.3596	42.3405	0	3.10107	1.20556	1.28418	1.52371	7.599	57.6594	4.34325
CRIM1	154.539	274.544	425.665	1.33229	1.42707	91.6499	0.90295	34.4375	2.41659	3.76115
QPCT	5.37896	12.9172	5.27533	24.7666	3.04524	1.06374	19.4975	23.5798	47.6135	44.7141
CYP1B1	23.741	189.046	434.172	0.891267	1.8102	231.949	0.284653	1.35633	0.912854	0
CYP1B1-AS1	11.0501	28.07	100.793	0.998914	0.755151	121.689	0.864394	1.92813	0.249755	0
PLEKHH2	19.0172	35.8231	107.72	1.93461	0.567	76.9958	0.90453	4.54708	2.87033	0
EPAS1	28.3173	315.905	285.556	13.17	10.7536	210.875	30.1578	6.12673	31.451	13.3571
NRXN1	376.312	529.13	99.4044	327.12	810.591	19.0053	866.956	2580.45	1008.25	811.378
EFEMP1	4.38407	37.0991	180.913	9.08725	0.732072	5.74372	3.35347	0.272406	0.617981	0
ARHGAP25	132.99	45.4116	4.06702	13.9748	41.2407	7.84006	19.6995	2.3905	13.704	23.8594
WBP1	19.0692	19.5348	34.2498	23.1679	18.0724	21.6478	23.1681	27.2755	23.1623	52.998
LRRTM4	22.2513	84.0879	9.72891	87.7123	885.354	19.1352	26.5394	96.6639	13.6299	55.9846
CTNNA2	495.435	491.291	84.3281	658.497	636.318	61.4532	1048.6	359.51	428.291	749.788
TMSB10	229.187	344.856	285.787	38.8967	41.9607	55.9987	40.1293	72.6377	256.523	98.1868
TCF7L1	151.491	232.571	126.052	0.782211	1.16142	195.231	0.661443	3.31339	0.741658	0
ATOH8	17.8891	20.6687	28.9849	0.364402	0.247951	102.352	0.478121	0.795456	0.3944	0
REEP1	6.10693	9.73082	0.684075	55.9038	110.566	2.37716	52.8805	49.8083	76.4409	97.6636
AFF3	167.681	66.9175	193.092	657.569	668.392	50.4382	1174.36	15.9498	387.534	422.673
NPAS2	84.0618	97.8799	46.7932	7.89516	132.195	70.463	63.0704	98.0118	58.3337	79.4362
TBC1D8	127.171	97.899	75.0713	26.4929	40.9429	40.8124	32.4947	127.825	265.71	41.5492
RNF149	620.895	98.1002	133.018	77.9917	43.4201	59.3916	56.7038	47.9902	67.8498	36.7083
IL1R1	15.6179	114.756	325.24	1.2872	1.22346	108.869	1.26302	6.13268	1.00373	0.803012
FHL2	2.27485	40.6188	200.382	0.803288	0.91865	7.84716	3.6151	4.92948	75.2383	14.3539
SULT1C2	17.4165	23.4547	14.1312	0.476557	0.125616	51.4358	0.385953	1.98374	2.03996	3.06271
FBLN7	1.81596	2.20724	16.529	50.4607	40.998	0.748073	87.2209	16.1594	5.90244	61.5325
GLI2	5.7304	26.7179	80.6231	64.4987	41.3898	0.884471	27.2715	2.24073	20.9269	2.31246
CNTNAP5	4.255	4.92311	6.15823	1.32097	2.19145	140.897	18.7973	9.14543	26.6431	12.209
CXCR4	191.531	24.0689	13.9242	0.562535	0.375682	4.15439	0.359842	17.3117	0.453667	0
LRP1B	1017.13	1118.49	714.302	29.5994	2221.45	2472.77	1039.38	189.173	250.518	1499.83
ARHGAP15	680.804	21.6018	22.6071	0.687978	1.9724	2.28954	2.10158	1.12681	0.599215	0
ZEB2	345.534	64.5673	246.755	2.40099	1.84709	4.08613	2.85867	0.16592	8.53448	1.38766
GALNT13	4.29795	8.29062	4.61153	51.4031	107.927	6.24819	89.6644	421.896	33.9144	65.7457
NR4A2	64.1286	45.1888	105.357	19.3507	123.78	81.7414	20.4965	83.5119	49.1166	7.28051
ACVR1C	5.03577	7.38362	4.47055	120.468	36.8291	16.6202	65.0306	15.3539	9.65815	54.911
DAPL1	5.46725	9.20214	5.83239	14.6219	2.87837	1.43454	34.537	51.6033	29.96	36.1762
PLA2R1	50.3537	79.5296	136.399	10.9879	4.49234	45.0798	274.838	69.45	22.2119	78.5678
ITGB6	13.6505	19.3766	0	0.113534	0.119324	0.112497	0.225872	54.9945	0	0
KCNH7	1.56841	3.45843	0	15.4501	119.363	0.670585	7.03324	602.077	7.41583	16.507
GRB14	17.8893	21.164	2.69496	4.61181	2.28831	1.37188	12.7879	8.9981	1.29059	53.6523
SLC38A11	2.90888	7.64124	82.374	149.799	10.5753	0.168471	65.1785	34.9149	2.3929	26.4239
SCN2A	9.1348	8.60971	7.84011	104.271	198.25	6.41691	155.083	141.382	85.4117	132.94
SCN1A	5.18437	6.45583	11.12	0.786093	0.840085	233.253	1.00586	0.8723	3.7931	3.46359
SCN9A	12.4828	19.6164	3.76024	104.899	20.6128	1.88445	43.7952	111.636	26.2517	47.874
MYO3B	2.31152	1.1779	0	100.187	8.08731	1.0497	26.2991	1.48024	4.25495	29.7925
ITGA6	93.3473	165.46	11.8585	4.92861	2.6663	39.3245	7.94859	51.3214	19.3055	8.9416
WIPF1	224.128	61.8865	56.1637	26.8323	21.667	56.4989	36.6273	24.9137	10.3764	34.0867
PDE11A	3.16746	6.57709	4.01383	47.6362	77.6328	1.2904	29.5849	20.9369	5.25123	90.2381
TTN	42.2541	29.949	17.6726	45.5412	36.5006	32.5487	94.6478	20.4231	23.209	721.242
ITGA4	198.109	4.01934	5.89864	0.0930028	0.624875	0.909015	1.12754	0.185668	1.28789	0
PPP1R1C	4.1505	8.28675	2.3779	4.06161	4.85516	4.48078	2.09297	3.50653	111.891	0
PDE1A	5.0536	49.5992	233.578	2.85841	2.38113	45.5779	5.0484	48.8867	29.7419	7.09201
FRZB	14.1222	33.3511	64.1842	0.79677	1.73435	104.954	1.65725	0.381826	1.39552	0
CALCRL	14.524	364.796	202.969	1.44828	3.21289	152.258	1.75213	6.36991	9.30973	3.65486
TFPI	2.63535	100.219	283.075	1.4801	1.29679	4.69695	0.87622	0	1.22792	0
GULP1	49.3984	169.728	231.821	2.90264	63.2312	53.1814	31.5649	3.95346	24.7835	73.6329
COL5A2	19.6914	69.6675	342.823	21.6311	20.1823	146.247	13.691	17.5482	18.4556	2.81272
SLC40A1	25.9262	37.7205	58.621	30.9927	3.10855	36.1434	73.842	63.029	8.67131	128.302
MYO1B	17.7361	60.1645	204.968	2.11518	16.6147	14.3334	98.5757	3.69361	2.91037	95.2883
STK17B	197.075	19.8501	40.7866	29.2239	2.83712	6.23567	5.85414	39.1508	3.32212	13.4789
PLCL1	144.723	77.078	215.148	5.98968	3.47122	1568.81	1.74041	127.647	13.5967	0.872567
SATB2	9.42433	10.9853	43.2542	1.00041	1.23067	51.168	0.942315	3.9567	4.58049	0
KIAA2012	6.20359	11.2518	1.05843	6.03857	13.1346	1.20905	17.9471	54.2294	0.997871	14.4453
NRP2	64.7134	222.959	189.017	25.6246	14.3825	19.8671	13.5637	0.996769	33.3971	13.1663
ADAM23	5.1945	50.0784	0	7.01884	60.1841	44.1992	138.721	6.83536	60.4647	326.041
FZD5	9.19785	14.9731	26.1867	1.65475	1.34666	48.1752	1.19519	2.91419	0.972067	5.3313
LANCL1-AS1	11.403	11.5377	13.5373	21.8433	49.6035	14.0022	42.6241	9.64092	19.9558	45.3401
ERBB4	733.729	814.192	326.843	414.764	100.395	8505.72	131.837	1432.55	23.7036	171.906
SPAG16	149.214	205.025	116.107	857.588	820.183	291.456	1254.87	203.252	195.495	476.692
VWC2L	3.30218	3.49216	0	46.5449	48.2093	3.17394	64.9199	15.9531	11.6854	15.3126
SNHG31	69.7797	81.4759	12.9563	76.0165	11.0262	18.793	21.4219	31.7415	43.8539	44.8439
FN1	31.2828	134.472	312.807	5.18407	5.30193	117.388	8.94248	5.37843	5.08339	8.29932
MREG	13.8301	12.3936	5.06349	72.0202	22.4178	3.39052	45.967	19.1359	23.2467	37.3905
MARCH4	1.70144	5.36305	0	25.4827	67.9146	0.732465	82.1361	20.8363	130.345	94.5669
IGFBP2	16.2022	74.9143	195.892	1.11825	0.961343	72.9617	1.0725	1.115	12.9113	0
IGFBP5	632.207	1403.36	3177.21	20.0945	12.9647	211.975	23.2526	214.229	136.075	49.4252
DIRC3	93.785	89.7459	79.781	3.90969	2.40096	197.965	5.5484	2.77862	314.944	11.2667
TNS1	36.4447	111.035	154.016	1.38362	0.767358	63.5067	4.22453	1.34914	32.0242	2.11496
PLCD4	11.2648	10.8471	20.1473	5.73467	10.7623	5.04402	16.3943	38.8997	8.22613	14.1304
ASIC4	2.01806	2.27345	0.819444	7.66324	72.402	0.442895	25.9957	33.1595	0.3516	5.95373
EPHA4	52.5059	66.2691	15.6533	0.559253	0.73923	222.198	0.411071	26.7229	5.38518	3.06271
SCG2	85.3515	172.575	46.2664	172.613	300.362	8.31137	408.587	1056.79	643.564	789.167
AP1S3	18.4811	14.6077	5.34069	31.2333	39.3521	11.096	58.147	47.2453	25.9836	76.0313
DOCK10	372.112	15.4107	50.3166	0.978658	1.56762	28.8492	1.60444	0.566896	12.6569	0.699727
NYAP2	2.55571	4.15584	0	49.3563	69.5716	0.719658	112.299	89.6023	107.77	99.4808
COL4A4	50.0687	97.4546	384.701	203.897	61.1555	19.0423	314.29	76.9408	32.5548	86.9907
COL4A3	63.3232	115.014	412.532	196.967	52.5493	43.8811	303.661	65.9084	48.2397	85.9551
PID1	55.414	65.8848	347.878	10.9506	125.709	15.3375	508.185	107.588	30.5158	510.096
DNER	25.1276	19.9357	25.1125	75.012	139.032	4.40322	117.944	417.397	84.4412	131.56
SP100	267.786	126.405	117.3	49.6581	8.33672	70.9596	8.56385	3.14186	4.88853	9.81167
INPP5D	296.474	39.0158	1.78369	0.750379	1.21249	4.87803	0.696465	2.6733	13.8101	0
ARL4C	98.0911	38.8157	47.6016	0.720747	1.18278	25.7094	1.77285	1.65646	9.66464	7.3786
COL6A3	1.64305	19.3994	306.912	0.215912	0.340958	0.529781	0.582671	0.0832213	0	0
HES6	5.01324	11.4463	4.94447	77.7782	17.9398	4.73229	29.4937	59.0778	14.078	2.85975
TWIST2	8.90045	14.551	67.0066	0.369	0.498233	265.677	0.0491772	0.401729	0.124877	0
OTOS	25.1933	50.9144	35.3182	176.541	35.8803	2.7712	16.9818	9.37132	11.7786	56.888
ITPR1	437.207	333.455	159.134	90.4978	68.7051	44.0991	193.897	69.1501	844.932	224.578
ATP2B2	2.18723	4.18485	0	21.8995	18.3203	11.4994	10.3253	192.386	110.675	1.21842
SYN2	63.066	68.1693	22.6023	6.61814	146.306	17.5687	6.14773	31.9769	80.8663	5.63931
RFTN1	105.299	86.5076	218.673	2.76949	2.48332	66.0086	2.79172	1.70137	2.06325	3.55542
PLCL2	183.05	82.0629	159.611	135.788	272.18	50.537	140.989	174.543	133.96	117.37
RBMS3	450.218	1130.02	2655.71	94.3646	57.057	685.946	91.2391	37.9108	31.6689	385.169
TGFBR2	198.524	378.973	190.126	0.774741	0.705448	23.205	0.230001	7.30132	1.73473	3.65611
ARPP21	0.363404	5.82163	0	0.899273	15.5667	0.362183	3.77302	200.417	7.80067	1.70476
STAC	2.23247	2.35448	3.90093	0.716409	15.5225	28.2533	9.28487	292.614	11.487	8.63099
CCK	2.91364	7.03286	29.0108	0.404848	1.51895	13.4065	0.874587	68.2741	0.51738	0
TMEM158	5.71163	7.34735	8.51502	5.34927	54.1215	1.01906	15.0032	3.22259	6.69283	14.665
LAMB2	12.1127	46.8562	114.882	0.214272	0.323398	32.0621	0.220072	1.06301	1.24405	1.43834
CACNA2D2	6.01563	11.8459	0.808673	6.8157	5.37883	10.3571	4.69071	64.921	4.05963	2.90472
MANF	22.0755	29.9446	34.1388	15.0199	10.2946	11.5744	12.7581	36.8026	60.8037	61.579
CACNA1D	76.8238	46.7144	45.1008	297.558	299.452	96.0836	604.448	396.724	104.682	310.919
ERC2	136.185	151.338	18.2791	527.027	418.93	36.8689	694.455	54.5472	120.391	628.082
FLNB	59.0151	161.59	138.498	25.5451	14.0323	70.3116	37.5798	27.6735	46.2776	36.5929
FAM107A	135.197	213.998	116.389	24.0552	5.39815	44.3406	34.6452	27.0041	35.214	56.8359
C3orf67-AS1	3.97172	3.94833	3.95498	72.0989	40.3225	1.11709	44.3145	8.20222	16.5751	34.0697
CADPS	32.8409	54.9811	25.1901	1527.41	684.621	10.4005	867.562	232.394	733.885	412.146
ADAMTS9	59.8056	195.833	184.01	2.14401	0.290545	37.9675	5.99859	0.0696874	0.953996	12.6165
FRMD4B	350.831	228.504	103.641	0.716763	1.66845	79.2532	3.17513	4.07336	21.5391	4.31503
PDZRN3	223.869	270.443	212.279	1.97137	0.765533	101.167	1.47336	2.69566	5.41988	14.9207
ROBO2	70.3541	72.7239	22.4967	2582.99	927.421	10.1227	592.029	770.302	2605.86	1696.33
ROBO1	257.364	350.566	994.65	384.879	3478.91	192.263	691.786	175.711	35.4648	483.578
CADM2	39.7759	102.119	11.0664	144.679	1826.59	18.3872	330.853	3134.65	1309.85	159.699
POU1F1	18.897	28.9014	11.7632	204.086	474.692	2.11315	386.18	7.10524	12.1587	377.659
EPHA3	0.425503	11.1687	30.2182	24.0263	5.91833	1.47809	47.009	166.744	2.49857	52.8218
EPHA6	14.3856	29.3778	134.975	0.905471	2.4875	26.1515	2.54706	1.47428	157.04	0
CRYBG3	139.452	199.115	248.775	5.19952	2.39072	55.757	64.6219	115.845	5.2894	79.3622
ST3GAL6	71.8108	61.2159	28.8994	34.0036	4.67328	50.9854	111.604	1.19834	39.2149	72.3874
COL8A1	33.3004	203.388	321.206	1.05449	1.49444	771.964	0.960218	0.258841	1.14268	1.54568
TMEM45A	9.46841	19.5793	17.6745	90.3482	67.6044	1.69185	60.1347	26.1508	39.5436	78.9083
ABI3BP	10.6235	99.2483	336.299	40.838	4.01298	128.827	2.84121	1.45402	101.304	3.00277
NFKBIZ	50.5455	38.7455	72.6988	8.61317	8.65567	178.865	9.75297	8.79177	10.9792	9.12536
ALCAM	199.793	178.431	158.319	170.276	441.533	10.7059	287.979	16.5797	73.1951	234.888
PHLDB2	20.0036	117.254	629.624	36.1238	3.09782	80.5806	51.8709	8.14539	2.92868	15.2284
TAGLN3	6.31612	9.97057	12.4915	36.4057	78.6167	1.18362	72.0721	60.4857	7.42336	72.4867
SIDT1	61.9666	33.303	0	108.153	61.3924	13.7594	161.956	1.71829	50.9114	118.056
LSAMP	128.883	188.981	679.961	84.696	383.911	36.4808	633.081	13.5668	1991.18	922.428
ARHGAP31	126.853	169.268	79.2562	0.490427	0.730793	70.3073	0.128717	0.993636	2.34388	5.48086
COX17	59.1197	96.3537	66.0695	140.484	121.011	32.4651	156.485	99.7832	166.869	243.503
NDUFB4	45.1076	85.1288	94.2415	120.835	109.078	37.7715	155.422	92.6064	60.7765	239.651
HCLS1	184.213	6.86854	0	0.980103	2.05981	3.01657	0.671931	3.06211	53.9429	2.16959
KIAA1257	3.88012	9.97407	0	42.3955	12.4955	5.49577	50.162	17.214	33.2474	29.1774
COL6A6	4.9668	4.4063	1.03636	166.331	148.251	8.37788	16.2948	1.88213	1.67666	17.0831
CPNE4	269.929	289.69	20.2466	27.424	56.7859	81.5755	274.26	164.179	10.5102	142.4
TMEM108	76.3977	79.1956	84.5411	98.8697	43.4006	2.49498	47.4539	114.038	68.3188	204.932
EPHB1	15.8317	16.1652	12.5626	26.9937	91.9483	16.0363	48.4632	33.9641	80.6626	26.3018
KY	2.3221	6.72374	1.53778	21.0298	50.1048	2.25825	30.8219	41.712	32.689	15.2074
FOXL2	2.25768	15.8475	0.819444	7.16481	4.26029	0.946521	68.0225	1.69312	63.538	37.8335
FOXL2NB	1.75181	1.79208	1.6282	1.97778	1.18062	0.322827	39.7004	0.51254	42.9648	33.3006
CLSTN2	5.46297	9.81743	115.802	9.18999	16.0763	23.0952	68.5373	51.819	37.8365	61.5862
SPSB4	3.84548	6.50703	0	20.7873	48.9842	0.279324	40.9302	0.219365	43.1243	31.7485
PXYLP1	12.2254	16.4462	3.79381	18.8768	49.3911	10.6704	32.8999	8.38298	47.4728	19.5322
TFDP2	139.658	159.307	180.173	406.109	125.599	111.459	232.247	202.427	103.648	311.402
PLS1	41.5158	44.7874	5.05519	46.3081	78.6905	2.8569	93.8504	50.7216	21.3403	57.6269
PCOLCE2	9.23727	9.80894	27.5787	65.4254	40.3775	3.05915	96.5542	497.874	6.25736	36.4979
SLC9A9	441.083	190.587	216.392	17.2668	9.98037	131.014	9.3371	364.86	37.2395	9.40705
CP	131.117	214.26	469.998	3.79614	7.83721	834.149	2.73923	4.01235	7.81438	2.63691
P2RY1	18.3222	28.4381	27.2014	0.221251	0.878543	98.085	0.322936	0	0.581196	0
ARHGEF26-AS1	91.4132	102.831	5.91784	11.9726	14.4887	28.1543	5.30799	18.1277	4.99754	3.06271
ARHGEF26	118.523	124.48	91.4473	10.2132	8.02688	61.1635	6.94905	20.2275	3.71743	8.90235
GPR149	1.67459	5.52579	0	202.593	4.17427	0.807821	145.952	2.21093	1.89193	72.1982
PLCH1	132.936	151.561	39.3852	6.16224	10.3715	361.341	21.4822	7.35791	13.7069	39.8872
KCNAB1	1.93712	2.84919	7.02675	1.46547	0.78528	0.79663	1.96428	0.570875	40.6072	1.98873
VEPH1	471.017	419.243	65.2389	48.1107	4.22375	3.63254	15.0532	107.376	92.8896	66.3504
IQCJ-SCHIP1	3908.25	3765.77	218.396	13.829	87.6978	47.5155	196.662	7.38879	7.66687	498.685
BCHE	0.838685	5.01016	0	0.416043	0.24469	5.18965	0.564415	53.7786	1.03898	0
SERPINI2	6.53259	9.85329	3.34279	0.16083	0.083581	91.5288	0.352841	0.114066	0.210172	0
WDR49	18.4616	21.4405	13.8996	0.905272	0.476433	140.473	0.621203	0.585845	0.358596	0
MECOM	350.073	424.848	121.47	3.16864	4.56493	2500.52	2.39538	213.717	404.702	8.18329
CLDN11	4.65508	50.3207	142.891	2.39547	1.80511	7.44139	3.57599	1.12381	83.8122	8.80176
SLC7A14-AS1	18.0162	55.6722	175.581	22.3974	14.8314	4.09124	32.0635	10.5768	133.652	40.7385
SLC7A14	6.28721	20.8757	15.9299	73.3691	47.2712	2.1771	90.7973	51.3126	302.326	71.7415
PLD1	36.3713	50.0897	198.511	17.4447	3.1961	14.5899	27.9148	25.3063	44.1128	36.1016
NLGN1	168.396	256.344	168.202	818.064	1936.25	45.38	640.508	393.082	53.3737	499.205
KCNMB2	11.804	15.2931	17.0187	382.774	9.52288	6.2012	35.9278	4.16018	52.9563	39.1978
KCNMB2-AS1	36.4009	34.3333	42.5602	147.976	9.49128	49.9648	29.9311	10.3921	24.7332	19.7127
PEX5L	17.4329	24.1816	26.512	260.013	303.401	26.4883	309.581	1599.17	314.914	263.199
CCDC39	10.5146	19.3764	4.71575	81.0781	16.2873	11.6812	32.3644	6.77968	3.78411	29.2833
SOX2-OT	136.841	121.042	69.6945	118.966	117.162	554.333	167.458	164.438	58.8249	489.621
SOX2	52.482	70.7424	47.0242	1.44284	4.18241	180.461	2.75923	6.80002	2.73808	2.8559
ECE2	1.40497	4.10904	3.8663	12.6158	24.3402	10.5555	16.0801	18.1601	97.8382	27.3812
IGF2BP2	55.5892	103.662	46.0924	0.42826	0.545126	70.745	0.744195	1.44673	1.0931	0
ST6GAL1	258.029	209.561	38.5344	12.1571	2.84677	28.7341	14.2422	14.3394	149.874	8.17059
BCL6	65.9937	80.331	322.377	38.684	1.12753	84.1634	9.85669	55.2611	13.3855	13.3258
LPP	588.417	583.761	1446.1	20.6998	4.57607	573.248	45.179	257.506	361.588	70.1957
P3H2	84.1214	90.9737	108.344	1.20692	1.09341	416.788	2.05698	55.8005	120.816	2.42505
FGF12	8.85722	30.976	11.9669	158.181	55.2703	6.47188	224.702	507.057	152.655	410.128
ATP13A4	42.2722	44.9182	41.5652	6.17378	7.44952	442.835	9.26099	4.82169	5.21849	9.37538
HES1	105.319	315.952	308.576	0.588101	1.75127	255.519	0.23073	0.793339	2.96409	10.2158
FGFR3	6.44851	6.17935	4.70356	0.414874	0.208034	2.61912	0.20604	46.9268	0.438384	0
ZBTB49	17.6972	14.096	3.71261	15.9623	15.575	12.8986	22.6747	92.7841	27.8254	28.3554
NSG1	20.6547	40.1052	16.4434	163.908	88.2813	8.82307	199.744	173.787	34.8089	162.755
SORCS2	5.24542	21.6006	40.2085	41.0308	53.5699	10.4052	85.3111	13.0616	57.1988	9.11596
AFAP1	29.431	77.6816	126.872	121.895	62.409	13.0523	47.7288	47.0921	101.547	43.1939
ABLIM2	15.265	16.3739	5.0464	42.6262	40.3713	11.5529	30.4375	154.026	195.504	14.7958
SLC2A9	68.8774	15.7553	10.4775	120.084	8.20791	11.3256	38.7889	1.82896	11.435	25.0062
LDB2	69.3093	799.031	317.032	2.86024	3.53755	329.001	3.557	6.50766	7.10324	13.5042
QDPR	20.6114	13.8507	46.7865	21.3925	16.3003	13.7993	39.9345	19.4365	21.0332	89.7521
SLIT2	509.157	602.627	532.312	5.91945	129.515	1748.48	1.98609	283.659	7.43642	19.0359
KCNIP4	786.686	1411.81	124.011	157.496	528.257	31.2488	6618.2	1165.06	2235.53	2639.55
KCNIP4-IT1	13.0627	15.8601	3.07617	0.84892	7.04408	0.129121	116.805	18.1393	34.2935	44.5474
ADGRA3	315.717	344.565	82.3451	46.5179	43.7521	47.7115	50.1819	41.029	81.5096	59.2126
C4orf19	107.9	100.981	12.151	4.09963	0.826399	35.0312	1.55367	13.0175	7.48653	9.51945
RBM47	450.551	189.187	54.5996	1.76689	1.97064	129.809	2.03145	79.64	45.6934	10.9851
UCHL1	37.6243	55.988	38.1808	118.409	127.249	50.7528	148.307	129.587	68.2303	282.979
CORIN	66.4261	60.5035	29.1065	5.42487	8.67266	89.9394	84.4832	5.32009	1.90048	264.396
SLC10A4	0.960367	2.26015	4.21439	4.05204	2.02426	4.30792	55.1633	2.67043	4.38016	61.1351
OCIAD2	15.2944	30.406	21.607	25.645	72.6536	14.6795	68.1051	16.7766	68.26	102.312
LNX1	38.7459	148.076	9.07513	35.4466	11.4788	1.53383	43.0939	23.3891	26.5776	27.8871
PDGFRA	0.417015	16.4823	166.413	0.320487	0.801451	0.628795	0.19384	0.192375	0	0.862801
KIAA1211	49.5631	77.0823	17.2783	3.20015	10.1632	5.00376	51.6377	175.416	62.9309	34.2976
IGFBP7	209.595	480.033	1465.95	8.66281	18.338	80.5623	125.259	2.90909	16.4349	145.046
ADGRL3	44.3984	87.578	158.941	2.20999	1.83756	550.455	11.3908	32.2207	13.6043	22.7447
EPHA5	5.30957	7.19266	10.6852	54.1058	218.032	8.96514	24.4611	2.07282	4.14869	19.5858
EPHA5-AS1	0.578672	1.44817	1.50699	15.5971	52.9309	3.16341	7.6509	0.214881	0.611553	7.75356
GNRHR	4.06152	15.974	0	6.7228	4.49492	1.65798	4.10871	1.715	211.253	21.4215
UGT2A1	0.672777	6.24896	0	0.382321	0.706545	0.949315	0.728281	5.21433	110.937	0
FRAS1	711.351	765.749	83.1728	88.1874	8.5473	8.8278	103.863	197.32	12.0681	50.4927
LINC01088	223.223	176.673	318.564	4.74142	3.20038	47.3366	5.55131	5.69502	3.54169	27.9102
ANTXR2	43.7929	56.6147	183.557	11.0282	0.560617	23.9759	0.680418	0.790008	3.54442	1.7594
PRKG2	1.71295	3.55381	0	32.3414	58.2141	0.598303	75.3843	19.5784	14.1776	67.5692
RASGEF1B	49.2003	43.4494	47.1718	38.5563	70.9306	169.04	141.301	29.1192	166.793	290.627
TMEM150C	19.2554	37.9465	16.3943	126.078	37.9925	9.96224	66.6175	3.46964	3.61502	23.8044
SPARCL1	600.328	1258.78	1313.52	23.8388	88.053	927.043	26.7961	100.872	164.98	139.897
SNCA	68.2551	27.7018	14.0669	94.542	204.282	2.95949	114.342	130.444	188.569	130.232
CCSER1	274.594	297.739	46.8044	1920.31	886.799	695.019	1168.26	729.73	500.576	857.13
BMPR1B	11.7884	90.825	382.063	0.794195	1.22527	316.075	0.681784	251.003	4.88183	0.780131
UNC5C	68.564	141.817	321.56	1.48444	16.0533	393.577	36.2042	3.30406	14.7325	31.1636
SLC39A8	19.4242	18.327	11.4722	11.7452	10.9685	3.11236	9.78293	171.846	100.502	12.2612
ARHGEF38	7.16346	6.81812	1.7346	98.0807	120.579	1.83716	35.4136	126.836	6.00335	44.3011
DKK2	6.26075	8.16975	14.9361	17.7366	4.60733	1.03887	47.572	2.10014	1.85622	80.1915
LEF1	17.5329	17.8872	15.744	0.0495267	0.192105	64.306	0	0.242733	0	0
COL25A1	197.374	259.156	179.51	6.50154	14.4246	7873.84	24.4658	270.463	22.5502	159.18
ENPEP	7.10076	25.8359	161.367	0.963472	1.03214	1.33953	4.28066	0.667149	4.02693	8.2693
PITX2	28.513	24.6168	5.94134	16.0065	13.9818	0.599408	50.7463	8.03692	70.4422	57.5213
NDST3	16.4319	17.93	2.76954	109.142	88.7843	5.87985	61.2939	3.12562	5.99127	25.8284
SYNPO2	61.7457	143.112	665.578	7.75081	9.8086	281.227	35.1653	9.67584	39.5865	45.7737
NDNF	1.36853	14.1686	31.4137	31.9135	9.46179	1.51016	1.73482	99.1273	2.09751	0
TRPC3	5.39056	10.6315	18.3933	39.3176	127.1	51.0111	220.065	5.9826	36.6471	599.462
PCDH10	0.696836	2.55441	24.2033	1.60603	4.80186	3.44248	6.90896	35.2088	2.55663	8.08269
MAML3	438.131	201.77	104.057	376.717	1150.74	123.684	561.878	988.631	868.447	259.668
RNF150	125.912	140.052	95.158	266.811	793.264	195.413	419.095	362.247	71.9562	330.659
IL15	61.5094	31.0285	21.4048	3.30557	2.45066	25.9049	14.4024	7.99129	43.9318	58.7468
INPP4B	130.824	71.5182	409.827	27.1394	86.3481	65.1013	9.70829	175.087	4.84912	8.59353
ARHGAP10	72.7493	235.887	1110.95	89.6847	9.94248	103.123	9.85252	61.0118	18.1381	3.47463
TLR2	333.073	11.1872	4.92176	0.506168	0.24027	4.69936	0.677602	3.02771	29.2454	0
RNF175	146.182	141.331	10.756	0.904275	0.728531	30.9267	5.6183	3.64343	35.7771	13.6744
SFRP2	28.9596	106.898	311.488	0.693656	1.0994	54.1457	0.898838	1.34595	1.54364	2.87669
DCHS2	55.4312	58.9608	17.094	0.273707	0.166504	12.4953	7.1317	55.4927	0.724443	10.9148
GUCY1A1	30.0996	70.1071	277.695	0.35869	0.303132	0.737218	1.11009	9.23978	39.1805	4.29425
GUCY1B1	17.8514	38.8314	82.8542	1.23855	13.0039	0.806846	0.947025	6.93308	47.6836	2.23126
TDO2	3.82686	8.02043	11.8927	1.34043	0.513063	1.94171	0.995256	0.525511	172.878	2.48675
FSTL5	1.08553	3.02348	2.31436	1.47891	32.9677	0.603557	20.4812	354.127	6.77519	0
MARCH1	204.01	16.688	20.1411	311.916	912.825	82.1213	155.827	354.225	26.695	410.759
TLL1	1.22113	76.1812	3.12535	0.372536	6.93887	40.2709	7.14298	281.074	2.02691	5.5008
MFAP3L	18.4792	25.5391	12.7183	21.054	15.7953	9.75349	51.7711	17.815	7.62619	18.5218
GLRA3	0.960834	0.846223	0	26.7385	3.97741	0.359796	53.4454	5.22111	66.8144	124.62
ACSL1	491.024	39.5529	86.1763	43.0665	43.9022	8.20158	25.7945	120.847	49.4679	22.6109
PDLIM3	12.282	41.7916	106.078	10.1127	5.66567	85.1985	4.244	61.8088	151.583	6.21686
PLEKHG4B	22.1953	36.5169	6.23443	19.8635	8.33658	1.43061	7.67691	3.41535	80.4505	4.14632
LINC02196	8.94439	10.27	15.8421	1.77312	1.0897	0.521062	2.40226	61.4023	13.0966	5.83353
ADCY2	120.123	151.847	207.124	100.208	44.6486	87.6381	355.718	589.731	506.768	237.915
SEMA5A	18.1336	55.8464	258.803	86.0852	191.747	21.3375	105.969	4.38508	65.953	179.176
DNAH5	13.9854	36.8513	7.81972	317.107	63.1118	28.9493	80.8851	27.9119	14.6672	56.1059
FBXL7	280.043	511.441	729.558	19.769	74.359	1300.15	121.85	48.2008	142.279	89.1166
MARCH11	2.2073	3.66101	0	116.168	70.9539	0.781323	191.563	3.01714	53.8978	117.584
CDH18	11.6903	9.11753	3.77407	287.7	475.647	2.6031	394.855	99.1713	155.236	395.911
CDH12	5.72799	11.9195	8.90184	15.5019	79.0098	3.6192	1127.78	262.18	1795.08	956.298
CDH6	6.95062	27.3089	47.8226	0.0942833	0.714684	101.264	0.138599	0.56476	0.414677	0
PDZD2	26.1625	93.1742	137.769	137.792	88.7443	26.518	203.016	66.5806	133.366	69.9904
RAI14	78.6366	180.748	104.855	2.03124	4.55019	130.613	5.20285	0.203246	34.5475	12.3184
PRLR	26.06	28.183	8.01811	260.154	69.5274	23.8377	188.039	116.545	299.401	309.694
RANBP3L	168.709	129.223	71.2074	1.67125	13.122	32.6856	11.1868	1.69302	6.47941	18.1197
LIFR	86.2692	343.272	310.33	32.9892	24.0639	96.9801	33.6886	52.1488	24.1438	26.091
OSMR-AS1	28.1158	55.3165	103.109	0.29145	0.129418	75.8794	0.319533	0.264576	0.428591	1.47576
OSMR	26.1953	112.111	255.544	0.648713	0.76522	80.2379	0.7516	0.628121	1.16106	0
FYB1	385.58	14.135	8.46829	0.893655	1.13802	1.35196	0.45823	3.51639	2.34339	12.2871
C7	0.752875	60.3683	296.112	0.536698	0.120232	1.28434	0.346937	0.742069	0.20677	1.21829
GHR	21.9922	54.2773	176.165	14.2843	4.6953	80.582	3.70672	203.484	19.8218	5.41114
FGF10	5.38319	17.6443	58.2783	1.68072	4.30391	77.876	0.433966	1.21551	3.60049	0
HCN1	3.36661	1.515	0	31.2127	112.446	5.92947	13.4778	530.851	77.8074	11.9198
ITGA1	128.638	197.187	365.458	1.76888	1.91578	147.137	14.104	3.73947	1.35886	15.8301
ITGA2	61.6084	96.5842	33.7626	0.324338	0.484921	5.61088	0.523991	0.467554	6.64247	2.82441
RAB3C	7.73079	15.5656	10.3339	126.782	249.721	4.65754	132.377	484.708	112.353	169.168
RGS7BP	2.34546	31.8049	86.0177	3.43941	33.1523	3.22267	86.8753	24.5247	1.90281	67.1686
LINC02197	6.99774	22.8125	0	10.6191	0.490099	0.428746	6.30049	249.666	50.6656	6.81106
ARHGEF28	16.85	51.5238	63.6948	195.68	13.6859	10.3975	204.292	106.691	15.1322	106.322
IQGAP2	402.138	164.763	13.6096	0.783651	1.57927	33.4896	1.72675	1.32647	38.8177	3.92509
PDE8B	47.2326	79.1991	64.2541	25.8033	227.413	15.105	164.323	37.5182	116.608	67.3539
AP3B1	240.276	202.313	159.584	631.679	237.706	142.446	404.177	160.272	138.76	193.192
THBS4	46.6274	67.1676	35.8128	27.8954	25.0435	39.0222	25.3129	11.6742	186.742	14.5423
VCAN	29.5702	51.5224	586.432	0.535523	1.45855	1.17084	0.641362	199.363	1.23272	0
EDIL3	10.3787	29.7552	41.7357	115.31	3.94318	80.652	84.1056	3.15983	7.02709	319.512
NR2F1	32.2822	100.516	356.047	0.796858	0.78965	9.98288	1.0094	7.1325	2.7408	12.4701
MCTP1	234.065	264.785	12.0812	3.1234	112.043	26.2672	61.256	101.061	10.6102	121.274
GLRX	18.0152	14.0237	23.315	30.4934	10.2642	4.06043	54.3742	23.8926	22.1213	60.3447
ELL2	296.199	193.535	1739	182.505	113.813	225.957	90.2415	158.261	126.625	96.0326
PCSK1	5.08011	12.1254	1.21162	10.4272	4.26195	1.24181	12.1486	146.515	95.9374	62.2306
CAMK4	127.094	1.89571	1.38477	2.90057	32.2052	2.69877	56.2226	114.188	9.47794	61.8689
STARD4	14.6576	17.97	10.0183	11.1858	7.44029	3.14669	35.2034	23.4617	18.6938	34.6565
EPB41L4A	204.297	329.476	89.17	1.06806	1.01045	90.7608	0.923303	15.8882	3.17683	14.0804
KCNN2	20.0811	13.7012	7.13484	72.8596	205.882	2.27057	187.168	38.014	174.06	68.2749
TRIM36	77.8135	76.9332	30.2784	54.2328	61.8984	24.7988	107.135	10.2154	11.7807	78.9677
SEMA6A	25.3478	101.175	26.5578	6.70863	6.81907	17.8568	72.7198	22.0993	34.9931	21.7537
PRR16	12.7572	24.7696	187.146	99.2244	4.75498	25.3932	10.4064	2.59862	32.0199	2.08548
SNCAIP	127.352	122.327	17.1103	0.223937	11.7385	20.9575	0.462681	0.424641	0.325847	4.31503
ALDH7A1	39.8693	66.7644	88.8107	19.9332	27.2164	51.8081	71.0893	22.7716	28.6098	66.0272
MARCH3	117.775	83.2671	72.5896	87.6276	208.751	12.5276	81.5327	41.1759	79.1798	71.7599
FBN2	202.564	171.916	36.2928	0.988214	0.892965	41.8771	0.537067	1.77592	0.766426	2.11305
SLC27A6	38.267	45.0733	30.4931	1.80531	0.912269	211.429	0.765702	0.278786	2.86613	4.14404
HINT1	80.3667	117.98	156.995	180.343	155.676	68.336	198.975	104.534	132.858	329.278
P4HA2	10.5581	18.927	26.7931	76.2959	14.7471	9.29757	64.2362	7.0614	16.0943	50.106
FSTL4	8.48203	10.9155	0	207.024	14.3729	1.03504	168.996	41.1638	132.783	125.134
PITX1	75.7477	125.322	42.3964	319.688	177.589	4.78829	292.763	105.955	194.232	226.027
C5orf66	36.2846	49.0084	0	847.684	187.715	3.06583	466.323	83.238	596.863	279.565
CXCL14	275.5	731.438	1638.05	6.02337	13.9996	1522.92	2.06585	3.98154	6.60805	0.78948
SLC25A48	3.93216	4.09745	3.56739	0.223154	0.171149	103.931	0.134198	0.327324	0.606759	0
TRPC7	0	0	0	0.514158	2.68415	0.022952	25.0583	3.97096	0.3004	95.2031
SPRY4-AS1	44.2285	60.5102	11.8418	16.4559	142.763	147.385	27.4399	3.97201	49.3392	54.9818
KCTD16	10.3249	22.8573	0	144.325	36.883	16.88	92.3264	21.7869	9.49583	175.567
PPP2R2B	1441.57	1521.49	150.579	212.573	229.21	201.644	338.866	69.8016	263.316	323.434
STK32A	14.5783	31.8267	44.5587	40.9359	19.4157	417.148	7.63629	2.85154	3.46447	18.962
DPYSL3	18.3051	37.3541	104.054	5.31236	1.60731	58.3081	57.8318	3.33074	25.0987	65.7532
HTR4	17.1106	22.2458	0.977916	0.943523	150.868	0.255006	0.99796	0.237681	16.9429	24.3127
ABLIM3	9.52174	23.7434	9.73775	1.87558	17.9461	5.73454	4.19235	10.9501	50.3032	0.803012
CSF1R	182.93	2.17379	11.8203	0.586099	0.720706	0.920657	0.647933	0.132328	8.94228	0
PDGFRB	4.56514	40.7521	377.396	0.540928	0.157753	13.555	0.282486	0.531057	0.281593	1.56267
CD74	677.327	277.369	74.4297	3.12975	3.33219	40.7159	2.98863	2.98376	1.63903	16.0856
GPX3	136.308	240.661	1014.17	8.30999	27.0656	139.095	10.8235	13.4537	97.7685	48.7755
CCDC69	26.7245	29.2509	18.5653	1.89535	0.9027	3.86741	2.14794	0.484476	57.3246	1.97162
SPARC	47.6992	248.154	260.226	15.7288	10.1875	50.9229	21.4025	2.80668	77.6538	21.1036
GRIA1	3.50217	2.89572	9.07696	5.13769	2.29775	5.83305	114.927	26.5673	2.29259	7.96107
GALNT10	260.16	162.982	114.823	28.3113	4.80743	602.343	36.0133	7.44357	9.18518	73.9188
SGCD	53.6421	50.3171	62.4035	996.584	5.44797	17.7492	246.31	36.6498	10.6345	251.583
EBF1	267.34	439.97	859.467	1.40269	2.5616	8.04826	6.01017	17.6022	1.13628	18.1814
GABRG2	3.16713	2.71499	3.03403	26.8072	64.6391	0.437716	29.8956	58.1359	4.45436	34.9031
TENM2	10.2243	117.59	524.197	12.3989	149.124	144.565	14.5906	1.6565	8.67453	86.8496
DOCK2	416.656	52.515	7.11577	2.07969	2.1594	0.961441	2.73071	0.332809	8.58798	16.6746
LCP2	160.588	14.1386	6.75564	0.118094	0.270753	1.50174	0	0.137584	0.142379	0
STK10	150.624	35.6163	14.409	27.5674	13.2474	19.793	17.9151	7.95242	18.8978	13.3418
SH3PXD2B	150.368	112.858	296.005	5.72916	5.89478	324.701	5.03094	13.3626	17.3604	15.3757
NEURL1B	2.2872	57.1773	150.328	0.298595	0.22826	0.904905	2.53826	23.5623	6.16511	3.7914
CPLX2	7.36245	15.0109	10.4192	85.1484	58.2399	0.977304	112.584	88.2923	50.4896	103.911
FAM153CP	84.3308	86.8985	66.0799	224.387	11.1868	45.5173	153.953	70.1148	162.295	250.312
ADAMTS2	19.4099	19.7908	92.3362	74.5087	71.3609	0.734623	126.985	11.6593	3.61475	17.5756
FOXC1	2.6657	49.1174	128.276	1.026	2.46428	2.21436	0.260203	1.34814	6.43071	2.8559
DSP	24.0735	66.6063	64.0285	2.56735	1.90446	1.38177	34.1001	30.3594	79.2258	20.4264
BMP6	169.613	173.922	35.0363	0.487626	0.572204	0.504917	1.16465	20.0127	6.95301	5.73259
ELOVL2	3.87537	7.15857	6.81338	0.192891	0.946268	108.43	22.5137	1.36179	18.0544	7.89277
PHACTR1	146.74	115.93	49.8993	758.45	415.333	326.574	1147.5	150.559	40.0812	917.006
GMPR	98.2761	109.419	39.8771	8.89944	10.3742	21.1366	9.41177	16.6421	27.1976	20.0912
RNF144B	239.957	34.0924	37.2394	3.98564	5.4527	25.8615	10.2207	6.23634	3.57381	3.52249
SOX4	36.6237	61.7299	42.8986	3.80541	53.6087	26.0011	12.0927	152.27	35.4856	51.9749
PRL	3649	8407.89	2696.37	2167.89	38153.6	505.083	2337.65	1968.24	1798.6	6651.67
NRSN1	6.13585	12.9938	4.25624	94.6695	117.806	0.907447	194.976	61.9116	190.784	136.9
KIAA0319	11.8344	12.8935	3.34279	56.5419	59.0631	2.58974	119.093	108.466	38.9132	105.132
SCGN	8.08367	9.03942	1.38477	185.697	43.4539	0.613437	39.7893	17.0314	4.38855	37.2999
HIST1H2AC	193.781	118.071	48.6628	55.0487	172.822	17.0787	164.979	28.4419	43.7402	50.6058
HLA-E	187.96	249.771	108.306	2.64058	1.62879	46.7731	1.53022	3.43691	1.33572	5.21057
HLA-B	308.214	339.964	148.01	49.8892	28.4738	116.095	22.3087	10.5516	19.5875	47.4593
HSPA1A	116.326	142.681	122.638	13.9245	38.339	8.53977	23.8571	17.6839	24.4204	17.2074
HLA-DRA	396.293	93.3241	26.2385	1.88927	1.85209	17.0915	2.1954	0.860294	2.2667	0.958262
HLA-DRB1	368.384	153.855	14.3276	1.53386	1.03873	10.4925	0.533931	1.28281	2.47813	6.7627
HLA-DPA1	242.131	75.0917	6.95106	1.40403	0.894792	5.18249	1.06398	0.574058	1.8008	3.31937
HLA-DPB1	269.675	37.4507	30.0005	1.25219	1.20598	10.6666	1.63324	0.768864	1.4658	4.23704
PPARD	247.367	42.2513	74.8608	20.655	23.4167	66.7573	22.6383	49.2446	72.1084	4.41673
DAAM2	9.90513	19.0502	182.346	0.568503	0.299275	71.0801	2.13674	3.79518	7.63102	0
TFEB	42.2189	21.896	18.7864	98.0918	14.007	15.1351	23.0738	68.2274	9.71967	16.2274
VEGFA	52.2281	38.8183	110.007	0.682906	1.10814	143.794	1.23089	2.66627	49.1086	3.38412
PLA2G7	13.1195	1.0115	1.50728	2.26279	0.404899	0.235412	30.8413	0.656624	0.28254	112.545
BMP5	11.3086	40.79	135.028	0.133478	0.215428	0.172436	0	4.22198	1.87768	0
COL21A1	221.927	266.294	76.6502	1.43569	1.1031	0.951461	0.820272	21.4411	7.11902	20.8393
KHDRBS2	48.157	64.2711	7.21076	55.039	510.316	7.05201	89.7064	144.884	228.467	31.3003
EYS	13.3709	35.4411	97.8948	8.46638	9.6442	5.44833	16.2044	13.9229	142.586	15.0684
COL19A1	8.38006	4.13655	7.8435	0.628322	90.7844	1.03819	2.62391	0.740233	0.640914	32.7835
CD109	15.938	18.808	5.24116	0.254105	0.665835	3.05403	0.815786	61.2486	1.41071	0
COL12A1	1.10951	32.2273	262.629	0.539142	15.8287	15.402	7.17107	0.222717	0.56805	0
FILIP1	8.93953	57.2709	102.54	28.6103	6.11798	47.7976	7.29988	255.517	13.4683	7.99051
CGA	677.718	2112.94	407.417	501.957	326.038	62.8623	817.908	185.242	9576.57	8734.83
GJB7	1.36936	3.20862	0	2.98102	1.64982	0.903387	5.48408	1.82706	110.418	5.68268
CNR1	3.68692	9.76155	4.78131	104.263	7.60323	5.52384	71.5958	100.386	39.8905	120.084
EPHA7	2.43669	6.08381	14.0211	28.0067	25.6324	4.02159	218.876	7.05732	15.3618	161.904
FUT9	1.64449	2.8779	1.06038	16.0048	33.7671	3.00872	15.7745	142.932	5.03247	0.770017
GRIK2	42.3454	116.469	31.6458	19.3964	787.909	40.0932	80.2657	817.136	153.376	88.5289
SCML4	41.8348	3.08858	0	26.0791	86.6009	0.530421	63.0297	10.3568	1.07889	34.4922
FAM229B	15.088	21.4007	39.9181	42.1339	34.6478	19.9821	51.4636	24.6897	26.8105	81.571
LAMA4	29.2481	93.0435	175.364	1.47265	2.42009	535.505	1.71538	3.48815	6.68242	0.803012
PKIB	38.7646	31.1453	18.6935	160.555	62.8476	8.92019	22.8995	52.0578	63.4766	27.6799
CLVS2	1.93967	3.97736	0	51.0078	47.821	0.764742	5.3718	139.553	81.8661	7.66964
TRDN	39.8089	43.2156	113.876	1.99058	3.06157	165.746	2.56897	285.302	19.9026	5.55773
NKAIN2	45.9936	139.006	76.9063	1.51027	44.2474	942.996	8.46979	1315.53	53.3287	0
LAMA2	139.127	287.602	1232.96	4.49632	119.964	4124.75	10.0948	78.4546	14.1893	10.6944
SAMD3	92.8307	4.28751	5.50396	170.917	71.5611	4.95307	107.864	3.13827	166.891	162.936
ENPP1	17.2616	36.8524	92.7373	330.687	277.793	16.5942	125.318	10.5293	10.5668	73.88
MOXD1	7.09043	20.6099	12.191	0.305666	0.594432	217.778	0.329427	0.704111	0.23748	0
EYA4	698.599	787.517	200.049	47.736	1.89709	80.0364	4.25462	280.155	160.974	19.222
SGK1	168.994	35.9405	16.8665	1.01848	1.22633	6.58487	1.31729	168.991	8.38611	0
PDE7B	69.6312	278.127	545.237	42.509	49.7433	2162.79	129.488	31.2647	109.454	104.149
WAKMAR2	27.9157	12.7642	18.0158	3.41306	1.09083	3.21385	0.466567	0.245275	63.3951	18.9175
NHSL1	320.553	149.535	87.1788	7.10425	3.38506	4.30562	2.60879	2.66274	21.0609	4.10023
ECT2L	7.13357	10.975	0	66.7493	43.0578	1.60698	68.3363	8.56331	10.0322	47.5671
PLAGL1	145.792	110.846	146.283	1113	123.834	26.5696	313.655	527.799	84.8063	353.016
HYMAI	14.2119	17.6221	23.1974	192.116	28.3278	4.02796	64.3104	79.8841	23.7533	60.5451
PLEKHG1	91.02	375.161	74.4401	1.16572	0.955016	330.938	1.07149	3.55007	7.20972	1.43834
AKAP12	46.5736	475.623	928.848	89.4047	144.944	194.832	147.856	22.6761	46.8974	141.44
ESR1	53.5785	36.1837	19.2285	5.02901	300.88	4.57736	12.7499	4.37164	1297.87	23.8486
RGS17	14.2798	13.6041	2.83021	8.03831	119.279	3.45391	8.77934	6.66455	39.3592	20.0171
CNKSR3	142.702	240.556	93.5474	1.04525	2.26904	82.6096	2.05573	223.19	108.585	2.8559
TIAM2	211.404	215.713	82.374	100.469	82.5946	133.077	121.854	71.9003	130.223	304.918
SYTL3	380.133	41.4146	12.1395	7.50618	3.08805	3.98374	5.20749	3.32716	7.39028	9.22609
C6orf118	11.3121	11.7258	0	59.2451	3.78473	4.54618	9.51286	1.47787	0.963779	3.36893
PDE10A	26.9934	206.4	168.788	770.483	1649.32	35.9941	253.53	481.596	1141.71	732.248
RNASET2	153.447	26.4777	19.5865	22.4047	24.9449	9.01025	20.0737	9.14495	19.2183	27.1102
SDK1	224.272	330.386	188.682	165.241	11.2444	2163.58	65.4183	592.178	701.653	54.8248
MMD2	5.16763	7.59201	0	66.4294	112.355	0.788342	96.4091	1.85841	13.2708	30.1877
COL28A1	23.2873	34.2182	1.15718	16.1389	9.89197	16.7165	17.7266	236.859	8.45978	16.8082
NXPH1	1.25261	0	0	0.355266	114.815	1.84175	141.918	13.0593	13.595	41.314
THSD7A	173.92	273.825	69.0569	153.169	676.744	140.227	82.1649	91.9307	47.0447	105.474
ETV1	46.9437	61.6287	60.2309	16.593	53.7751	79.1077	16.4002	187.686	10.359	16.5798
DGKB	3.42603	13.7923	46.1628	19.2613	167.556	5.08405	97.933	837.854	62.8443	144.475
AGR2	102.862	128.008	8.84357	3.75177	3.19442	0.825895	6.40892	3.96795	47.7592	13.4944
HDAC9	271.146	58.2034	86.4758	27.0489	822.191	403.179	969.181	767.446	553.704	756.779
TMEM196	4.18227	3.21354	2.34268	101.001	106.081	9.7585	19.535	3.25503	3.23086	21.0756
ITGB8	142.24	189.292	196.983	45.8499	97.384	1192.25	37.7405	10.2386	40.0577	32.2064
DNAH11	7.89686	19.269	17.1726	1.00949	0.729507	12.9751	0.314611	2.55868	109.276	1.24337
RAPGEF5	176.418	441.931	107.737	14.5369	50.1293	1.76457	130.332	55.3291	50.3149	135.034
GSDME	13.0041	11.9651	17.5304	3.30431	0.643716	9.18894	2.60514	0.357471	54.3926	3.06352
OSBPL3	148.011	35.4674	13.1698	20.1049	18.2347	3.23906	48.4307	1.76323	24.4655	16.287
CPVL	246.541	53.2799	5.8854	16.5668	1.93977	27.4383	5.95124	2.14713	4.88291	16.136
NOD1	38.7754	46.6216	55.2703	2.81716	5.93973	212.667	3.40068	7.4241	9.33447	4.35401
GHRHR	12.0717	16.1351	5.29679	471.97	29.3221	2.54466	195.805	12.0006	13.4781	141.362
ADCYAP1R1	31.6019	40.9698	27.7787	6.82769	2.30747	127.559	5.31037	0.666749	2.97295	1.43834
PDE1C	115.69	135.574	74.0175	0.804691	1.28305	277.205	0.987358	2.49311	27.5167	1.07301
BMPER	13.1598	31.7745	160.246	123.007	64.2206	3.54981	191.564	20.3969	307.161	97.0692
AOAH	756.3	18.9829	13.9138	6.34508	4.15519	23.3341	6.106	1.04378	0.778803	2.61874
AMPH	6.56793	10.5189	11.4092	249.504	180.873	6.38337	301.886	128.984	135.49	339.822
GLI3	64.8278	108.676	122.836	0.293831	0.806183	224.56	0.242513	0.434336	1.19071	5.91861
AEBP1	25.6979	53.7511	171.34	1.28699	0.29955	5.08491	1.97492	0.577674	0.72277	4.96116
IGFBP3	176.715	211.153	58.1353	6.92855	3.59308	19.98	4.11142	5.43038	6.93365	62.6201
ABCA13	74.537	102.778	20.908	0.319129	0.831036	275.277	0.258553	0.559318	1.18041	0
IKZF1	253.787	4.82577	0	0.263951	0.565453	0.746016	0.267922	0.188415	0	0
GRB10	27.5224	221.744	51.0807	242.914	124.052	41.3444	152.411	97.0967	108.302	105.967
EGFR	81.7542	212.39	471.594	0.449628	6.2482	76.8572	1.07444	51.1308	1.3933	4.09965
VOPP1	152.601	97.0711	35.0871	153.23	175.039	8.69465	262.907	200.449	73.4216	138.414
SEPTIN14	0.635344	4.04737	0	74.131	1.8916	0.619618	7.17441	1.70153	3.97246	10.6899
GALNT17	13.578	25.4049	19.1605	248.802	415.884	9.24806	589.707	284.631	549.977	241.963
MLXIPL	20.2739	11.5793	11.336	2.40097	0.407812	0.535096	1.36569	1.85268	58.0878	1.32475
SRRM3	1.82197	7.29582	3.45106	72.4288	148.107	1.58245	94.9765	83.2772	142.271	78.3671
GNAI1	22.3522	51.9298	50.4071	60.65	114.273	23.6866	14.4112	21.9112	108.395	28.6248
SEMA3C	6.1538	92.3061	290.02	4.16099	0.889282	24.476	0.434997	0.314376	2.73653	0.986707
SEMA3A	9.80155	57.8571	11.9764	132.722	75.3167	41.2012	210.943	96.3077	261.051	479.233
RUNDC3B	2.27987	12.0397	4.16661	12.7077	42.7056	1.05744	10.62	31.2314	100.753	6.10014
STEAP4	1.20512	78.3851	555.33	0.689868	0.60462	2.51141	0.560236	1.19384	0.660251	0
ZNF804B	5.41693	35.9054	61.359	190.623	53.3579	1.5187	487.408	1.86087	4.08319	246.343
COL1A2	17.0141	123.127	534.08	2.55676	7.96635	459.863	1.15095	4.76436	2.01299	9.38522
PON3	32.5191	38.3554	8.8967	24.5363	4.27908	3.07658	12.6037	43.5083	95.7467	37.5049
ASB4	1.93373	3.32426	1.38477	21.3934	70.6764	0.279807	29.3107	15.8212	14.0947	59.8517
NPTX2	11.2395	20.7019	11.2775	5.55426	6.86689	75.0495	18.1287	281.652	104.34	16.5909
ATP5MF	43.0894	62.7214	65.7732	78.9253	71.2552	30.6133	96.0011	72.3837	54.1511	148.697
SLC26A5	4.67478	9.2582	3.33937	8.24855	7.45496	3.54301	10.119	6.70605	81.0044	7.40902
PRKAR2B	29.1721	39.5462	145.777	57.1591	112.538	9.60178	87.9087	32.7957	57.1398	95.3047
LAMB1	66.8247	111.276	161.98	11.8314	3.97953	32.6919	18.5679	48.6454	11.9935	11.0489
DOCK4	2109.44	735.826	238.528	95.1706	23.5591	465.999	769.822	201.546	140.301	469.859
FOXP2	19.0342	116.1	347.405	0.640928	0.908884	1.89325	7.10553	1.41336	188.375	1.32475
MDFIC	107.026	93.3518	312.461	0.568189	0.869139	54.3209	0.457139	1.59972	5.99459	2.55394
CTTNBP2	142.129	43.4481	23.9123	6.55095	148.243	29.1061	83.2613	59.2856	37.6219	49.3317
KCND2	21.5434	15.5991	26.7507	106.393	2198.2	4.18263	574.209	986.805	210.396	591.831
CPED1	71.0765	94.1703	487.697	0.588721	0.318322	1.37693	1.06177	24.5362	0.167337	1.98831
PTPRZ1	17.2513	58.7909	4.76163	1.34716	89.7958	65.0156	5.49467	12.4355	1.84603	147.759
FEZF1-AS1	1.2344	3.21271	13.0565	0.0414151	0.282021	44.9772	0	0	0	0.781927
STRIP2	6.54224	6.85823	11.7632	16.5337	68.5577	3.69412	48.7914	4.61966	12.3715	32.7664
PLXNA4	184.417	177.011	315.189	12.8065	19.8765	4.27961	31.8173	2.47574	2.66593	8.77066
PTN	58.6069	129.561	99.0102	728.348	249.024	4.74103	525.338	699.761	74.5978	764.174
TBXAS1	450.724	11.9511	27.2998	29.8703	12.7561	8.03141	35.498	4.62059	5.50719	24.3657
DENND2A	57.9159	75.4599	139.579	235.368	221.891	123.83	384.351	29.1769	200.577	165.961
CNTNAP2	68.4558	96.2097	244.913	6.74545	131.03	5.29204	341.516	18.4328	976.129	41.4152
WDR86	6.36197	21.619	69.8664	0.149798	0.685842	50.4493	0.140266	0.297231	0.374013	0.814993
PRKAG2	367.683	77.4773	147.882	27.6408	20.0586	68.826	44.5017	48.7687	49.6334	49.1234
MNX1	0.226037	0	0	0.0766334	0.0459127	0.23901	0.568896	52.5456	0.120625	0
VIPR2	5.69702	7.96267	17.3836	0.167546	0.375958	124.602	0.750442	1.6035	6.60365	0
DLGAP2	58.1018	52.3314	11.6339	1001.67	301.714	23.8876	564.742	38.1188	426.175	217.72
CTSB	398.195	91.4143	151.94	24.9573	40.6937	117.542	21.3363	70.0424	38.3161	36.921
DLC1	77.3303	296.986	674.728	21.3037	75.4379	1258.44	10.4492	3.35453	262.067	17.4785
SGCZ	13.3199	52.6824	72.8725	254.449	117.11	2.67881	214.85	1103.46	34.4112	125.345
MSR1	374.847	8.44731	8.05056	0.713654	1.01117	7.99508	0.790565	0.232033	3.55725	0.982515
MTMR7	21.3462	32.6922	28.7769	99.4761	169.171	2.5436	113.802	112.802	125.479	96.0684
SLC7A2	7.1178	89.1406	736.763	1.39763	1.72571	6.14383	0.844341	9.75779	0.409255	15.2916
PSD3	209.171	238.825	157.691	1050.72	76.1288	656.704	466.736	148.192	118.464	556.763
CSGALNACT1	400.457	257.656	118.728	49.4472	1.7306	11.5287	3.22403	13.7057	54.5456	11.8978
ADAM28	632.58	453.143	86.2845	0.84286	0.765601	1.35278	1.55962	3.69711	18.2092	8.78206
NEFM	2.95643	23.4041	1.38477	2.10635	2.9468	0.772251	4.34091	91.6658	114.05	12.9866
NEFL	8.74036	17.02	0	0.804746	1.09568	0.534338	4.48284	78.3574	24.0413	4.85913
ADRA1A	2.20775	2.79603	7.57826	0.0366361	0.0823211	88.8515	1.53777	0.909916	0.739374	0
PTK2B	135.133	28.9683	26.7513	17.6676	14.4012	16.6274	19.5813	24.516	38.0816	14.1067
RBPMS	273.589	443.112	873.792	8.0052	4.54205	270.603	7.1909	7.04466	4.99963	8.18495
GSR	28.7252	25.7814	50.8822	21.0557	28.8882	17.894	54.9404	25.8325	52.1848	46.3722
PURG	10.4557	15.7766	24.9279	2.21075	62.0857	65.0011	17.8372	0.746945	13.824	21.9468
WRN	108.297	120.507	113.807	105.019	381.715	170.725	165.643	104.723	113.991	226.814
NRG1	69.9556	119.297	32.6365	1742.86	4574.8	34.8052	3211.31	459.832	1694.29	2581.31
ZMAT4	7.17026	10.9243	0	103.189	75.9714	0.438006	104.587	20.448	23.0453	83.0289
ANK1	3.1044	3.49126	1.82484	4.76901	1.89796	2.87991	7.80766	55.2388	39.8696	16.1101
SNTG1	14.0875	17.1955	0	853.66	261.877	2.62379	778.608	377.796	314.098	613.381
ST18	34.5581	4.72689	3.55189	21.3277	2.35187	1.73944	60.4628	215.85	601.88	67.0462
XKR4	27.7566	95.9288	8.03307	164.561	596.936	143.19	476.969	115.517	409.57	782.5
LYN	240.42	60.0615	20.6323	40.4464	11.412	21.3274	102.112	13.7504	11.4466	66.3306
FAM110B	257.345	95.2322	159.661	2.74434	6.10937	45.8186	15.0451	118.154	32.2116	32.6611
TOX	244.11	92.0563	22.6195	0.97521	10.386	92.9956	72.1429	17.8499	593.468	34.5524
CA8	112.361	115.396	19.678	0.972949	3.57318	2.17942	12.23	299.046	39.6085	1.45998
CLVS1	12.7433	24.7445	0	53.108	97.7102	5.45733	53.7663	87.5412	124.782	90.239
PDE7A	258.483	95.9058	89.354	41.3545	76.7455	92.6851	41.5895	394.149	44.5144	16.5092
PREX2	61.0544	187.951	263.111	44.8397	56.6572	166.184	231.186	23.1454	5.15489	165.289
C8orf34	19.3542	78.9738	168.512	8.55004	23.118	1.61523	113.863	1.90983	2.64314	84.2099
SLCO5A1	4.51321	3.02941	5.30911	9.13379	37.6894	8.21449	39.5828	185.755	182.805	12.1307
EYA1	1155.82	1254.33	582.136	207.354	5.18199	55.0467	8.18506	488.75	821.953	36.6972
MSC-AS1	31.2401	34.4189	126.062	99.5214	1.82391	0.424586	20.2918	1.16116	1.07947	37.1712
KCNB2	304.491	333.614	27.0391	163.813	57.0446	3.06623	190.508	798.126	370.882	379.634
RDH10-AS1	19.1121	19.0898	15.3107	33.6976	2.36963	3.64212	15.2856	9.71885	20.2044	56.8594
STMN2	0.751821	2.4747	0	1.97795	1.31032	0.190945	2.94291	64.856	20.4568	2.24275
ZNF704	56.5499	107.012	129.653	31.3708	171.058	88.3132	9.64227	66.4055	81.9231	4.59634
RALYL	504.374	600.833	18.5644	800.119	1032.53	9.65684	65.7916	917.721	17.3109	101.392
NECAB1	20.3736	58.2649	141.979	0.67848	2.63303	219.56	35.8345	1.25543	42.8437	23.7839
RUNX1T1	35.4227	157.143	221.976	117.487	281.309	102.775	203.941	263.788	55.1341	104.089
ESRP1	29.3339	39.563	3.58493	38.5913	41.1982	0.673148	47.2762	56.1335	66.1791	79.03
NIPAL2	60.4022	59.3228	67.2359	271.374	129.874	26.1772	268.277	44.836	68.4504	180.406
GRHL2	89.1635	101.215	4.61846	1.09664	0.525016	0.808316	1.83854	2.00191	9.47712	2.77732
ANGPT1	12.7252	41.3817	288.224	3.13014	527.721	21.5435	32.4927	6.25994	6.73301	61.0805
SYBU	35.5374	62.4193	19.8686	127.62	279.225	43.2681	188.326	93.8302	83.2601	174.406
CSMD3	1.34053	11.2168	44.1614	7.66972	153.784	1.2648	5.51787	2.15476	22.4966	1.8384
CCN3	2.50857	17.6241	3.46636	2.15708	36.1631	0.706373	32.6233	1.07308	2.11525	103.417
FBXO32	23.9114	90.0392	286.343	47.482	5.82494	36.558	18.3655	257.915	187.991	13.3497
SQLE	28.5919	35.1176	67.7247	45.8518	34.3272	21.7212	66.5521	33.3442	57.6688	97.5807
PVT1	45.0575	17.5167	35.124	2.07923	20.8577	21.5725	2.06026	76.6663	5.47257	0
KCNQ3	415.654	70.8216	899.653	16.9622	14.3335	9.79808	71.8058	67.4473	244.716	3.65486
SLA	215.474	3.83979	8.15555	0.333506	0.382471	0.790947	0.765879	0.161912	2.322	3.06271
NDRG1	54.4551	190.841	373.131	81.1035	205.793	34.9636	96.5596	10.5899	16.1484	50.5118
KHDRBS3	40.7273	39.4274	37.6104	13.1495	146.636	116.426	60.3372	3.14987	5.45756	79.9961
LINC02055	11.0697	16.7806	10.2246	45.3708	35.609	3.93584	99.7556	9.70617	44.8984	205.424
FAM135B	21.614	17.6671	2.83021	9.01331	126.091	18.7901	124.49	6.42014	15.2801	85.0597
COL22A1	31.3353	39.2425	3.01457	38.0155	51.2682	2.15418	150.174	2.78002	268.15	131.165
DENND3	148.863	28.4812	31.0798	10.9428	5.61788	4.63608	5.56403	5.41661	13.0982	9.68588
SLC45A4	43.2844	33.8474	22.7957	167.421	53.4225	23.9799	55.0212	45.7316	51.9175	54.3474
PTP4A3	5.77105	29.4376	35.351	13.5486	16.0459	8.91144	24.0807	164.765	12.8347	22.64
ARC	25.1025	34.3891	104.831	2.5165	23.8357	260.615	1.8284	1.37412	2.23873	0
DOCK8	424.371	37.3522	25.9177	11.2369	14.5335	59.1974	21.6913	21.4532	11.8983	10.8697
KANK1	1371.83	1277.58	240.542	284.909	146.877	167.523	301.193	251.716	219.976	190.13
VLDLR-AS1	2.86814	9.31017	6.60443	27.5031	8.27192	12.489	47.3801	81.5776	221.616	78.1745
VLDLR	1.10352	6.68459	9.55133	8.21479	1.76256	3.68789	8.55514	20.4926	41.9943	10.5574
PTPRD	218.946	226.577	90.881	517.051	1177.3	9.23439	120.885	222.819	29.508	158.036
LURAP1L	26.1956	30.9477	8.10972	60.6271	32.2789	6.61455	24.462	3.09725	12.2832	21.8901
NFIB	503.013	857.745	327.813	3.70975	4.01177	344.858	8.12968	8.11634	4.86252	44.4401
TTC39B	64.4521	60.1768	70.9202	76.6167	97.4255	30.5066	147.38	45.5305	69.4059	119.478
BNC2	553.208	503.972	684.415	1.65389	1.66067	231.334	1.54051	3.67314	0.947332	7.35696
PLIN2	37.7279	51.8884	60.245	6.29877	1.40008	175.592	3.23304	3.42462	3.10607	11.5232
SLC24A2	3.29475	6.54897	0	5.64225	3.95698	1.60437	123.083	63.3969	575.504	158.714
MIR31HG	119.734	131.662	7.26039	0.390659	1.11089	10.0972	37.0264	2.2456	0.755943	45.2747
CDKN2A	27.4404	27.9775	10.6334	92.1929	48.9484	1.36649	53.2461	57.8511	63.532	54.6873
ELAVL2	3.83317	5.54753	0	3.88582	23.2347	4.17749	1.349	63.7983	2.7354	0.919202
LINGO2	44.6588	23.6419	37.9516	11.5709	29.7865	1.0786	8.49138	182.476	116.215	25.6253
PGM5	92.4153	128.848	15.3972	1.2564	1.81472	26.0551	2.35456	2.52414	1.96877	7.5722
TJP2	52.3975	86.7207	86.2087	2.66019	4.0806	21.2403	6.50124	5.72922	10.232	8.49143
FAM189A2	55.8386	52.534	18.8651	2.62765	15.2073	36.7554	9.18116	15.2119	176.209	27.1556
C9orf135	5.00654	8.73083	0	40.0563	83.7192	0.893021	62.4501	13.993	14.3778	59.6804
KLF9	53.652	146.1	443.097	48.6964	46.6279	116.468	42.5028	46.1317	19.144	31.3556
TRPM3	166.003	217.838	107.306	13.5091	2164.78	436.611	458.185	451.041	3615.16	404.424
ALDH1A1	127.725	189.802	74.6303	136.976	177.046	10.2354	254.333	93.2041	15.3342	311.993
RORB	33.573	77.3268	65.4211	2.2261	1.6212	115.395	103.313	505.941	8.43193	169.94
PCSK5	91.7484	138.802	445.773	74.2526	4.87849	38.154	9.18963	3.40072	47.3288	4.29425
PCA3	1.44515	2.04646	1.63958	41.0873	54.2333	0.422412	30.1382	10.5048	56.2861	84.5711
GNA14	151.527	226.721	52.3143	1.80076	2.82107	59.1299	65.1742	0.835946	94.1665	132.115
GNA14-AS1	33.0826	55.9795	36.5854	0.202162	1.28824	6.33648	25.0159	0.507237	12.0036	55.1506
TLE4	358.131	348.522	183.453	47.9669	1554.21	61.7007	369.777	126.036	123.518	260.631
RASEF	12.3916	22.4927	5.30766	2.01696	3.65399	9.38383	17.7208	139.783	25.6077	36.2898
FRMD3	90.94	84.7973	102.238	27.0836	17.8624	14.1383	23.7686	559.54	276.534	24.2072
S1PR3	1.96936	34.7809	192.845	0.42244	0.365036	0.861489	0.47299	0.376618	0.57744	0
SYK	138.085	13.5699	1.52507	4.046	0.970978	0.553201	16.4469	10.7986	46.5636	19.4581
ROR2	60.0606	43.471	24.7089	0.615395	0.800517	13.7481	0.254985	1.17615	84.4531	2.68172
ECM2	10.7367	15.7203	99.6405	5.41004	2.46537	28.6551	6.15285	4.52302	4.50699	12.1335
PTPDC1	40.0443	50.8905	75.1947	37.8538	74.2688	639.068	25.2719	18.2052	26.78	33.3863
TMOD1	177.747	279.272	376.503	41.579	16.4423	8.40965	88.7261	17.4068	19.8875	97.1453
CORO2A	11.6044	7.58421	1.78369	75.908	3.28917	5.91327	27.9073	14.0681	5.34906	26.6843
GALNT12	7.54335	8.74795	31.1827	0.675137	0.903319	17.5789	2.24948	1.60463	36.1603	4.73802
NR4A3	101.224	34.2943	128.755	6.68938	29.9235	596.304	10.9055	14.5094	19.7764	5.50573
SVEP1	13.7544	51.7116	211.488	0.576099	0.31325	5.77061	0.729085	0.297199	1.6147	1.26024
LPAR1	41.8058	86.9703	220.875	1.10623	1.03325	205.534	4.10938	1.73794	30.7321	4.22784
AKNA	129.215	13.6215	15.6064	3.7667	4.23446	11.0657	7.05724	3.8694	16.4012	11.3424
ASTN2	194.235	192.734	159.055	19.9284	17.7468	1774.43	18.8114	39.2965	174.869	19.7133
GSN	233.127	489.277	1053.02	28.2588	55.9475	323.849	25.038	52.8474	60.1244	65.4255
STOM	51.0799	127.154	157.106	30.4784	9.30373	22.1945	24.9314	10.9895	10.1166	21.5004
LHX2	8.70065	10.1097	39.7391	0.188441	0.523681	78.3783	0.0655267	0	0.401325	0
NR5A1	1.70502	5.40131	0	2.52518	0.956971	0.186256	3.89823	1.82607	82.4881	5.07364
NR6A1	269.491	300.181	54.0945	10.5409	2.9944	135.603	7.53723	177.529	119.249	12.3745
HSPA5	106.501	180.181	201.18	151.126	88.8851	84.5199	102.778	326.49	235.107	299.404
ENG	40.7709	89.5691	158.751	2.28329	0.485968	6.48046	3.09612	0.430242	3.77684	0
CERCAM	5.11972	10.978	2.75978	79.8572	55.1517	5.29654	97.3197	3.73285	25.5839	35.9645
LAMC3	0.767327	21.7434	203.626	0.406602	0.653413	0.507334	1.15581	4.60828	0.522929	0.894762
AIF1L	16.9928	19.4484	12.8451	1.00417	1.08296	53.4981	0.354878	0.960323	12.6206	5.89776
RAPGEF1	575.496	186.01	95.7996	33.7002	80.4866	106.279	55.6707	90.7525	132.507	34.6434
CEL	10.3037	12.7623	5.17841	32.0578	9.18657	2.75192	22.3123	350.254	5.61033	8.59335
COL5A1	3.58674	18.6072	125.785	0.592724	0.269689	20.7865	0.369759	1.4113	4.16632	0
LHX3	89.8195	102.518	10.0524	2.02371	16.4026	0.662184	12.7719	5.0578	5.38307	11.7041
CACNA1B	7.07542	4.53383	4.01385	241.486	142.556	4.87699	217.259	58.8625	204.787	98.14
ADARB2	39.2859	27.7911	5.45646	6.34198	12.1376	2.08481	406.999	196.21	107.654	141.252
KLF6	81.4899	78.7791	113.722	1.52398	4.55685	23.2896	1.88603	10.7763	30.143	2.69858
LINP1	1.16556	1.52493	0	0.254785	3.17047	0.0460952	6.03775	0	0.459135	42.8964
FRMD4A	1358.22	514.538	291.4	41.9085	159.579	277.207	520.24	449.841	100.936	479.23
ITGA8	1.43266	70.7804	262.542	0.514315	0.480901	5.483	0.720334	0	0.609998	0
VIM	356.283	877.277	1572.12	7.43023	19.0815	1344.65	6.20276	19.4796	31.9514	11.6706
HACD1	6.40155	8.73507	8.23753	11.0776	2.48205	15.6702	6.53944	9.2724	87.5134	8.49465
PLXDC2	2128.05	743.962	590.894	149.852	35.3479	487.604	120.538	410.493	157.86	62.7939
SPAG6	5.62789	8.74397	0	76.2901	27.7143	3.50563	57.6066	53.8317	37.8372	37.6003
PIP4K2A	499.29	137.887	85.3346	60.6228	31.1244	93.4764	39.7734	156.647	81.1984	44.0437
KIAA1217	286.609	636.075	126.001	3.03292	78.9955	243.393	5.84183	4.03798	171.106	141.735
GPR158	19.5775	30.4077	55.3327	248.86	605.2	129.349	308.441	173.49	236.529	248.171
MYO3A	2.0831	4.23554	5.89112	0.773544	5.87944	1.04108	0.763733	18.4769	101.635	0
APBB1IP	257.703	4.77555	31.6046	5.55172	14.9651	0.753035	0.569475	0.447718	3.44865	0
MKX	13.6693	14.6583	17.776	72.1328	1.6155	114.688	87.1518	7.75125	406.111	112.121
ARMC4	25.363	30.1155	10.4318	133.883	4.11625	52.6965	90.2693	39.7528	180.465	96.7727
MAP3K8	270.771	42.4509	39.3516	0.575239	0.576997	30.1609	2.18536	0.884618	17.7632	2.87669
NRP1	109.846	142.933	254.664	0.675474	3.22469	99.7028	12.8512	35.0702	17.177	26.9633
PRKG1	373.87	663.369	1582.85	7.26656	985.216	440.941	120.564	25.0227	242.431	91.1472
RHOBTB1	22.8894	19.0878	29.3624	4.23119	19.2115	4.74356	12.4714	14.2279	64.1905	19.7134
CTNNA3	27.4492	76.5241	26.0744	365.496	11.4164	29.7397	176.667	90.3404	38.027	315.701
LRRTM3	18.8607	41.8139	17.2021	1065.18	14.2382	21.3425	398.784	343.081	21.2789	670.751
SRGN	671.074	109.823	269.476	0.987233	1.75122	3.17809	1.24863	0.707266	1.64695	4.63491
PALD1	203.799	41.9397	6.73156	5.7997	5.27997	9.7783	16.5533	0.642271	18.2452	2.43658
TSPAN14	96.4785	91.9292	49.5552	5.57573	1.16126	12.0907	7.03922	3.70454	11.4391	5.50343
NRG3	1282	1264.49	120.86	2.23794	4.1699	185.156	3.68549	2152.78	95.2808	36.6612
ADIRF	56.3646	130.898	159.433	3.45742	4.76193	105.717	5.71025	2.57179	20.2217	12.5509
PAPSS2	17.5334	34.0675	47.9341	2.32449	1.01657	8.53847	2.87104	0.643704	63.0051	1.55921
LIPA	46.4234	26.7359	36.6631	21.1687	17.9921	12.2462	33.2163	43.7619	33.1502	59.7049
SLC16A12	7.34203	14.5503	51.9258	1.13604	0.365642	1.06127	0.638859	85.4222	0.499512	7.22251
LINC01374	117.231	16.3498	0	4.16105	5.26286	6.31341	3.39866	2.95224	144.46	9.24673
FFAR4	6.06908	7.41404	3.03403	126.966	4.13372	0.673169	44.9471	44.3333	2.68579	41.602
RBP4	14.6025	27.025	42.4041	204.368	14.0843	4.41683	153.492	144.762	11.365	178.78
LGI1	15.9752	17.0133	15.9836	3.37604	0.784908	219.898	3.6949	0.419592	32.5592	3.23037
SORBS1	81.0769	299.378	705.863	16.0444	36.6752	49.3847	34.5016	105.557	129.125	52.0161
SLIT1	7.45547	7.09544	1.26007	218.775	18.6511	1.57839	207.897	12.2635	29.5057	112.812
CRTAC1	3.76672	6.28732	3.54093	0.38768	0.643433	5.46307	0.166555	59.0787	3.09599	2.8559
HPSE2	14.3853	24.4725	36.3354	0.750784	1.06339	184.079	0.805069	0.322465	2.53416	0
SCD	13.0671	4.6672	3.35408	3.67516	1.58618	6.4449	8.27246	48.6239	3.78164	3.14016
NEURL1	2.87319	4.11303	0	39.453	59.8155	2.83429	32.5815	9.09656	48.0761	22.2212
SORCS3	7.27783	6.86324	6.40841	319.977	135.988	69.0541	440.354	1.87272	4.33515	216.452
GFRA1	59.4108	81.5462	90.2994	0.766322	1.90167	343.597	0.857054	1.93802	27.8872	4.50106
FGFR2	114.554	142.381	32.5923	0.269102	1.08701	46.3136	1.6931	6.59442	67.1388	4.50106
CHST15	81.5637	130.765	84.3546	15.1445	0.673328	50.0823	4.35933	0.634296	0.427128	0
TCERG1L	2.74005	1.66386	0	2.24486	1.96173	5.7824	9.41762	8.76247	116.71	2.25898
CALY	33.2581	109.956	29.7701	144.713	281.141	6.05707	169.48	144.646	400.361	322.789
IFITM2	34.5581	101.38	233.194	0.471707	0.737482	20.2218	0.468204	1.69231	1.01621	5.10788
IFITM3	62.7975	272.287	561.894	1.65363	2.40107	83.3899	2.81488	2.57436	2.88221	13.9076
EPS8L2	5.20603	12.1699	2.65386	2.58809	6.55662	1.20724	6.9281	10.2993	58.7476	10.9695
CDKN1C	18.2568	44.0586	56.1633	21.764	70.7287	16.8434	23.8626	19.2998	4.72906	10.3303
TRIM22	96.1661	31.2317	65.6235	8.28878	1.97928	38.7035	4.31846	0.514342	3.69492	9.39774
TUB	11.8578	18.2241	23.0352	130.155	73.156	8.30959	107.871	28.0123	22.3817	49.3649
SCUBE2	2.1887	7.61761	5.86075	59.4655	13.4523	3.67476	25.3282	2.09106	52.6884	37.3782
SWAP70	198.032	88.7152	71.4196	18.1579	5.35995	72.2203	15.2491	13.0412	6.04713	12.442
ADM	13.4007	29.4705	28.2701	0.979312	0.966099	88.6727	0.786519	11.5834	1.2635	0
GALNT18	44.7679	243.004	34.2613	8.56031	14.3953	118.346	15.1376	7.3862	34.1891	16.6564
MICAL2	33.866	19.7514	94.3737	0.540957	0.827204	10.8597	1.21445	4.59273	36.898	3.72276
PARVA	183.351	239.918	176.408	16.7026	7.60869	122.858	21.3921	5.573	33.5452	25.8329
PSMA1	126.194	70.6834	63.4181	136.29	47.808	103.91	187.6	37.557	48.7276	339.047
PDE3B	392.552	47.3534	92.7171	232.448	19.9608	279.64	411.772	8.42228	29.6409	729.696
ABCC8	3.18486	4.26318	7.07349	106.833	3.05308	5.74013	23.1209	137.498	85.3825	33.6011
LDHA	32.3419	47.8906	144.888	9.19946	7.95832	31.7217	14.437	5.22227	23.5412	21.5667
NAV2	189.459	219.135	557.8	1181.77	317.093	313.245	355.552	35.6507	98.1188	311.441
NELL1	62.5336	60.2092	61.5524	5.79319	3.67965	1.2191	4.67425	108.91	325.29	9.45455
GAS2	42.8519	48.3261	16.1189	38.1587	64.6245	28.4726	44.1955	31.3754	336.98	25.8157
LUZP2	10.7965	22.8379	18.1995	0.658882	58.0732	361.222	4.18255	1.54136	0.665838	8.05966
LGR4	174.999	224.969	166.446	25.2831	11.0875	624.657	36.9574	45.5912	101.748	39.544
FSHB	126.329	430.162	65.5377	67.7873	52.4413	8.49654	67.3639	28.3022	2964.27	142.803
RCN1	27.9309	61.1041	69.8727	127.462	18.3421	35.009	39.7791	51.7018	53.0004	48.8992
KIAA1549L	3.42965	8.8643	2.59237	2.20915	1.69365	22.4018	3.97139	0.671694	128.926	0
LMO2	19.1055	55.9791	38.8409	0.303686	0.566922	73.7434	0.0734028	2.87562	0.357217	1.38713
CAT	63.1998	71.3313	14.9689	4.23892	5.36032	21.8815	3.98617	12.7825	7.4163	1.43834
SLC1A2	22.3897	29.2266	3.12812	7.19793	15.0795	1.46209	30.2464	11.5942	76.1086	36.9956
PAMR1	4.3409	6.94078	4.02141	2.788	1.09348	4.74092	2.81025	0.270376	76.9584	12.9797
C11orf74	15.5231	17.4276	7.11166	54.5233	24.2439	12.3254	39.1838	21.314	16.3914	26.8983
LRRC4C	127.83	118.759	55.781	136.582	313.735	403.094	930.276	25.1622	10.0935	188.049
LINC02489	5.59401	7.00326	12.7392	66.2672	41.1903	0.715027	37.9206	2.4697	3.88478	87.5787
MDK	31.3113	97.5544	65.6803	15.2084	14.1488	55.4378	30.5052	10.0772	308.81	79.9254
LRP4	21.7301	29.7576	38.3365	1.12181	1.44507	277.026	0.784153	1.51757	2.03962	5.64317
SERPING1	24.0857	86.4036	383.476	1.45822	1.29117	32.8625	1.31706	0.726584	1.15235	0.802537
SYT7	4.79441	13.2755	4.68638	113.831	69.0014	1.36504	32.2454	3.24932	132.805	14.7446
FADS2	27.859	24.5011	43.3069	34.5116	49.0721	20.5444	102.629	57.5	43.6301	165.507
AHNAK	68.9861	111.281	140.141	2.1378	3.20644	22.3064	3.55782	78.1801	6.33699	1.43834
RNASEH2C	27.7306	39.3162	40.9598	105.579	30.1114	19.29	45.6451	29.043	28.9748	44.9113
GAL	38.1859	100.087	99.7782	20.8469	21.0463	10.3689	27.704	1600.1	142.417	55.4841
SLCO2B1	342.33	14.8052	12.1942	0.35022	0.586941	0.862692	0.526447	0.394084	1.21614	0
MYO7A	16.4643	16.2666	9.49599	8.68655	15.5555	23.6972	1.61328	1.19208	74.279	1.44966
PRSS23	110.265	192.884	88.1449	19.0763	8.98777	21.4099	13.3615	13.3536	132.551	28.3739
GRM5	1.6511	2.77639	0	14.5564	135.864	7.04836	11.3752	1.02343	200.801	17.2009
NAALAD2	10.4519	9.0688	12.837	96.4064	156.879	32.4761	182.852	62.6656	3.33102	90.4325
FAT3	69.7545	104.294	103.358	2.51701	5.82398	2923.91	44.8787	5.71964	8.13638	74.9976
CNTN5	10.7604	63.6018	20.0408	4.20965	878.955	5.07662	19.1294	981.468	49.594	50.9147
ARHGAP42	97.3291	143.897	239.109	0.970761	1.58116	136.503	2.22012	4.72547	246.272	5.27676
PGR	1.60539	11.9949	14.2684	0.416707	2.0728	0.406808	0.465239	1.24343	222.786	0
CEP126	78.0302	91.7147	70.7249	557.767	237.083	96.1513	641.59	157.865	139.864	676.8
PDGFD	943.949	1032.23	166.998	242.231	31.8239	65.1633	369.005	13.4148	31.9076	264.574
GRIA4	30.6364	26.7802	3.77703	14.7196	68.5409	7.36002	17.3989	558.747	103.065	8.08779
GUCY1A2	18.2802	25.44	39.9427	4.15891	10.9116	257.743	12.0368	17.3079	142.195	45.4802
ELMOD1	11.8955	17.7615	9.82	383.435	79.1695	1.46609	216.719	20.9152	10.3719	157.136
ARHGAP20	8.26562	29.1685	25.0715	0.868436	24.3112	0.339623	1.16225	0.781266	75.5593	3.52762
IL18	81.2835	21.2222	16.911	2.02985	1.06581	0.964139	1.53524	5.07403	0.860371	5.67435
NCAM1	92.0714	79.8042	57.2286	177.32	367.857	53.6285	398.515	195.297	198.914	201.771
DRD2	4.29849	7.24983	2.66481	11.274	204.484	2.19828	45.5721	2.91931	3.07527	36.7394
NNMT	27.7826	65.2318	284.225	14.9364	1.42781	5.96425	8.82301	8.58277	2.65448	25.8682
TAGLN	11.0342	96.1576	485.239	5.07779	3.44636	9.29003	4.76084	1.32228	5.15692	1.6746
FXYD6	34.03	104.593	85.16	142.786	47.1331	1.69059	103.085	60.2716	20.2566	119.027
CLMP	7.97812	20.7746	106.269	1.40929	1.82476	2.18688	2.02322	2.18624	63.0299	6.24319
GRAMD1B	95.9305	65.8935	23.462	70.4143	118.436	17.0029	180.481	92.2469	47.8948	159.307
SCN3B	5.49792	8.05657	5.16113	100.643	142.879	2.7565	149.031	31.4955	39.724	113.864
PKNOX2	45.3472	70.5199	130.111	7.46396	104.217	31.4307	100.161	39.0909	32.0164	74.5993
ST3GAL4	10.3825	21.3631	39.2591	2.6514	2.46389	3.68246	5.38917	2.45399	56.3867	2.68172
LINC02712	15.0691	0.359768	0	1.16072	0.176598	0.0222294	11.253	0	0.160872	41.9982
ETS1	269.092	173.135	103.3	0.709105	1.95667	9.60632	23.3035	0.763716	6.23548	3.95747
FLI1	203.438	79.4888	27.9938	0.174129	0.720058	0.779715	0.409668	0.751605	0	0
OPCML	98.9401	87.1921	6.84178	1.23212	1.8398	68.6383	17.4764	1244.32	51.4778	31.7603
B4GALNT3	8.99899	10.6975	4.61333	114.866	104.346	1.09421	161.394	96.382	63.729	64.9403
TIGAR	36.1307	20.1847	7.0725	15.5765	19.9278	19.5154	26.2624	57.6256	17.1318	58.6405
CD9	59.7528	197.244	151.023	1.68589	1.01468	6.83923	5.53585	3.65067	46.6389	18.5442
C1S	23.2406	61.811	273.805	9.64863	13.0097	61.0829	12.4852	5.88147	8.86655	9.92491
C1R	10.0707	49.4518	281.578	0.426444	0.514531	41.6948	0.0607138	0.490669	1.25373	0
SLC2A3	238.961	186.102	440.459	10.0639	45.79	3.49543	17.8376	1.05239	25.1235	21.0014
A2M	132.398	360.048	1540.01	7.04406	6.28083	331.231	9.3309	13.7414	140.358	78.1936
CLEC2D	147.76	43.6924	30.8177	4.96441	6.04713	23.229	22.4189	1.50326	7.13283	2.4257
SMIM10L1	16.4204	22.7403	11.5737	31.4541	29.8583	8.64665	32.7425	35.8709	53.94	63.9934
ETV6	989.534	604.915	277.561	65.7637	69.6322	193.643	95.5586	101.077	71.1267	99.6354
EMP1	47.0249	103.923	231.48	0.326575	1.30677	84.47	0.687329	0.441699	0.814769	7.56377
MGP	14.9696	537.298	3719.5	4.391	2.77391	34.6649	2.88884	2.4959	3.14344	7.73538
PTPRO	20.9672	3.97576	2.61978	2.51222	98.3999	1.75258	19.8778	187.728	18.6167	9.03365
EPS8	78.0406	136.819	981.372	6.87584	5.59406	88.8864	10.8045	106.408	11.663	16.4814
PDE3A	154.478	177.705	377.499	23.2749	103.571	886.536	9.99424	41.4542	4.11362	19.5314
SLCO1C1	28.3083	28.8529	49.5378	1.10736	2.03292	1072.03	0.428764	1.5942	1.40535	0
ABCC9	0.432319	19.4253	201.562	0.269237	0.277571	6.25532	0.125142	0.0734021	0.795423	0
BCAT1	41.6681	16.8309	11.2884	181.526	124.186	16.0372	69.9572	12.1378	4.50924	28.0797
LMNTD1	2.61296	11.4417	4.11853	91.8858	36.3601	34.733	65.7502	25.8509	3.11245	48.3569
ITPR2	964.736	538.607	282.169	56.0573	9.20986	162.574	169.732	160.306	189.011	262.696
TM7SF3	89.3121	76.269	67.6613	271.846	66.7889	44.9407	153.464	110.794	41.3008	89.2537
SYT10	4.09994	5.94169	3.07617	90.6527	103.312	1.55196	149.046	4.96591	14.5676	55.2932
C12orf40	14.8201	10.6275	8.27082	22.9909	45.5369	4.89427	47.0551	3.34345	9.16664	94.9576
CNTN1	89.2162	103.56	73.0782	281.825	664.893	160.593	512.315	340.633	384.771	640.553
PRICKLE1	2.59046	35.7773	84.0959	1.27436	15.6142	12.2796	97.4574	156.233	60.7205	81.5724
NELL2	38.8588	29.1318	5.80459	233.106	293.734	4.28674	484.35	15.6517	85.692	459.925
SLC38A2	66.7774	148.461	496.855	33.6196	37.8246	55.7708	33.0798	32.1101	19.7082	23.8707
VDR	26.8662	20.1752	3.39402	11.6115	31.7649	0.454485	22.4863	3.04166	10.0714	51.6716
ACVR1B	32.6786	34.9538	27.9012	34.6407	39.012	17.9419	79.922	45.6486	41.9799	90.4299
KRT8	27.0888	45.2396	31.0718	41.0384	30.3883	2.07925	26.1316	199.613	63.4862	65.1024
KRT18	32.0653	62.7328	25.5963	42.0671	30.9873	2.93317	28.0953	288.699	46.2529	38.5874
IGFBP6	54.866	268.806	775.021	3.11931	5.18847	339.812	2.17888	3.10314	16.3279	2.43658
NCKAP1L	102.569	3.78579	1.52507	0.103596	0.250216	0.282024	0.134263	0.0918245	0	0
ITGA7	18.8565	23.13	13.3979	0.788817	1.30951	52.9796	0.493267	1.04099	3.78647	0
LRP1	93.1288	87.0895	343.988	21.3842	27.699	63.1306	20.7055	23.6908	12.9745	27.6437
SRGAP1	768.547	101.496	119.882	87.8697	28.2297	129.426	96.3258	45.9881	15.9646	70.3634
LINC02389	25.5417	24.568	4.0768	92.2076	29.885	2.76143	59.449	27.784	27.3397	56.5503
WIF1	72.7399	103.239	244.561	1.32825	4.09632	815.88	0.78009	2.81216	4.3482	0
HMGA2	13.5691	20.6254	14.139	0.281063	0.576084	331.332	0.213636	0.570331	0.92091	0
IRAK3	235.793	107.708	101.721	297.731	136.047	4.25633	235.788	88.2119	5.45709	199.544
GRIP1	31.7151	43.5631	38.3057	137.443	536.522	123.674	407.581	89.2914	278.73	824.038
BEST3	3.01805	3.55933	0	0.722416	1.55911	0.1449	4.10415	38.1363	0.336002	0
PTPRB	8.93095	282.08	7.12028	0.647609	1.46808	221.767	3.68284	1.37798	1.62027	17.3816
PTPRR	0.551441	4.74069	5.53533	4.19606	5.40166	15.0907	25.0125	7.88102	1.24457	76.7206
LGR5	5.99696	11.6793	1.06038	1.68327	0.960586	234.106	1.6407	27.636	3.76864	1.15658
KCNC2	5.72269	4.50281	3.77407	201.955	291.989	1.6211	381.423	73.3477	7.86282	255.907
NAV3	104.904	335.767	229.472	589.714	1505.11	989.245	649.797	482.878	406.928	443.237
SYT1	327.204	427.603	88.8386	43.3076	636.544	28.5854	304.95	512.738	199.563	485.438
LIN7A	10.4236	29.0379	113.555	94.1748	173.418	25.1651	108.15	65.7078	16.1997	91.4213
PPFIA2	80.1978	60.7394	95.3241	92.0991	267.351	4.27155	467.988	895.298	12.6552	410.548
PPFIA2-AS1	2.6465	1.81376	0	3.90154	7.8771	0.297792	18.0657	19.6903	0.409108	32.2196
SLC6A15	4.88953	8.4617	0	43.2476	107.892	0.949511	17.5705	2.02459	0.427591	12.3077
MGAT4C	9.66299	12.8799	3.97657	214.387	615.526	4.6069	234.783	564.202	27.9741	210.826
POC1B	56.5628	53.0391	56.9942	219.589	47.781	44.1016	73.7988	38.3578	49.068	51.2849
DCN	3.98965	120.875	703.858	0.975234	5.26181	1.16707	0.813364	0	1.09084	2.43658
TMCC3	135.502	38.063	28.8352	19.2905	33.1676	61.827	96.2296	36.5042	31.5136	56.7524
ANO4	2.45891	3.77335	0	108.253	59.1893	1.24036	269.338	4.93222	14.2155	365.267
GNPTAB	95.2306	48.8949	35.5661	69.4394	62.9397	21.1433	120.903	52.4788	27.5045	117.655
PAH	1.34246	2.32835	1.63993	0.92862	10.8399	0.263137	0.250114	56.6978	7.50518	0
ASCL1	2.73444	3.35847	0	1.31123	5.11504	0.868333	1.7606	212.118	2.63595	1.43834
HSP90B1	229.677	397.014	387.92	267.44	148.046	174.863	189.323	329.912	828.788	550.749
SLC41A2	50.7628	51.4436	27.1625	283.345	118.432	57.0043	165.935	186.588	133.249	130.783
C12orf45	33.3351	32.0551	21.0093	90.0278	25.2692	13.27	54.375	42.3585	36.9953	63.9575
NUAK1	11.5704	33.5852	12.0604	5.74384	5.59508	8.13678	3.41617	24.0746	58.5848	11.8209
RFX4	564.919	469.148	55.5173	71.8965	20.1479	11.4288	54.8499	2.38117	8.1106	42.993
BTBD11	187.815	206.124	68.0608	21.0146	3.51968	85.3402	121.551	21.0065	7.9638	13.2812
CUX2	2.61333	0.752829	0	1.09601	1.3756	2.14212	1.47794	188.504	0.267216	1.58379
DTX1	2.87291	7.08027	35.9547	0.21285	0.47411	26.6983	0.396578	38.1412	7.66331	0
RASAL1	2.80947	3.69244	0	0.365017	0.381348	0.11168	0.157984	36.899	40.4605	0
SLC8B1	37.642	12.5901	16.4869	169.951	33.9413	7.9043	51.4227	5.83954	7.49342	11.6449
PLBD2	18.7242	16.2383	21.9602	90.2025	39.9775	15.0522	48.2712	23.3449	21.7315	34.1201
TBX3	34.2294	49.3559	107.435	0.522281	0.903921	120.602	1.15478	0.650167	2.10882	3.8592
SRRM4	13.5976	14.2066	0	2.91829	24.234	0.445334	49.9868	20.3133	75.7504	61.9087
BICDL1	36.9309	18.6057	13.5376	321.018	136.399	8.63477	201.706	164.441	194.167	154.766
HIP1R	19.5044	27.5007	13.741	115.719	13.2902	20.24	101.934	25.4178	23.9451	60.1309
SCARB1	93.4746	92.6646	18.9948	7.11302	4.32575	22.4496	7.02015	14.4245	14.9514	10.496
TMEM132B	5.64128	9.66696	19.8398	6.54999	3.26325	200.901	2.22282	0.288175	1.82542	2.20898
TMEM132D	82.6208	189.7	9.81372	1.119	48.7924	1.23444	0.957555	15.9369	163.269	6.99819
SACS	26.2032	24.9465	35.1534	31.2331	72.1708	39.0362	109.164	8.99145	61.106	110.935
SERTM1	2.43797	7.04087	6.21037	1.24909	1.39532	0.20411	1.66677	102.728	1.74294	0.995564
SMAD9	107.668	121.969	101.558	19.8693	9.07057	44.1135	83.4213	33.8744	9.14563	49.5787
LINC00598	20.4335	30.2363	23.8712	504.13	3.12849	14.5636	40.6446	30.1831	23.4287	44.0209
FOXO1	238.445	338.061	347.238	500.627	28.8815	204.206	93.3276	282.565	112.499	94.2034
RGCC	15.1752	151.638	5.59722	2.785	6.17497	7.3178	15.6	0.600928	2.86331	55.5322
DGKH	58.6766	157.469	155.354	30.3525	219.741	167.516	146.139	69.5926	74.0899	114.414
EPSTI1	90.1992	31.6904	23.6143	114.723	4.56517	26.7531	47.9631	2.15431	11.2104	79.0322
LPAR6	172.764	81.2769	67.8373	8.18541	5.82259	7.03634	7.11706	4.94592	5.67306	8.23302
DLEU1	412.236	49.362	46.4876	39.4469	44.4076	20.589	39.9495	46.5537	38.6067	34.4915
PCDH9	313.079	402.465	333.251	157.35	14.9207	1340.55	10.7009	1676.24	133.195	21.7608
KLHL1	1.11606	0.405558	2.30301	0.427392	0.655924	0.318385	0.40483	265.214	0.715547	0
DACH1	54.8205	161.658	744.655	131.024	293.033	4.83289	479.413	528.179	553.664	652.6
EDNRB	8.17273	52.1828	31.3091	0.369415	0.624572	74.7037	0.100267	0	1.86994	0
SLITRK1	7.66725	18.3524	29.064	0.181757	0.447113	102.464	0	0.630047	1.20969	0
GPC5	98.2924	128.839	74.0924	3.39622	107.469	52.6425	7.29616	1193.83	2910.81	30.9021
GPC5-AS2	1.00631	1.54722	0	0.102496	1.35005	1.01343	0.115637	15.0645	44.1549	1.24337
GPC6	425.699	736.321	1394.4	5.35564	7.01587	3021.52	5.14949	738.216	80.4793	5.6893
HS6ST3	18.942	34.1716	6.19519	268.128	496.244	3.29755	187.704	553.265	410.237	513.916
EFNB2	40.5169	165.453	38.6039	1.41165	1.54316	38.1173	0.273574	1.12934	1.10052	1.10217
MYO16	55.0254	48.1365	72.2635	29.1839	54.0622	1911.35	33.15	17.4111	39.0037	27.8205
COL4A1	21.1209	234.268	1219.51	1.09634	3.28752	45.4123	2.66871	2.97739	4.24922	2.43658
COL4A2	30.9265	197.304	706.036	2.34732	2.49467	74.9289	7.1121	1.07676	6.2699	5.53648
NDRG2	48.8781	78.0696	86.3694	1.28104	1.91268	45.0434	2.66202	2.54856	14.7937	1.21829
JPH4	11.5629	15.4007	0	126.778	119.096	0.694205	171.071	81.3677	98.8068	200.658
NYNRIN	7.15889	11.011	27.1382	0.508653	0.799578	47.1334	0.525273	0.699843	1.57397	0
COCH	4.89296	9.9797	1.88979	11.0286	6.71408	1.5339	15.6823	27.2242	37.1881	41.6819
SFTA3	18.4547	28.8051	29.6748	0.368882	1.30641	391.298	0	0.802022	1.89152	0
NKX2-1	12.5308	12.4112	45.9332	0.172168	0.464826	112.701	0.158574	0.544538	1.14816	0
MDGA2	7.00751	24.1729	42.4883	2.99013	4.90235	360.309	1.13987	16.7108	2.2774	1.19986
RPL36AL	78.6782	115.482	131.189	265.949	118.294	34.1122	202.83	134.285	125.601	222.682
FRMD6	39.7269	85.5731	139.328	2.36748	1.39285	43.7759	1.68724	0.994343	2.83705	9.06952
GPR137C	31.9579	34.2639	17.1563	14.5351	12.9007	26.7086	25.2162	26.7773	23.7892	73.4541
SAMD4A	116.592	166.232	589.893	4.82682	62.4427	889.597	23.9669	11.4371	31.1395	52.4694
OTX2-AS1	4.3645	1.53476	3.33033	2.36895	2.34471	76.3362	3.94878	3.05055	2.17441	6.99156
LINC01500	5.5726	6.37158	35.8862	1.50311	3.37426	9.2553	2.17094	5.00392	63.6428	1.72846
SIX6	12.6702	28.6948	3.7814	19.5249	107.672	9.48235	39.6336	10.5703	7.4458	29.4351
SYT16	41.1603	31.4104	0	100.868	41.0046	9.89774	55.6273	69.7316	34.8432	45.404
KCNH5	42.5259	49.1692	1.38477	0.673505	6.15579	0.556097	3.8479	243	0.4728	0
RHOJ	3.74835	72.7699	22.8009	0.25278	0.160992	52.8167	0	0.786955	0.356724	2.55394
ZFP36L1	398.595	379.573	275.301	2.43825	2.99252	64.2594	2.41616	5.19677	6.12177	1.43834
SMOC1	3.30859	21.2819	103.361	0.516276	0.543262	7.05835	0.503498	5.33639	68.8042	5.81883
PAPLN	9.51269	12.2008	22.3488	2.88154	0.518652	112.14	1.46602	8.99805	2.05744	4.38938
LTBP2	7.25128	22.6911	98.4575	0.206771	0.616075	44.9881	0.132311	0.518698	2.73333	0
NRXN3	422.508	454.419	217.795	1170.34	494.426	21.1971	288.923	99.1538	53.0225	290.128
DIO2	19.0376	33.2518	46.7528	28.5682	158.419	11.6807	416.82	9.8303	17.7824	1115.62
DIO2-AS1	2.92726	2.74197	3.70198	8.09424	13.1294	0.713829	48.9366	1.92648	3.51678	189.648
CEP128	92.057	35.3078	37.3948	94.3091	71.7266	24.684	125.696	41.7442	47.8132	253.548
FLRT2	9.52075	110.759	233.136	0.327895	0.242574	1.09749	0.112308	0.316281	1.27172	10.2158
EML5	31.9494	32.4233	28.5333	142.088	163.701	40.1509	239.399	119.786	146.049	105.753
CCDC88C	125.222	117.208	6.20453	2.21748	2.79601	4.61955	3.43053	1.01859	47.8236	2.95886
SLC24A4	11.3997	6.56965	3.45951	79.7296	3.04	66.4023	1.88182	0.781101	0.621491	10.1528
RIN3	234.086	36.3357	18.7473	3.02343	3.37459	16.13	9.55809	2.19142	25.5474	2.22582
CHGA	30.924	104.612	6.96122	73.9023	58.6278	8.58104	330.497	30.1598	410.603	170.027
PPP4R4	42.0136	44.5686	16.0696	54.4632	102.317	23.7507	74.6706	15.2919	6.20674	33.2718
CLMN	19.3061	42.0962	152.856	22.864	5.35375	5.71782	26.4518	63.3193	105.168	8.02313
LINC01550	10.7049	15.8833	7.52035	80.6734	25.7269	13.5524	85.7625	14.6666	23.1416	48.9218
CYP46A1	21.0233	22.2855	17.6048	191.494	40.6562	34.9903	104.277	34.0895	52.7278	63.7351
DLK1	82.2958	121.034	91.9857	881.796	199.444	139.749	532.591	24.7931	44.6243	464.593
TDRD9	7.77698	10.2836	13.0422	64.5434	14.372	6.22351	33.0326	32.3552	3.3329	33.5422
JAG2	2.82911	8.97462	0	3.45505	14.807	1.36836	2.83472	41.1773	18.1894	2.06175
PWRN4	17.341	13.8849	5.54073	206.673	177.847	5.92825	266.392	65.8725	116.715	388.381
ATP10A	46.5526	83.257	284.875	3.69433	0.983815	101.762	0.188717	0.183846	1.57257	0
GABRG3	127.832	119.034	160.519	185.099	265.91	230.631	495.153	7.15375	8.92723	428.548
GABRG3-AS1	15.7067	15.0676	8.42434	22.969	45.9103	10.6615	84.634	1.31863	1.87969	92.7047
APBA2	50.2054	9.12153	26.2884	0.791275	0.860429	4.5907	1.99161	80.1209	6.87406	0
FAM189A1	4.4744	13.4161	3.59552	8.01086	5.68212	10.2476	30.0915	0.534163	54.173	2.38547
RYR3	2.95173	5.25508	3.89396	2.44047	4.65941	19.9841	3.94015	36.6004	391.85	16.5793
THBS1	52.8253	58.3183	211.975	3.86858	3.24203	98.7494	3.69053	0.481077	1.31385	2.92268
SORD	5.29573	10.0272	0	3.419	1.90034	2.84214	18.6603	2.57159	15.7703	52.1409
SEMA6D	107.725	109.657	29.7762	11.5714	43.0027	90.5545	72.1296	2.76177	33.9916	117.295
FGF7	3.96578	79.7151	478.123	4.43284	2.86707	7.04706	3.42089	2.06842	1.95733	14.6776
ATP8B4	308.284	11.2009	19.974	7.40858	100.939	2.14024	20.7017	15.0627	40.2647	59.4853
SLC27A2	4.17037	7.77496	0	10.1109	71.3099	1.97255	22.288	13.9218	39.1043	15.3461
SCG3	21.7513	52.0553	20.8809	141.614	119.375	2.63537	202.449	143.229	97.2294	273.68
UNC13C	7.94794	21.1804	26.0742	8.27335	184.387	235.138	45.2082	3.33612	13.9615	53.1667
ALDH1A2	409.084	412.234	119.013	10.1963	163.549	34.7678	5.69905	4.72663	101.923	60.6062
MYO1E	111.557	167.777	153.066	3.39102	3.76254	80.2405	2.76178	19.7764	133.042	3.06271
ANXA2	67.2068	136.234	261.276	5.90468	6.56645	51.8929	6.06086	34.6744	49.954	47.6355
TPM1	53.7835	133.638	457.725	48.173	46.2906	73.3831	41.543	121.759	49.2688	21.2381
CA12	37.7942	72.5454	106.021	1.33704	1.0959	443.866	0.805946	0.255183	9.10849	0
IGDCC4	1.17456	0.763324	1.18495	11.2614	0.956876	1.6903	3.33666	1.02624	42.806	2.27871
MEGF11	4.55233	4.33988	1.26007	4.14346	2.20014	1.58097	5.06065	65.5889	13.2515	8.90865
UACA	94.5513	175.153	394.512	2.95197	3.68462	36.9562	3.13604	17.6347	13.2541	0
ISLR	23.0435	58.8539	146.972	0.588571	0.731951	66.473	0.304046	0.718642	0.979113	0
NRG4	9.91111	9.96599	0	24.309	16.0916	0.753755	23.6165	0.94815	34.2725	44.1768
TMEM266	13.263	13.4367	0	41.3652	66.2887	2.08455	73.3693	1.52071	104.844	160.066
CTSH	60.7229	39.8963	16.8294	4.54227	1.95698	3.91686	72.2644	3.97061	4.23531	26.9418
ANKRD34C-AS1	2.38599	5.27156	0	95.6402	63.929	0.520935	181.671	27.5386	136.445	126.129
CTXND1	4.09917	6.48295	13.8955	0.29297	0.760807	56.4074	0.437045	0	0.520485	0
SH3GL3	0.286455	1.7987	1.54175	6.48899	11.1948	0.555438	2.13626	0.965693	58.5723	0
ADAMTSL3	0.278752	55.8757	144.531	0.766028	1.21818	2.19284	1.60272	0.410916	2.42208	0
ALPK3	42.7361	15.5058	24.4744	90.4283	104.464	5.94561	139.405	62.4107	48.3796	165.384
AGBL1	8.11166	11.8596	28.4467	6.40487	1.60337	1.30833	2.19892	1.31223	155.522	0
NTRK3	56.1922	177.8	740.84	18.9244	13.5509	1.78839	17.6361	1.30967	3.59145	7.52047
MFGE8	10.3923	31.482	119.375	1.25064	18.4517	32.1969	1.25038	8.70331	33.9917	2.74271
ZNF710	198.716	32.7564	18.2191	19.5877	13.4463	53.807	15.8968	6.75993	10.2749	14.3187
SV2B	0.674645	37.0308	0	0.669345	0.854958	1.06036	36.7436	237.202	84.1813	75.2795
LINC00924	0.390423	17.6965	111.515	15.2741	0.952257	1.01479	1.5599	86.1147	4.48426	2.10346
NR2F2-AS1	40.2818	164.485	428.374	6.18167	10.7882	0.708257	6.34633	4.19909	10.0148	9.93526
NR2F2	16.1884	94.0078	161.214	11.2943	13.1468	0.539734	10.5068	21.2273	18.8932	14.5675
RGS11	2.96866	6.93388	1.42735	3.57793	4.79276	19.4331	8.4918	21.4485	60.2611	11.9673
RHBDL1	0.798629	1.44942	0	1.89802	3.26746	2.34016	2.67987	30.9253	1.88521	6.81474
SEC14L5	1.22689	1.39703	0	4.2662	0.956079	0.296619	3.27259	16.2534	38.9572	0
RBFOX1	69.4109	103.36	20.6683	15.4213	1411.94	590.606	456.909	63.466	140.145	69.108
CIITA	164.3	16.151	5.76359	0.862395	0.860611	3.31122	1.00065	0.71098	1.13485	0
LITAF	251.123	104.361	163.239	5.14917	2.24839	27.5193	2.59838	11.3643	34.8588	6.99493
SHISA9	2.27054	31.179	0	5.93598	9.57935	2.0546	2.48362	364.135	13.28	4.39382
XYLT1	162.682	96.5043	288.027	1.84771	14.765	4.94863	10.8868	35.5756	59.8387	0.982515
CRYM	60.2157	79.6748	132.936	1.25528	3.09154	303.077	1.13998	1.37609	2.43077	1.43834
VWA3A	4.71783	9.66141	5.53292	62.7297	28.7412	19.2681	31.4758	5.11403	4.19165	28.1437
IL4R	96.958	59.2399	119.648	0.427581	0.357553	13.7753	0.841834	0.484783	2.6494	0
PRRT2	14.1473	18.2483	16.9968	18.7818	45.4198	9.93639	28.4454	2.98427	30.6561	25.6928
NETO2	22.2775	5.31163	5.11004	2.01393	1.86096	5.60387	2.13069	0.615475	47.8842	1.02873
MT2A	101.237	253.293	1481.8	39.1621	21.3484	233.814	25.1405	141.722	53.8481	24.3111
MT1E	15.0071	42.3062	156.752	18.7896	8.05288	39.3518	15.1654	47.4797	21.4699	25.3058
MT1X	66.0334	108.966	396.976	38.8958	18.016	74.6997	34.3245	190.483	21.6799	58.617
NDRG4	12.2545	19.6512	2.13258	74.8138	34.156	4.91025	39.5713	123.709	37.8514	43.499
CDH8	0.91547	2.00264	0	0.790542	0.784567	2.98438	4.40866	1.24849	100.134	5.17402
CDH11	37.6474	142.263	755.118	0.224806	1.32969	119.011	0.168078	0.394203	1.03284	0
CDH1	32.1506	59.9444	12.6945	50.4331	19.6365	1.54728	76.717	19.8133	44.6218	39.6128
CNTNAP4	0.836846	6.8784	6.04645	0.644883	25.5564	0.618407	74.0033	1.11772	11.7162	43.3783
VAT1L	8.61321	8.6056	3.71323	26.5331	33.9901	1.08081	86.0006	28.0651	9.93013	71.905
CDYL2	24.6185	13.3859	25.3422	1.6628	1.63245	21.2627	10.8159	1.20365	67.6073	12.8666
CMIP	446.537	170.15	39.3752	97.6328	402.266	135.474	143.471	97.4828	118.275	123.374
CRISPLD2	5.06052	84.3571	1259.37	0.568865	0.976029	16.2131	1.37163	2.14434	0.160736	0
CYBA	172.386	44.6641	55.1484	0.620766	1.05346	33.2661	2.20902	0.659276	1.35508	1.43834
SPIRE2	8.41973	9.22689	3.61049	122.064	24.4356	4.70896	44.6214	40.3948	30.1107	17.7987
RPH3AL	21.9671	32.8948	23.3546	181.306	67.5926	7.41711	78.4764	70.3521	140.82	38.3282
NXN	55.7553	108.702	116.992	1.57905	1.58957	71.9181	3.41754	19.9876	34.5419	4.05712
SERPINF1	12.5921	24.9433	72.8983	1.80618	1.42915	5.17074	2.91738	32.9794	20.8873	5.68352
CAMKK1	20.2476	11.0152	3.22116	84.7286	39.6209	4.53334	31.7053	23.3812	35.6792	20.2445
CHRNE	6.32673	3.77957	2.7529	2.90222	4.91922	3.82604	3.44896	60.2466	3.56958	0.770017
XAF1	78.0711	77.4818	30.523	0.490216	0.431939	30.6221	0.275923	0.0687922	1.34485	0
CLDN7	13.8844	17.6271	5.81876	1.18857	2.07516	0.154437	5.98458	13.5772	35.1626	4.88382
PIK3R5	235.425	4.48361	0.891847	0.23647	0.693876	0.0592653	0.174759	0.475755	0.135451	0
USP43	4.0028	6.34589	3.71261	7.2823	1.28362	2.57466	3.32597	37.0896	12.8218	3.81332
PMP22	15.9659	49.7193	118.303	13.9876	1.76053	32.3525	2.64214	9.43277	2.07012	23.8535
RASD1	13.7818	19.3993	42.3253	58.7253	19.8567	40.8716	96.8264	374.368	29.0195	130.605
MYO15A	6.45164	6.69995	0	207.62	50.7807	3.72771	110.507	1.51195	34.6315	31.9664
RHBDL3	0.975013	1.36547	4.79106	1.64545	2.74054	25.7177	4.87618	6.35459	61.8088	1.24337
IGFBP4	5.32549	243.399	435.388	0.348532	0.713119	1.15496	0.38973	0.377668	0.596767	2.55394
KRT10	27.5175	60.2738	75.2836	54.953	52.939	27.811	51.4714	47.6184	48.7323	109.857
FMNL1	95.3686	10.1709	4.80843	3.63002	6.59206	0.811697	4.02364	2.07675	5.06582	5.5443
CRHR1	1.35549	2.40421	0	0.402082	0.329229	2.19154	1.50163	159.503	1.27568	0
COL1A1	5.06967	26.404	91.1128	3.9904	1.11853	7.40791	1.093	65.8016	9.08072	2.80064
ABCC3	22.7228	10.9683	7.88743	0.256417	0.569197	54.6677	1.82707	1.3109	0.763237	0
CA10	113.553	104.765	11.8697	20.0719	1.41823	0.710754	14.9341	9.09984	154.835	27.4703
DGKE	24.9333	44.7102	35.7196	39.252	92.5452	26.6158	42.4076	50.2593	59.0089	46.2112
MRC2	75.4291	86.2941	179.486	0.697865	0.851619	70.2361	0.903513	0.446653	2.00631	1.10295
GH1	2205.57	4900.85	3061.25	46115.5	2264.4	258.226	7761.39	1092.11	1507.75	9885.04
ERN1	71.5984	36.0793	38.417	203.684	44.4636	25.2474	114.432	59.879	298.493	86.5909
FAM20A	30.675	28.7966	27.6297	4.07618	2.9524	125.04	20.7151	0.568432	2.56577	22.5903
LINC01482	17.6012	25.5436	41.1032	1.14913	1.11823	110.113	13.0821	0.38096	0.292317	11.81
ABCA6	16.593	51.4551	133.769	16.6807	7.67299	330.401	12.0752	10.196	53.4658	9.99017
SOX9	39.6318	43.4447	62.0764	0.935808	1.40845	96.7366	0.969092	0.687344	2.95236	5.08373
LINC00511	61.7465	76.5291	12.0315	22.5205	4.88377	467.137	17.0692	116.814	55.3121	6.33015
SSTR2	2.55331	9.2985	94.0547	4.6463	1.41071	1.56539	39.6251	0.869013	29.5759	77.1352
RHBDF2	137.237	12.4001	4.6351	1.28528	1.45122	2.28383	1.08665	0.569205	0.436676	0
MXRA7	25.93	49.1586	108.651	4.09491	8.68252	26.073	8.95297	16.245	47.4469	8.3728
RBFOX3	4.90173	6.59775	1.34442	174.445	242.007	2.18954	100.431	181.71	34.4225	9.98497
FASN	7.21906	12.6932	19.0732	14.4228	5.11012	5.97479	9.04269	123.907	8.66652	9.7924
DLGAP1	86.8512	93.8023	92.7922	2.71213	17.4861	2774.45	194.334	60.1883	135.867	140.45
EPB41L3	419.233	56.2753	127.786	104.601	152.196	19.1521	202.787	139.654	139.306	384.991
MTCL1	24.9051	16.4486	0	41.8605	99.4203	11.9582	118.613	168.545	75.8367	47.7848
RAB31	612.122	75.0138	142.788	5.01716	3.75799	32.685	3.46181	58.5105	10.3683	5.84646
PIEZO2	3.71647	29.81	106.664	0.900169	0.914128	0.729731	1.22669	2.32737	151.745	4.90444
CHMP1B	22.712	35.1999	188.782	17.2789	26.2011	10.9883	17.583	14.3217	22.0575	16.0723
MC2R	0.523063	3.34423	0	0.401762	0.179011	0.0339814	0.323699	0.141061	40.9565	0
LAMA3	10.2093	16.6603	15.944	6.28709	2.47616	22.4333	12.5654	99.0741	43.8745	14.6131
TTC39C	134.647	36.2732	44.7523	100.898	254.481	89.7443	173.695	70.5563	115.798	182.534
CHST9	27.9955	70.8386	2.8822	8.47588	19.8989	9.5819	121.246	203.086	22.6012	85.3153
GAREM1	126.938	111.659	108.573	33.8624	60.0256	1446.94	95.7133	15.6154	19.1263	106.138
FHOD3	60.9957	59.8099	57.8302	326.959	6.19639	11.3295	24.8175	12.0424	386.645	90.1065
MIR924HG	11.4546	12.8655	4.6225	2.18128	0.520774	119.543	1.3931	10.2463	5.08735	0.862801
PSTPIP2	94.5465	17.4576	18.9357	1.45415	1.44017	25.9416	2.15695	1.68194	86.3331	9.60153
RNF165	27.3546	30.809	19.0075	21.3855	63.8645	8.64222	38.001	15.306	25.014	48.2846
LOXHD1	0.646028	0.393238	0	4.0082	64.7662	0.142002	37.1306	0.289457	4.0133	50.2454
MAPK4	83.4676	94.1944	75.7604	52.7973	15.356	1945.69	89.0911	71.7027	20.6411	31.8435
DCC	2.80214	8.36405	1.54175	4.12824	8.92461	20.8923	512.603	1252.71	40.747	529.077
RAB27B	9.53478	4.26773	0.977916	18.4467	27.8483	1.05636	46.8272	1.45867	16.9555	129.828
CCDC68	5.95666	37.7953	61.0394	169.074	4.99204	4.4991	70.6813	1.55505	4.48649	60.0992
ATP8B1	31.8686	143.565	41.5507	35.903	96.636	10.2846	36.2784	13.8777	18.5585	57.4153
NEDD4L	426.142	439.999	77.0099	704.491	196.311	18.9472	442.266	205.178	169.128	300.193
RAX	9.79303	19.3097	16.7479	0.276539	0.411324	90.2708	0.215607	0	0.973321	0
CDH20	33.5909	20.7709	28.1297	1.69779	1.46324	124.674	2.3349	490.443	8.20564	3.1473
RNF152	40.2188	56.2277	378.619	36.1088	4.31526	62.6197	53.8844	6.94409	6.96	59.7202
CDH7	1.71217	2.09506	0	0.10455	0.303804	0.202671	0.391163	147.681	2.98516	0
CYB5A	27.0197	56.5356	98.2682	14.1199	11.9722	13.6667	17.6677	84.6556	15.5624	20.913
MBP	404.801	270.859	90.0786	39.9263	55.8391	15.8726	44.2352	108.774	169.302	58.8947
GALR1	236.582	239.894	13.3023	3.72212	1.7378	0.625431	1.29577	0.39312	5.56459	2.87669
GADD45B	15.5386	27.4727	196.279	14.4958	4.66075	17.4679	4.57426	74.3839	10.0037	8.35642
PLIN5	11.2915	15.3987	8.59048	13.206	0.786304	6.50127	5.53787	33.5162	110.49	1.21829
RFX2	40.9348	61.7552	33.7115	59.3391	131.121	44.3837	77.7639	41.1367	63.7452	47.1147
C3	220.73	75.98	159.676	0.870324	1.02105	27.5777	0.397576	6.82457	1.47047	0
INSR	94.7842	367.804	155.327	122.022	88.1059	111.866	110.535	637.827	100.818	80.9327
MCOLN1	21.4559	17.2287	12.1981	29.985	12.5518	8.12554	28.0228	16.1607	127.975	23.1573
TGFBR3L	60.1608	275.077	23.1571	43.6993	34.1261	12.1761	40.6811	24.174	1157.19	87.7356
MYO1F	151.869	6.89569	5.53937	0.365701	0.636907	1.21425	0.436971	0.949351	0.336914	0
ELAVL3	1.57561	6.94825	2.13376	1.48779	7.53188	0.347828	3.79019	6.93834	83.5727	7.8403
MAST1	2.89035	2.1536	3.4863	28.3865	43.364	0.898706	29.6169	23.8976	28.1018	38.2897
NFIX	170.582	254.097	109.14	8.80437	14.9401	160.751	46.2793	23.6975	12.6647	27.0785
CACNA1A	253.161	211.141	21.2118	2.59529	3.0814	36.4515	2.88738	61.7659	180.072	2.11231
MYO9B	207.372	49.0913	100.849	26.2405	27.4654	43.5425	21.7222	19.0713	66.7794	17.9013
UNC13A	7.15057	10.8675	4.29221	79.8627	138.196	10.215	85.0822	113.084	181.881	88.5136
TSHZ3	17.5612	30.7476	70.6006	60.2787	120.435	26.7684	34.8161	1.22217	40.1756	8.94465
CHST8	7.57856	11.7676	3.05577	100.181	253.88	2.95828	111.32	97.9952	187.339	95.8515
HPN	20.9826	28.8149	4.81697	1.16313	0.843883	0.370191	1.24712	50.1583	12.874	0.994016
LTBP4	32.3547	83.9633	230.689	7.10493	7.0371	36.0568	4.504	2.1281	3.50346	17.6569
AXL	80.9325	27.2837	153.541	0.655208	0.555346	57.6456	0.690617	0.445303	0.235995	0
ATP1A3	2.88536	5.33795	4.72679	5.08001	7.43453	0.800666	8.32746	14.8435	39.327	6.85275
APOE	495.078	117.511	324.679	3.38554	3.69725	87.9103	2.78697	2.79982	8.28766	6.73318
PPP1R13L	14.8292	13.9838	8.73368	1.06317	1.13137	0.783441	0.897033	3.29084	58.923	0
HIF3A	27.5018	91.9828	103.423	230.75	2.066	5.56746	22.3506	58.6996	18.3882	9.26878
SLC8A2	4.85984	6.04125	0	4.47685	14.6998	0.367585	15.4613	11.4773	53.5959	19.1089
BCAT2	25.1802	30.4316	19.2122	69.6833	19.0104	16.1645	68.3979	21.9222	25.6641	38.7222
LHB	562.671	1570.8	334.891	344.881	262.611	35.8417	338.826	98.3308	6787.02	763.875
ZNF331	190.267	117.929	298.074	312.426	512.699	163.678	151.703	126.949	99.9568	68.7618
VSTM1	1.65934	5.00771	3.67043	0.519203	6.13185	0.380184	0.829899	0.40108	36.8952	2.11119
EDDM13	6.47662	3.96531	9.54584	17.7209	12.1293	3.11383	17.0605	4.14545	6.42796	41.1239
A1BG	16.0378	19.418	10.278	31.6152	32.2694	4.18891	30.9809	19.3424	26.2912	63.8254
TMC2	5.0827	4.47389	0	220.801	9.34024	0.876247	40.5723	4.97122	5.21886	35.6697
CHGB	284.769	899.394	193.431	631.71	1238.52	63.1362	690.901	469.509	3914.29	1803.44
PLCB1	126.156	263.862	255.071	241.87	814.017	351.805	724.341	46.7856	49.1305	1060.29
SNAP25-AS1	3.83352	5.7245	5.39775	102.321	167.455	1.44053	109.47	67.1777	198.054	177.653
SNAP25	17.6528	27.956	28.7078	223.273	427.72	5.67292	196.277	218.943	488.644	217.234
JAG1	23.9357	72.3513	192.856	11.2859	6.34154	30.8168	7.05418	2.65119	24.2018	1.59279
MACROD2	312.244	357.406	146.696	661.015	779.734	120.172	1362.36	1433.72	433.314	810.949
OVOL2	15.0562	17.6448	6.30839	5.66942	2.27682	2.00161	5.88906	8.21851	41.2934	5.1877
SLC24A3	8.63435	75.3182	347.122	37.3097	4.77955	2.68481	122.061	6.49108	94.3078	52.3014
ID1	139.824	279.772	237.921	4.37958	13.7788	91.4398	21.6102	10.6693	8.75023	42.9527
MYL9	7.57081	31.7064	158.991	0.438083	0.272963	12.3389	0.211637	0.399451	1.49425	1.21829
NDRG3	27.5647	27.3054	16.9547	34.2493	25.4017	11.1307	55.852	28.7601	28.1395	36.6106
NNAT	64.9195	100.982	70.4482	1339.93	775.006	5.21305	1580.42	995.318	102.251	1632.99
TGM2	3.0205	223.852	455.603	0.64398	0.611333	0.513822	0.355254	11.8184	1.30431	4.82381
PTPRT	138.215	138.483	121.648	2.52087	6.28802	3025	7.17535	5.65562	15.3368	4.47908
TOX2	22.9606	46.1559	5.96538	27.4619	64.3888	4.79302	86.3665	188.706	26.8076	57.2476
SLPI	102.204	383.637	756.378	2.30686	2.62925	3.27174	2.44497	43.0515	4.79076	19.5622
WFDC2	30.1148	91.6337	49.7146	7.00505	4.89631	6.05692	23.5267	5.11126	159.497	47.9168
CDH22	5.2445	3.25265	0	1.16789	0.0966915	0.135288	2.85352	34.0774	1.31811	0.958262
SULF2	22.7508	97.5264	74.1364	63.8857	15.3172	10.9848	17.8197	69.8952	48.8658	7.63496
PREX1	284.528	95.39	30.2632	1.03586	58.3056	66.3651	7.11244	3.38813	38.27	16.5333
KCNB1	1.7072	9.74342	2.32931	25.3633	21.8282	5.13356	102.845	17.6036	105.548	65.1457
NFATC2	144.3	28.7596	79.4832	1.01358	6.01907	19.0079	15.4514	57.1153	6.11427	0
TSHZ2	221.01	268.138	219.212	42.4906	113.287	314.879	752.938	316.054	113.261	273.681
APCDD1L-DT	2.86651	6.48665	0	3.61686	2.63376	1.79603	1.7896	260.751	3.39262	0
CTSZ	53.9787	55.2569	41.7636	4.26337	5.14033	27.9569	8.18705	22.9697	109.493	17.2697
EDN3	57.6484	77.2096	144.724	1.06154	3.99836	640.118	0.631071	2.53158	1.88286	0
PHACTR3	6.59744	7.69963	4.39562	87.0045	45.1476	4.16995	52.714	156.394	22.2516	61.0813
FAM217B	21.0324	26.6964	32.9118	83.148	33.2747	11.7378	62.9659	35.0071	18.0619	59.3373
EEF1A2	11.8548	30.8743	4.21371	31.3302	63.5441	2.24279	68.6951	80.9198	68.7797	107.911
SAMSN1	373.834	5.98232	37.0965	0.164342	0.983475	1.06165	0.802979	113.457	1.23033	2.14601
BTG3	81.4484	99.7597	289.844	22.1399	31.6031	534.467	16.0413	20.7446	28.1083	24.1588
BTG3-AS1	4.75065	6.10408	6.46821	1.62713	1.83983	85.9031	0.351523	0.914712	1.49235	3.21178
NCAM2	1.64118	73.7776	36.7906	7.71829	14.6702	2.6951	74.6621	343.507	24.47	156.583
JAM2	9.36799	54.4306	50.1415	2.59514	3.66938	93.811	2.95378	1.76127	16.1259	5.54257
ADAMTS1	4.19172	47.9209	407.898	0.414845	0.369829	30.3341	0.262381	0.109422	1.15271	0
TIAM1	197.938	164.956	82.735	6.75225	26.0341	25.8936	18.9109	601.978	20.9225	16.112
HUNK	99.0449	107.276	9.21662	0.735631	4.61325	11.7211	1.12766	2.12745	1.1859	5.81883
C21orf62	13.0312	16.2432	12.5492	63.4591	44.3949	12.2613	23.6103	3.81047	23.7203	15.4063
RUNX1	736.158	204.416	161.261	9.15978	4.37637	102.593	3.4999	9.22964	12.2043	24.4233
C2CD2	26.3251	53.115	118.327	5.94442	1.91211	19.6514	5.61515	5.80994	29.4687	3.70847
RSPH1	9.55938	20.2168	2.49651	76.112	35.1741	15.1077	65.1632	19.9207	23.1155	43.9118
PDE9A	27.8221	23.1349	8.55192	96.8347	27.6913	46.4562	86.8339	2.77728	8.94558	30.8964
TSPEAR	0.476954	2.65006	0	7.29106	9.4826	0.288888	60.5646	48.2403	32.0292	74.7425
COL18A1	39.4886	113.969	253.615	14.3923	46.9124	49.8192	5.59176	3.73021	243.982	18.4207
PCBP3	24.8442	25.9363	31.3197	116.784	58.1346	27.5093	28.6042	401.107	197.757	54.0082
COL6A1	30.4016	51.9748	169.29	5.09121	4.54365	40.9858	4.70814	7.41644	275.22	5.26448
COL6A2	13.6657	64.9979	302.885	0.557212	0.821302	3.98075	0.787741	0.415121	68.9	0
CLTCL1	21.6261	28.481	30.3852	155.88	31.2355	19.5321	69.5035	90.8545	82.1541	16.3049
SDF2L1	27.0052	45.9416	30.6606	37.2777	19.5032	10.3905	32.2423	55.6232	87.7229	93.5874
GSTT2B	11.8785	14.0777	11.6885	2.48229	5.3489	12.3751	5.12516	7.17177	63.1051	2.65374
GGT5	5.31685	45.0494	121.289	0.327033	0.800069	53.2774	0	0.322367	0	0
SGSM1	65.7628	64.7615	15.8087	73.415	186.595	39.0954	217.594	83.1717	54.7063	113.057
SEZ6L	50.2768	37.5166	14.0577	7.20739	1.1269	3.63114	9.13433	89.4273	171.155	1.24337
MIAT	20.4744	14.409	3.06742	186.943	280.296	3.16011	257.233	41.7261	16.5725	214.757
KREMEN1	83.1888	101.758	29.1321	18.9209	10.5678	16.8522	19.4022	11.4276	26.1111	10.9201
DUSP18	14.728	11.2108	8.17463	34.1498	27.452	5.88521	53.2033	13.3698	14.8284	16.1652
SYN3	5.38551	26.1052	19.9078	105.803	4.21904	51.0557	402.909	304.647	15.465	455.885
TIMP3	113.393	1112.56	2464.57	21.1281	5.69717	2141.24	62.1216	29.7501	13.7821	70.0538
CACNG2	0.996475	0.734975	0	2.5857	22.767	0.336215	14.3439	101.492	33.7775	6.9538
LGALS1	69.3566	107.559	224.555	6.33375	12.7879	74.5803	8.04655	3.02583	33.5683	16.1109
MPPED1	0	2.05355	1.49283	0.0994355	0.0937128	6.28873	0.330406	0	52.9075	0
FBLN1	2.52578	98.717	473.035	0.707378	0.69711	2.47687	0.606111	1.35928	1.10692	2.43658
CELSR1	33.0898	37.8372	1.78369	1.40716	0.413292	31.881	1.056	81.0203	2.14542	0.893732
C22orf34	115.512	45.0653	1.52507	0.233631	0.345942	0.489889	0.396647	0.489017	0.448994	0
NLGN4X	98.2192	108.167	33.9211	1.15756	5.2037	610.22	0.863528	5.3861	14.2571	16.5451
TMSB4X	420.553	325.361	443.057	9.36834	10.3431	86.1438	9.69576	8.74352	21.553	19.4303
NHS	111.621	157.133	357.472	14.2685	12.4692	796.901	7.13963	20.9738	2.85964	6.76236
SH3KBP1	253.459	70.1849	135.738	42.8904	19.2426	30.3027	135.788	173.776	103.528	75.7547
PTCHD1-AS	213.029	183.395	50.127	34.2087	5.49574	17.4604	17.4924	82.0146	1048.47	11.9994
PTCHD1	26.6385	21.8512	4.16261	1.05716	0.425452	0.983622	0.688737	26.206	67.9197	3.06271
IL1RAPL1	126.65	176.378	53.458	2.53488	451.522	2.51485	203.356	112.08	33.4472	143.896
TMEM47	38.0435	67.7969	113.066	1.3315	2.1089	153.012	0.691443	3.64336	5.20657	0
CFAP47	63.9046	75.1385	10.2806	306.84	202.497	18.9114	222.047	53.3323	144.335	122.5
LANCL3	11.762	9.65275	4.77543	15.3372	0.493461	143.186	4.99804	3.14192	1.50213	1.76425
DYNLT3	20.542	33.2762	47.8735	37.7878	31.1268	28.2161	38.5455	26.1282	30.4292	88.3788
RPGR	43.1712	59.6967	29.133	263.764	62.7224	45.8157	81.8585	274.829	29.2509	37.5731
MAOB	38.1454	46.2738	29.3353	5.59426	90.2273	23.727	63.7096	9.67881	69.594	52.2
TIMP1	50.5957	251.754	1065.81	22.8678	26.4077	41.7054	31.4377	45.2178	190.169	115.713
DGKK	6.78007	21.5355	0	3.35352	0.818534	0.354005	1.51842	48.1756	112.486	4.86808
SHROOM4	27.4352	75.8179	26.1468	0.617832	1.40319	440.449	0.632527	2.70767	6.31071	0
WNK3	32.0515	43.6477	28.6461	73.4924	40.3691	33.8469	92.3482	43.7363	297.894	104.913
AR	106.136	134.307	65.4665	0.696079	2.25881	67.2276	0.865213	68.6654	19.0624	7.40009
NHSL2	18.2981	58.7588	197.383	8.84566	11.8617	224.586	11.2308	7.26198	21.8489	18.8197
CITED1	19.4367	36.4943	22.6818	130.685	138.943	9.67096	180.95	33.1998	67.1133	297.313
SLC16A2	202.851	231.129	79.3326	22.6596	35.5029	105.401	33.3267	4.13209	30.7757	35.7013
NEXMIF	26.8599	22.7334	57.3423	276.821	142.516	64.111	159.207	85.9205	106.283	81.5945
DACH2	3.94994	38.481	0	23.1751	6.2617	16.0294	5.53075	382.037	16.5206	5.41105
PCDH11X	150.475	185.336	36.2249	2.02788	56.1221	1.04883	49.6	4.92127	40.0804	33.0223
SRPX2	12.4469	26.0581	68.2368	95.5204	9.98801	16.5435	89.6565	45.5822	97.8211	78.9758
NRK	0.37114	2.69148	3.43919	0.162986	0.289291	0.261475	0.0438864	0.178717	101.179	0
PWWP3B	1.60809	7.2478	0	16.813	2.42942	0.697518	18.2851	90.6684	67.8468	6.47721
RNF128	4.90832	6.81842	3.84572	25.1441	7.68819	0.859525	25.1695	30.3665	106.688	33.3466
IRS4	1.79556	3.81641	0	36.1428	5.56931	0.706812	40.7974	1.22447	8.4342	78.2953
AMOT	161.229	190.914	37.6167	15.0088	3.47846	6.01523	13.2883	1.75125	15.6313	14.6065
HTR2C	6.00981	1.7739	11.9937	0.403968	0.487034	143.266	0.0708545	0.358533	0.727199	0
DOCK11	168.575	13.9902	47.2973	149.332	231.427	40.0574	119.715	21.4072	9.57809	142.787
ZDHHC9	12.1639	18.0914	20.1353	10.472	7.72408	183.936	6.30039	4.86404	6.56826	3.00687
ARHGAP36	12.0149	23.4234	10.502	65.1984	150.682	1.88154	183.161	9.88921	7.43106	122.094
HS6ST2	7.82283	8.93731	3.64625	0.85069	0.858363	196.726	2.85431	5.01058	38.1629	56.9783
GPC4	52.2852	66.6361	33.926	2.74134	2.04504	37.0061	21.3191	1.83207	282.611	43.1773
GPC3	299.682	413.447	350.538	4.29334	5.11667	189.934	6.38342	5.1233	95.9276	30.7479
MIR503HG	4.36398	3.22013	1.87787	0.715122	0.837812	0.618143	0.861692	12.5204	1183.91	2.48675
HTATSF1	48.7331	88.6754	72.8458	284.572	374.427	33.0018	489.086	42.3311	49.413	343.123
ARHGEF6	114.434	61.602	14.8937	7.01617	7.24344	27.6241	6.207	6.33399	25.9748	2.21168
FGF13	48.0351	82.1771	55.7933	15.5165	33.996	175.618	14.0978	332.632	17.2064	8.40361
MCF2	5.07414	9.14649	0	1.06437	3.13228	13.5454	1.99077	2.53029	60.6584	0
LINC00632	45.0565	45.6988	31.5712	1335.93	2021.85	27.2979	1184.77	58.2808	44.8166	740.758
LDOC1	11.5727	22.2472	8.4126	50.6468	19.7962	9.02752	40.3829	16.6906	19.5893	34.3712
SPANXA2-OT1	12.0355	25.9107	3.82449	114.821	21.7859	12.3237	65.9848	34.8917	35.0618	32.1331
MAMLD1	6.5722	15.7238	39.824	8.31626	1.71891	13.7188	22.0098	114.002	107.409	109.577
GABRE	5.60808	22.9744	20.5089	0.0796152	0.307683	97.5033	0.110857	0	0.204186	0
ZNF275	9.78686	14.2254	18.3604	13.4278	9.37249	6.84264	11.868	14.2911	58.9866	6.94081
BGN	2.05713	53.7547	216.926	0.243924	0.121609	0.336044	0.281957	0.224234	1.01826	0
SSR4	105.348	210.68	144.658	227.35	153.081	54.1161	233.429	265.753	395.179	470.268

## Sheet: GES200
Gene	ImmuneCells	ExtracellularMatrixCells	TissueStemCells	Somatotrophs	Lactotrophs	Pituicytes	ProPIT1	Corticotrophs	Gonadotrophs	Thyrotrophs
SAMD11	4.68721	10.5924	14.6894	42.1321	9.02985	1.5241	48.2745	30.2194	9.73759	57.0653
HES4	68.2087	91.1931	72.6471	10.829	9.72115	29.7594	3.96069	3.69717	6.71973	7.2145
MMP23B	2.62382	0.94527	3.4962	2.15626	0.823585	0.666324	1.15593	32.0818	3.50608	0
PRDM16	5.23831	11.5021	27.1184	2.55737	1.55901	60.7708	18.3679	0.0801734	1.52422	0
CHD5	8.59159	13.0199	8.28629	158.751	175.444	11.887	204.559	22.8803	45.0908	108.954
ACOT7	11.9499	15.0489	11.6136	28.3265	57.4272	11.7605	64.8281	20.1514	18.5185	33.2015
ESPN	2.27228	9.17996	4.48803	20.0168	3.80948	0.381089	11.6162	38.4753	23.5028	5.51152
CASZ1	7.96324	11.9038	7.88822	4.20508	5.6116	15.2953	38.0821	10.1879	35.2485	34.1563
FBXO2	84.3935	102.428	42.7321	52.5534	33.9182	3.05423	71.8424	39.6821	51.2229	96.1445
TNFRSF1B	226.37	27.3707	21.8767	0.467744	1.0155	2.9794	0.234458	0.284065	0.29494	0
DHRS3	79.247	138.21	211.357	4.57155	1.22979	18.3888	6.81231	2.90944	47.4645	9.50731
KAZN	136.506	246.186	1143.93	45.1252	15.3917	34.0384	185.386	83.1994	54.1125	97.8035
CLCNKA	1.22067	2.65376	1.4438	1.852	0.417185	2.68344	2.49806	10.1382	69.0084	0
IGSF21	284.385	7.58811	2.41692	0.183761	0.456403	0.176111	0.678848	0	0.765945	0
NBL1	15.138	34.4571	78.8532	34.1855	20.4452	3.2745	32.4581	3.37653	6.43416	45.7399
VWA5B1	1.31607	1.20816	0	120.13	4.19842	0.901557	27.3883	1.8942	51.4743	27.9964
ECE1	69.5986	159.045	273.065	16.8532	123.709	60.4762	14.0304	100.532	73.6098	11.4813
HSPG2	14.0331	108.38	39.133	0.551421	1.42068	6.09763	0.917519	32.6947	64.0322	0
ASAP3	72.853	97.0428	60.8476	1.12459	0.462487	29.9383	3.27142	13.5522	11.9684	4.51785
ID3	271.532	389.827	337.996	3.30374	19.8901	132.498	33.9128	7.83501	3.78037	48.2839
RCAN3	48.7803	29.4688	11.5217	37.6418	69.1547	5.9427	86.4307	54.0407	50.7218	59.1894
CLIC4	33.9474	143.731	251.159	2.57167	2.00995	41.0315	4.43385	3.31443	3.10951	6.03202
FAM76A	24.7932	29.8271	7.93154	80.2412	22.3721	20.9153	51.3627	23.8424	20.4281	38.13
STX12	123.938	107.23	135.962	254.613	95.4741	83.5863	217.574	76.4441	79.4949	119.619
LAPTM5	217.954	14.1329	3.68228	0.42688	0.538653	1.24459	0.251403	2.56223	0.156789	0
CSMD2	1.99087	2.93977	0	3.64752	1.44335	3.20848	3.55729	64.3684	19.9019	1.91943
GRIK3	21.6186	27.8259	19.2727	1.34245	10.601	681.414	2.64862	3.11249	9.54992	0
EPHA10	0.712441	2.68603	0	3.79826	6.21956	0.826801	6.23778	9.69846	39.1521	5.6427
COL9A2	49.5021	52.8591	25.8178	67.6176	36.406	52.4562	103.779	2.1057	5.56845	73.4257
SMAP2	275.857	45.2438	39.2509	52.3436	65.343	23.9693	78.0407	80.2118	58.0005	78.5993
ZSWIM5	70.018	87.4413	60.0071	116.837	281.703	78.556	220.919	121.99	196.849	224.476
PIK3R3	61.2757	157.338	32.4445	70.7947	145.036	23.0753	78.1392	143.321	56.6937	129.825
ELAVL4	7.60288	4.0173	1.38477	61.0601	77.6775	0.272354	134.681	122.736	18.0235	64.7259
TTC39A	2.15924	3.15062	0	9.97756	11.8687	0.716402	4.73565	15.1935	35.9264	8.40176
RAB3B	25.0041	27.9078	4.58062	9.61582	12.6057	2.32572	7.49093	717.349	31.0465	7.91333
PODN	5.09492	18.7309	75.4854	2.10549	0.729444	72.9987	0.822704	0.0696874	0.204159	0
LRP8	15.2889	8.54484	13.9091	23.4725	4.97643	2.6604	9.37798	51.4353	6.19736	12.9942
TMEM61	4.30261	10.4226	3.74899	34.6167	6.3025	0.329934	14.8356	79.791	21.3356	11.8842
PLPP3	56.2927	365.866	453.56	5.60392	2.18939	46.6135	1.99347	0.580508	7.22599	15.7697
FYB2	118.288	137.32	14.247	19.0077	0.453751	1.06056	0.900207	0.224211	141.119	6.78099
DOCK7	174.682	177.409	88.8871	156.551	146.526	172.096	256.17	72.4323	145.548	380.618
ROR1	237.402	265.333	79.4557	26.7082	1.18002	33.1157	5.51272	15.0767	103.101	13.3462
LEPR	27.4146	196.159	859.916	4.48919	5.56913	23.9344	19.9761	7.87485	5.24211	3.58845
PDE4B	597.21	133.743	38.5276	0.804575	4.75972	43.5332	9.59707	4.22484	220.123	28.4421
SGIP1	8.08469	50.7134	376.903	95.514	183.579	53.7579	209.889	7.88476	460.571	364.791
DIRAS3	17.7914	35.1249	13.0712	63.9041	24.8839	7.71232	69.0259	24.925	72.1304	45.1738
ERICH3	3.38879	12.4076	9.47828	63.9181	106.545	1.42934	125.718	50.3919	82.6847	97.4942
SLC44A5	10.8964	15.947	2.92322	7.6086	94.693	93.4189	158.976	3.65174	612.352	191.966
ST6GALNAC3	271.048	511.574	27.7084	505.916	72.6519	69.8423	325.203	300.271	120.334	150.652
ST6GALNAC5	219.204	272.946	12.252	181.77	261.032	91.7669	489.875	302.242	59.883	255.728
AK5	16.3924	28.5207	66.1482	0.949172	2.57128	226.294	19.5851	3.89096	39.0166	1.90715
ADGRL2	601.359	939.05	508.213	24.1268	95.1916	647.546	5.47303	139.274	70.8002	39.8454
SSX2IP	68.8844	79.0625	56.0817	44.7281	25.2213	30.7936	38.0276	153.877	56.2368	49.4396
MCOLN3	60.0786	67.3985	76.2603	36.2954	30.5486	42.8269	18.0462	74.832	222.223	10.4837
DDAH1	29.2746	65.7447	124.683	164.119	47.8178	73.8601	41.9052	56.3166	89.3661	32.8179
LMO4	87.2972	105.583	190.792	32.1939	23.1375	75.1716	98.9917	81.2893	39.6435	132.098
PKN2-AS1	18.6869	20.2374	9.88819	20.0953	6.19866	32.2293	72.0866	25.6399	13.8218	237.413
LINC02609	6.02556	5.30358	13.2751	6.22734	27.7652	9.83135	33.6994	3.53816	37.8208	41.7236
HFM1	26.773	24.9488	37.3069	8.01268	5.55834	71.4165	6.27972	375.932	84.6711	0
TGFBR3	80.043	159.694	304.521	49.1791	2.23657	20.2409	21.5746	198.089	125.382	13.9979
ARHGAP29	44.8587	303.106	111.132	8.84576	59.3356	28.0981	23.4749	67.8929	2.61549	23.31
SLC44A3	16.1217	25.479	14.5946	117.052	58.371	5.99109	87.9141	40.2437	17.565	23.9162
CNN3	93.2305	308.85	320.299	13.4183	7.16164	202.434	15.4628	73.6581	10.7483	25.616
DPYD	841.396	371.297	361.266	260.531	107.383	341.305	163.499	1076.93	632.837	147.678
MIR137HG	1.67648	0.986888	0	38.8664	6.1022	1.45018	16.2314	289.553	134.867	41.6908
LINC01776	0.715073	0	0	10.5479	0.161452	0.263688	4.69794	68.7074	36.181	6.12924
PALMD	47.2564	96.3299	97.275	0.248515	1.41623	281.113	2.22831	29.7927	0.859474	10.9608
OLFM3	1.06737	1.02058	0	11.7844	117.755	0.805308	1.73321	0.336938	29.4517	2.10964
COL11A1	120.791	116.174	217.286	0.618073	0.740707	373.606	0.453009	2.68315	5.32377	24.7708
NTNG1	422.826	387.381	60.2291	15.2673	59.6189	0.85383	12.6898	1.59656	9.72216	34.0769
VAV3	149.639	103.868	52.5129	2.10447	62.3028	1.8181	120.224	8.44706	26.7632	101.276
FAM102B	138.419	31.7268	38.5407	5.72111	52.4201	30.4363	31.3744	13.5656	74.8969	72.906
SLC6A17	2.70287	6.51005	2.69688	47.5938	115.083	1.40367	32.3957	56.2351	41.6632	18.5055
CD53	140.942	2.21473	3.84712	1.35405	0.273585	1.03079	0.376133	0	0.353297	0
KCND3	11.9703	17.5986	20.4561	43.8177	63.2578	37.7461	150.774	69.6122	27.0248	52.8284
SLC16A1	9.51983	12.3684	11.0508	16.3177	14.9118	12.6639	14.358	5.91957	60.6364	13.1179
TSHB	37.1129	45.3238	59.1194	52.9971	28.7448	0.581318	118.335	13.8065	35.857	15856.7
TSPAN2	7.47948	9.65321	0	4.79044	2.54607	0.747899	12.6464	1.14414	26.2376	32.2525
CD58	122.496	38.8639	19.2181	25.6465	23.6574	17.126	12.627	1.75103	2.26274	14.4041
SPAG17	36.1323	40.1013	26.2741	77.0348	54.2163	87.9796	32.2396	2.78246	79.7013	31.8444
ZNF697	5.70168	8.24955	4.03599	49.8695	2.78506	5.10129	11.072	20.1711	4.21861	6.97836
NOTCH2	116.161	86.3085	123.2	0.702506	1.23768	213.721	1.03892	8.78338	2.88783	5.71181
SRGAP2C	117.563	37.1862	29.7145	27.904	9.74376	27.9229	29.584	7.03408	4.37212	19.701
SRGAP2B	142.764	27.6394	37.6084	19.2049	6.44301	23.6037	19.7982	4.62039	1.93292	11.6631
GPR89A	19.6698	14.2846	12.7317	91.1176	15.8943	17.3229	25.4244	14.4978	23.7896	32.3129
LIX1L	20.9159	22.067	37.7667	47.128	25.2837	14.7603	26.9343	14.4783	13.1826	34.8669
CELF3	2.65088	7.94827	4.76163	27.7802	59.8198	0.474762	47.2696	16.2113	19.5897	43.0572
RIIAD1	7.77772	10.4257	10.6693	79.29	36.1085	1.11466	81.4733	7.40972	15.8706	52.9729
S100A11	108.698	137.825	144.747	6.30672	9.68629	22.0577	12.6498	15.1683	21.6969	31.4042
S100A6	208.637	315.328	669.171	39.0461	43.864	246.266	20.693	9.03734	26.7993	69.6557
IL6R	27.8661	8.26291	24.2258	28.9964	1.76327	2.6737	3.10375	118.091	8.55957	0
KCNN3	65.7578	97.9397	12.3481	20.1128	5.40926	9.07924	51.2223	9.2309	37.5127	50.2398
KIRREL1	24.2602	38.5001	106.29	0.174553	0.582464	148.97	0.668886	0.114066	8.56069	0
IFI16	208.002	83.4958	193.924	2.64749	2.0588	32.899	2.22445	1.45741	3.99805	6.8369
AIM2	13.5397	9.56795	1.31211	309.569	133.986	1.2187	239.217	237.263	84.5293	101.456
ATP1A2	62.8528	91.3966	116.077	1.1118	2.8479	396.414	1.22859	1.8229	13.6347	4.31503
PCP4L1	5.76386	11.1387	25.097	107.598	5.11917	0.304909	12.8533	35.7812	7.35972	29.0044
NOS1AP	115.579	121.259	38.0109	5.13259	8.45525	29.3504	91.1638	32.4582	118.982	113.786
UAP1	20.1251	58.647	336.404	28.0009	28.6627	28.42	25.6926	22.4898	41.0353	27.1459
RGS4	19.8804	34.8707	51.8862	1.63887	2.08938	126.954	1.51509	1.19831	34.1611	4.90811
LMX1A	0.996038	0.838077	2.37425	0.914915	0.245938	0.0932856	1.1469	416.659	0.523873	0
RXRG	3.97439	5.05886	11.4893	111.301	9.38985	14.6068	52.9557	9.84744	4.83829	54.2097
MGST3	72.6204	121.571	169.582	106.359	74.2138	97.8565	194.367	97.8888	102.272	167.992
ALDH9A1	27.6371	47.3747	72.6506	40.5236	31.2707	47.2907	59.2837	36.1864	28.8892	85.6183
UCK2	28.7911	30.6477	25.7119	27.9975	27.3884	17.764	46.4414	102.381	19.5427	39.4708
ILDR2	13.8692	11.8789	11.038	5.09012	2.374	33.8755	1.05648	44.7609	3.39965	2.22027
RCSD1	179.462	22.2262	8.17679	2.63391	0.35279	0.696384	1.53047	0.575257	0.524891	0
TBX19	20.6949	16.7681	7.6896	17.8172	29.761	11.1217	20.8225	468.471	46.4804	28.8313
PRRX1	21.0408	36.837	193.21	0.413766	1.37943	188.746	0.253591	0.531785	9.22942	0
DNM3	106.876	179.431	90.9447	190.135	478.129	211.279	373.998	118.25	314.339	448.708
TNR	2.06233	6.21649	0	7.52243	53.9973	0.326361	50.9194	34.116	209.557	78.5942
BRINP2	55.2543	70.7637	1.38477	0.500745	3.84528	4.06758	6.12469	12.6144	54.586	9.42857
SEC16B	14.4058	22.6674	14.2346	16.3015	14.4366	5.56646	5.65015	5.92836	55.2324	18.4126
FAM163A	6.08568	9.80276	0	131.758	441.481	3.32596	23.3874	10.1718	104.307	78.812
GLUL	165.549	146.325	581.175	15.6669	6.69631	71.7513	9.63867	40.3054	14.6754	8.73172
LAMC1	59.4702	106.42	192.614	20.0214	18.813	364.114	32.1036	19.1785	66.3712	22.5972
HMCN1	22.9565	79.0992	86.2131	0.795904	2.2173	696.017	13.0313	0.735333	39.1186	34.7604
RGS1	349.505	8.05551	0	0.115805	1.02691	0.714581	0.245914	0.0598655	0.178669	0
KCNT2	6.05685	69.1295	355.32	95.4237	188.682	3.1927	344.016	8.98696	323.232	386.245
CFH	6.44001	87.4486	317.628	0.01306	0.460227	2.55062	0.0513411	0.128338	9.53065	1.21829
CRB1	15.3824	20.489	6.46757	9.11811	7.1374	25.6548	3.7364	205.078	8.75301	1.81066
PTPRC	772.014	11.3179	7.07011	0.56853	1.96967	1.27057	1.63124	0.259341	0.375667	0
MIR181A1HG	206.293	38.3236	15.6994	0.466108	47.6295	14.9439	0.392948	0.113673	5.41441	1.11563
LGR6	135.102	122.176	62.4512	0.44712	1.02521	515.036	0.771298	1.01372	1.24877	5.71181
PRELP	15.0103	41.9499	241.027	0.500416	1.0001	24.5322	0.15838	3.70141	0.382415	2.02083
AVPR1B	0.285413	0.441771	0	0.369978	0.0770597	0.135209	0.309057	54.9771	0.586103	0
SRGAP2	374.917	80.5826	83.5223	68.6288	13.8716	48.4594	62.7757	33.7138	6.71754	46.2842
PFKFB2	17.9059	13.4635	16.8286	69.2681	8.61254	26.7023	23.5507	95.5242	29.7043	15.757
PLXNA2	70.7778	134.207	56.5362	5.03787	16.2117	86.0557	37.6798	4.55206	140.374	44.0319
KCNH1	3.83335	5.78854	5.76931	16.4901	71.7591	25.6094	40.4342	3.42563	23.85	17.1337
NENF	40.212	86.9136	80.9645	71.9448	96.2069	47.2084	94.6716	108.013	160.329	160.585
VASH2	1.22497	3.7677	0	1.45435	1.05101	0.785874	2.35033	0.371605	185.035	0
PROX1-AS1	0.536303	0.130861	1.4284	16.0405	9.70948	0.238106	17.6006	112.835	26.407	14.7455
PROX1	10.5032	7.25664	3.41178	72.7746	40.1055	0.713249	52.2863	140.521	62.6305	34.9234
LINC02775	0.33173	0.559776	0	5.68853	1.47197	0.137952	7.12805	83.1491	2.52427	10.0944
SMYD2	31.9972	27.9828	6.4456	37.6999	27.5562	14.486	51.7645	111.647	32.4966	32.8319
TGFB2	17.2681	38.3047	99.9724	4.50411	16.1339	167.276	9.21637	1.39368	0.479338	6.36458
C1orf115	4.31387	4.13494	4.76456	3.53075	2.01317	1.13179	39.8311	2.64637	6.16094	30.4019
MARC1	9.51397	14.8127	18.5989	1.17943	0.929856	44.2312	3.43791	7.35992	7.56164	1.70476
DISP1	131.664	92.0861	32.9748	33.8377	36.3401	108.558	34.1993	32.7163	42.0294	28.9886
SUSD4	18.8474	25.3237	7.55124	312.945	71.1924	7.21338	108.7	51.9669	10.4225	103.403
STUM	4.54936	2.94785	15.4786	23.5697	58.3915	1.72471	83.5444	1.24784	1.98973	16.4767
ITPKB	86.0759	92.5189	59.2727	0.606462	0.743819	59.4971	0.308308	1.6542	8.0875	4.27695
PGBD5	15.407	4.90211	0	30.1606	55.6834	2.60352	59.1275	23.7081	55.1494	35.4043
DISC1	297.917	115.451	50.1873	88.9147	7.50343	9.20163	30.5419	14.4278	136.919	65.9388
GNG4	24.539	31.8534	17.7009	63.7012	121.861	2.3096	47.4213	23.4967	126.869	57.3173
NID1	2.75767	57.0357	383.434	10.8038	0.574063	8.73912	0.807234	0.584026	0.909549	3.27575
ERO1B	60.2405	50.5225	71.904	163.684	66.7395	39.8954	88.8348	151.099	181.75	102.882
RYR2	10.1416	10.9375	31.3998	27.2054	504.586	10.0213	564.172	807.237	1002.09	298.321
FMN2	67.7925	61.2129	21.6475	287.732	358.399	95.6677	483.598	207.845	278.082	411.651
GREM2	3.09849	8.09354	29.5821	81.4969	0.987427	1.26244	22.5885	1.02044	5.56501	20.1092
RGS7	16.7365	22.4605	15.6107	420.883	184.172	83.2377	539.286	23.4442	233.884	377.297
PLD5	14.3176	18.4493	16.0886	302.098	6.77425	147.626	264.284	37.2093	616.593	306.357
KIF26B	39.3461	44.299	17.376	15.7532	29.0879	15.3446	79.9448	35.8606	26.5758	31.2865
SNTG2	73.4179	83.0668	24.9661	120.782	62.0638	2.95825	27.0631	627.996	285.599	36.5308
MYT1L	13.3535	12.9692	4.85007	464.315	832.58	4.86749	587.725	95.5632	112.93	334.059
LINC01250	3.60842	5.24955	1.61836	27.9636	32.0623	15.7044	62.3869	61.4893	767.683	44.9914
SILC1	13.6444	13.9012	9.06251	58.7447	86.3584	1.67896	85.6491	1.01321	9.18784	72.6428
ASAP2	54.3036	166.097	70.7949	375.066	357.085	43.3103	504.717	11.234	260.639	381.863
ATP6V1C2	0.745022	2.3455	0	7.00735	2.50394	0.945854	2.91643	50.1936	10.5469	0.837602
GREB1	9.28868	17.7167	9.34	12.2423	57.7561	22.6502	41.7814	9.17634	256.219	34.4768
FAM49A	259.804	60.9341	43.8946	50.1117	50.1066	25.9877	45.8445	19.8001	5.67524	38.4424
SMC6	100.671	122.219	42.9827	152.002	55.1037	55.1048	140.598	83.0197	519.955	104.952
RHOB	67.3465	92.4904	74.007	3.36031	8.88789	37.5134	7.10437	8.61167	10.7149	7.23133
APOB	0.540531	1.66447	10.2084	0.131645	0.16264	0.106478	0	0.183139	41.7987	0
ADCY3	17.7321	33.0839	287.337	53.3006	8.18738	15.245	24.7335	7.00771	38.6956	7.13846
POMC	2319.27	2850.96	2281.38	1279.96	1422.41	200.047	2086.16	102466	1327.82	2067.46
KCNK3	1.74182	12.0407	0	1.40612	0.850948	0.472142	4.96282	5.71381	63.4254	10.8191
DPYSL5	4.62911	3.16679	0.891847	19.894	61.2601	0.91406	49.6071	44.8966	9.81166	36.6169
TOGARAM2	34.0127	28.059	13.489	52.3363	6.13999	4.0968	11.9925	15.2105	14.8331	9.2449
ALK	13.7471	41.6878	9.0271	27.0505	797.709	44.6191	48.3819	8.78127	39.6355	53.8335
LBH	18.3226	15.0441	92.8642	0.737054	9.24341	16.8479	3.77681	37.9541	4.94514	20.4053
GALNT14	4.6093	10.3594	0	3.12146	202.535	0.853429	4.03889	1.84988	3.13336	4.04661
XDH	2.86565	3.10207	0	6.04868	8.4444	3.53333	3.27455	65.4112	3.00399	1.93654
LTBP1	215.402	257.773	204.569	98.3178	60.0303	15.8266	15.9328	51.7591	12.6396	10.2129
RASGRP3	17.3596	42.3405	0	3.10107	1.20556	1.28418	1.52371	7.599	57.6594	4.34325
FAM98A	16.2595	30.8637	26.8155	38.255	33.5376	14.005	36.284	27.6583	37.6811	66.0587
CRIM1	154.539	274.544	425.665	1.33229	1.42707	91.6499	0.90295	34.4375	2.41659	3.76115
PRKD3	92.2336	86.3585	104.653	120.459	9.76574	65.5097	48.0245	96.371	23.8329	40.1331
QPCT	5.37896	12.9172	5.27533	24.7666	3.04524	1.06374	19.4975	23.5798	47.6135	44.7141
CYP1B1	23.741	189.046	434.172	0.891267	1.8102	231.949	0.284653	1.35633	0.912854	0
CYP1B1-AS1	11.0501	28.07	100.793	0.998914	0.755151	121.689	0.864394	1.92813	0.249755	0
KCNG3	1.73473	2.13252	6.17533	10.3264	2.20744	29.8765	35.9876	53.021	2.4274	45.9305
PLEKHH2	19.0172	35.8231	107.72	1.93461	0.567	76.9958	0.90453	4.54708	2.87033	0
LINC01833	27.6759	38.4206	22.812	6.24033	12.3082	131.356	10.2917	5.12316	4.48175	7.94726
EPAS1	28.3173	315.905	285.556	13.17	10.7536	210.875	30.1578	6.12673	31.451	13.3571
NRXN1	376.312	529.13	99.4044	327.12	810.591	19.0053	866.956	2580.45	1008.25	811.378
EML6	39.0722	23.3754	7.04302	135.069	121.647	33.7176	167.047	44.4881	194.046	226.297
EFEMP1	4.38407	37.0991	180.913	9.08725	0.732072	5.74372	3.35347	0.272406	0.617981	0
KIAA1841	23.7482	28.7902	14.8268	48.5115	62.5903	16.5288	89.9312	34.531	96.9983	82.8329
SLC1A4	49.915	55.7486	10.5003	24.1011	19.7584	10.0727	17.0659	22.5999	97.5087	26.2228
ARHGAP25	132.99	45.4116	4.06702	13.9748	41.2407	7.84006	19.6995	2.3905	13.704	23.8594
WBP1	19.0692	19.5348	34.2498	23.1679	18.0724	21.6478	23.1681	27.2755	23.1623	52.998
LRRTM4	22.2513	84.0879	9.72891	87.7123	885.354	19.1352	26.5394	96.6639	13.6299	55.9846
CTNNA2	495.435	491.291	84.3281	658.497	636.318	61.4532	1048.6	359.51	428.291	749.788
TMSB10	229.187	344.856	285.787	38.8967	41.9607	55.9987	40.1293	72.6377	256.523	98.1868
TCF7L1	151.491	232.571	126.052	0.782211	1.16142	195.231	0.661443	3.31339	0.741658	0
ATOH8	17.8891	20.6687	28.9849	0.364402	0.247951	102.352	0.478121	0.795456	0.3944	0
ST3GAL5	95.4307	69.091	73.2262	57.7841	32.86	542.356	42.754	118.2	44.7627	30.6286
REEP1	6.10693	9.73082	0.684075	55.9038	110.566	2.37716	52.8805	49.8083	76.4409	97.6636
MGAT4A	262.024	66.2342	24.6203	55.5866	58.5865	25.6402	62.711	96.5919	47.8833	42.9639
KIAA1211L	29.3797	38.5036	4.56866	45.3725	99.7826	13.1387	76.0905	180.689	92.7585	59.9296
AFF3	167.681	66.9175	193.092	657.569	668.392	50.4382	1174.36	15.9498	387.534	422.673
NPAS2	84.0618	97.8799	46.7932	7.89516	132.195	70.463	63.0704	98.0118	58.3337	79.4362
TBC1D8	127.171	97.899	75.0713	26.4929	40.9429	40.8124	32.4947	127.825	265.71	41.5492
RNF149	620.895	98.1002	133.018	77.9917	43.4201	59.3916	56.7038	47.9902	67.8498	36.7083
IL1R1	15.6179	114.756	325.24	1.2872	1.22346	108.869	1.26302	6.13268	1.00373	0.803012
FHL2	2.27485	40.6188	200.382	0.803288	0.91865	7.84716	3.6151	4.92948	75.2383	14.3539
NCK2	198.102	94.9128	55.2682	26.5654	18.2709	47.6131	29.7834	79.6585	137.936	22.7301
SULT1C2	17.4165	23.4547	14.1312	0.476557	0.125616	51.4358	0.385953	1.98374	2.03996	3.06271
FBLN7	1.81596	2.20724	16.529	50.4607	40.998	0.748073	87.2209	16.1594	5.90244	61.5325
ZC3H8	45.6333	36.6673	21.8882	152.858	117.009	26.4691	199.926	53.9101	45.1567	160.831
GLI2	5.7304	26.7179	80.6231	64.4987	41.3898	0.884471	27.2715	2.24073	20.9269	2.31246
CNTNAP5	4.255	4.92311	6.15823	1.32097	2.19145	140.897	18.7973	9.14543	26.6431	12.209
ARHGEF4	12.2851	9.88536	16.244	10.8005	14.2088	126.325	14.9329	145.292	26.7647	5.36804
NCKAP5	226.596	27.2191	56.9435	1.10709	7.50278	156.791	3.16614	7.02399	250.067	0.770017
CXCR4	191.531	24.0689	13.9242	0.562535	0.375682	4.15439	0.359842	17.3117	0.453667	0
HNMT	26.3711	22.727	25.9119	0.249624	0.414707	43.3009	0.685387	0.357955	0.549922	0
LRP1B	1017.13	1118.49	714.302	29.5994	2221.45	2472.77	1039.38	189.173	250.518	1499.83
ARHGAP15	680.804	21.6018	22.6071	0.687978	1.9724	2.28954	2.10158	1.12681	0.599215	0
ZEB2	345.534	64.5673	246.755	2.40099	1.84709	4.08613	2.85867	0.16592	8.53448	1.38766
CACNB4	92.5741	79.0218	47.3108	86.2439	66.4908	29.1824	160.96	30.3261	378.06	165.965
GALNT13	4.29795	8.29062	4.61153	51.4031	107.927	6.24819	89.6644	421.896	33.9144	65.7457
NR4A2	64.1286	45.1888	105.357	19.3507	123.78	81.7414	20.4965	83.5119	49.1166	7.28051
ACVR1C	5.03577	7.38362	4.47055	120.468	36.8291	16.6202	65.0306	15.3539	9.65815	54.911
DAPL1	5.46725	9.20214	5.83239	14.6219	2.87837	1.43454	34.537	51.6033	29.96	36.1762
PLA2R1	50.3537	79.5296	136.399	10.9879	4.49234	45.0798	274.838	69.45	22.2119	78.5678
ITGB6	13.6505	19.3766	0	0.113534	0.119324	0.112497	0.225872	54.9945	0	0
SLC4A10	5.1479	6.92796	24.3474	73.6666	102.783	0.889416	91.8107	4.58498	126.419	95.8164
KCNH7	1.56841	3.45843	0	15.4501	119.363	0.670585	7.03324	602.077	7.41583	16.507
GRB14	17.8893	21.164	2.69496	4.61181	2.28831	1.37188	12.7879	8.9981	1.29059	53.6523
COBLL1	144.36	176.604	134.626	132.132	153.211	131.034	64.0116	74.9248	51.4965	46.4395
SLC38A11	2.90888	7.64124	82.374	149.799	10.5753	0.168471	65.1785	34.9149	2.3929	26.4239
SCN3A	9.50764	6.71247	1.53778	144.609	184.469	1.17709	160.959	162.58	73.5714	120.618
SCN2A	9.1348	8.60971	7.84011	104.271	198.25	6.41691	155.083	141.382	85.4117	132.94
CSRNP3	98.1903	121.927	53.0703	191.012	381.241	97.067	371.937	404.098	94.5603	324.266
SCN1A	5.18437	6.45583	11.12	0.786093	0.840085	233.253	1.00586	0.8723	3.7931	3.46359
SCN9A	12.4828	19.6164	3.76024	104.899	20.6128	1.88445	43.7952	111.636	26.2517	47.874
MYO3B	2.31152	1.1779	0	100.187	8.08731	1.0497	26.2991	1.48024	4.25495	29.7925
ITGA6	93.3473	165.46	11.8585	4.92861	2.6663	39.3245	7.94859	51.3214	19.3055	8.9416
MAP3K20	60.4686	82.7063	182.099	1.28861	1.37818	126.159	2.08649	26.6327	40.526	0
WIPF1	224.128	61.8865	56.1637	26.8323	21.667	56.4989	36.6273	24.9137	10.3764	34.0867
PDE11A	3.16746	6.57709	4.01383	47.6362	77.6328	1.2904	29.5849	20.9369	5.25123	90.2381
TTN	42.2541	29.949	17.6726	45.5412	36.5006	32.5487	94.6478	20.4231	23.209	721.242
ITGA4	198.109	4.01934	5.89864	0.0930028	0.624875	0.909015	1.12754	0.185668	1.28789	0
PPP1R1C	4.1505	8.28675	2.3779	4.06161	4.85516	4.48078	2.09297	3.50653	111.891	0
PDE1A	5.0536	49.5992	233.578	2.85841	2.38113	45.5779	5.0484	48.8867	29.7419	7.09201
FRZB	14.1222	33.3511	64.1842	0.79677	1.73435	104.954	1.65725	0.381826	1.39552	0
CALCRL	14.524	364.796	202.969	1.44828	3.21289	152.258	1.75213	6.36991	9.30973	3.65486
TFPI	2.63535	100.219	283.075	1.4801	1.29679	4.69695	0.87622	0	1.22792	0
GULP1	49.3984	169.728	231.821	2.90264	63.2312	53.1814	31.5649	3.95346	24.7835	73.6329
COL5A2	19.6914	69.6675	342.823	21.6311	20.1823	146.247	13.691	17.5482	18.4556	2.81272
SLC40A1	25.9262	37.7205	58.621	30.9927	3.10855	36.1434	73.842	63.029	8.67131	128.302
MYO1B	17.7361	60.1645	204.968	2.11518	16.6147	14.3334	98.5757	3.69361	2.91037	95.2883
STK17B	197.075	19.8501	40.7866	29.2239	2.83712	6.23567	5.85414	39.1508	3.32212	13.4789
PLCL1	144.723	77.078	215.148	5.98968	3.47122	1568.81	1.74041	127.647	13.5967	0.872567
SATB2	9.42433	10.9853	43.2542	1.00041	1.23067	51.168	0.942315	3.9567	4.58049	0
STRADB	29.92	31.1731	29.7275	97.9126	46.9908	22.3556	77.5314	24.3474	42.9058	70.0962
KIAA2012	6.20359	11.2518	1.05843	6.03857	13.1346	1.20905	17.9471	54.2294	0.997871	14.4453
NRP2	64.7134	222.959	189.017	25.6246	14.3825	19.8671	13.5637	0.996769	33.3971	13.1663
ADAM23	5.1945	50.0784	0	7.01884	60.1841	44.1992	138.721	6.83536	60.4647	326.041
FZD5	9.19785	14.9731	26.1867	1.65475	1.34666	48.1752	1.19519	2.91419	0.972067	5.3313
LANCL1-AS1	11.403	11.5377	13.5373	21.8433	49.6035	14.0022	42.6241	9.64092	19.9558	45.3401
ERBB4	733.729	814.192	326.843	414.764	100.395	8505.72	131.837	1432.55	23.7036	171.906
SPAG16	149.214	205.025	116.107	857.588	820.183	291.456	1254.87	203.252	195.495	476.692
VWC2L	3.30218	3.49216	0	46.5449	48.2093	3.17394	64.9199	15.9531	11.6854	15.3126
SNHG31	69.7797	81.4759	12.9563	76.0165	11.0262	18.793	21.4219	31.7415	43.8539	44.8439
FN1	31.2828	134.472	312.807	5.18407	5.30193	117.388	8.94248	5.37843	5.08339	8.29932
MREG	13.8301	12.3936	5.06349	72.0202	22.4178	3.39052	45.967	19.1359	23.2467	37.3905
MARCH4	1.70144	5.36305	0	25.4827	67.9146	0.732465	82.1361	20.8363	130.345	94.5669
IGFBP2	16.2022	74.9143	195.892	1.11825	0.961343	72.9617	1.0725	1.115	12.9113	0
IGFBP5	632.207	1403.36	3177.21	20.0945	12.9647	211.975	23.2526	214.229	136.075	49.4252
DIRC3	93.785	89.7459	79.781	3.90969	2.40096	197.965	5.5484	2.77862	314.944	11.2667
TNS1	36.4447	111.035	154.016	1.38362	0.767358	63.5067	4.22453	1.34914	32.0242	2.11496
PLCD4	11.2648	10.8471	20.1473	5.73467	10.7623	5.04402	16.3943	38.8997	8.22613	14.1304
ASIC4	2.01806	2.27345	0.819444	7.66324	72.402	0.442895	25.9957	33.1595	0.3516	5.95373
EPHA4	52.5059	66.2691	15.6533	0.559253	0.73923	222.198	0.411071	26.7229	5.38518	3.06271
SGPP2	54.5638	67.883	32.9154	68.0142	137.267	49.2392	83.3003	46.8374	32.2178	67.5683
SCG2	85.3515	172.575	46.2664	172.613	300.362	8.31137	408.587	1056.79	643.564	789.167
AP1S3	18.4811	14.6077	5.34069	31.2333	39.3521	11.096	58.147	47.2453	25.9836	76.0313
DOCK10	372.112	15.4107	50.3166	0.978658	1.56762	28.8492	1.60444	0.566896	12.6569	0.699727
NYAP2	2.55571	4.15584	0	49.3563	69.5716	0.719658	112.299	89.6023	107.77	99.4808
COL4A4	50.0687	97.4546	384.701	203.897	61.1555	19.0423	314.29	76.9408	32.5548	86.9907
COL4A3	63.3232	115.014	412.532	196.967	52.5493	43.8811	303.661	65.9084	48.2397	85.9551
PID1	55.414	65.8848	347.878	10.9506	125.709	15.3375	508.185	107.588	30.5158	510.096
DNER	25.1276	19.9357	25.1125	75.012	139.032	4.40322	117.944	417.397	84.4412	131.56
SP100	267.786	126.405	117.3	49.6581	8.33672	70.9596	8.56385	3.14186	4.88853	9.81167
INPP5D	296.474	39.0158	1.78369	0.750379	1.21249	4.87803	0.696465	2.6733	13.8101	0
ARL4C	98.0911	38.8157	47.6016	0.720747	1.18278	25.7094	1.77285	1.65646	9.66464	7.3786
AGAP1	189.445	240.453	213.067	305.123	597.681	229.117	387.125	303.626	471.151	172.809
COL6A3	1.64305	19.3994	306.912	0.215912	0.340958	0.529781	0.582671	0.0832213	0	0
HES6	5.01324	11.4463	4.94447	77.7782	17.9398	4.73229	29.4937	59.0778	14.078	2.85975
TWIST2	8.90045	14.551	67.0066	0.369	0.498233	265.677	0.0491772	0.401729	0.124877	0
COPS9	46.4637	72.5341	109.25	147.863	64.4643	34.4126	85.7287	131.96	54.0984	93.876
OTOS	25.1933	50.9144	35.3182	176.541	35.8803	2.7712	16.9818	9.37132	11.7786	56.888
LINC01266	165.244	154.971	103.819	440.37	247.125	54.9081	292.525	244.566	226.961	165.137
ITPR1	437.207	333.455	159.134	90.4978	68.7051	44.0991	193.897	69.1501	844.932	224.578
ATP2B2	2.18723	4.18485	0	21.8995	18.3203	11.4994	10.3253	192.386	110.675	1.21842
SYN2	63.066	68.1693	22.6023	6.61814	146.306	17.5687	6.14773	31.9769	80.8663	5.63931
RFTN1	105.299	86.5076	218.673	2.76949	2.48332	66.0086	2.79172	1.70137	2.06325	3.55542
PLCL2	183.05	82.0629	159.611	135.788	272.18	50.537	140.989	174.543	133.96	117.37
KAT2B	192.283	118.309	85.9855	35.437	31.326	556.319	38.0363	46.5204	68.0122	19.6375
SLC4A7	188.999	65.8661	133.323	64.6759	41.8673	93.9294	33.13	36.4214	24.4327	35.5516
RBMS3	450.218	1130.02	2655.71	94.3646	57.057	685.946	91.2391	37.9108	31.6689	385.169
TGFBR2	198.524	378.973	190.126	0.774741	0.705448	23.205	0.230001	7.30132	1.73473	3.65611
OSBPL10	449.849	444.953	113.873	81.0748	36.4761	136.641	100.366	340.421	66.7114	136.171
ARPP21	0.363404	5.82163	0	0.899273	15.5667	0.362183	3.77302	200.417	7.80067	1.70476
STAC	2.23247	2.35448	3.90093	0.716409	15.5225	28.2533	9.28487	292.614	11.487	8.63099
CCK	2.91364	7.03286	29.0108	0.404848	1.51895	13.4065	0.874587	68.2741	0.51738	0
TMEM158	5.71163	7.34735	8.51502	5.34927	54.1215	1.01906	15.0032	3.22259	6.69283	14.665
NDUFAF3	21.214	43.924	47.4567	54.3906	46.9878	21.1049	59.2345	45.5991	26.1626	91.3298
LAMB2	12.1127	46.8562	114.882	0.214272	0.323398	32.0621	0.220072	1.06301	1.24405	1.43834
CACNA2D2	6.01563	11.8459	0.808673	6.8157	5.37883	10.3571	4.69071	64.921	4.05963	2.90472
MANF	22.0755	29.9446	34.1388	15.0199	10.2946	11.5744	12.7581	36.8026	60.8037	61.579
ABHD14A	18.4716	20.3061	12.2332	39.7314	31.4294	14.3273	45.7004	27.7558	30.1954	66.1336
CACNA1D	76.8238	46.7144	45.1008	297.558	299.452	96.0836	604.448	396.724	104.682	310.919
CACNA2D3	223.593	271.778	148.515	2.96884	2.93722	644.142	2.62996	486.763	23.8138	3.83273
ERC2	136.185	151.338	18.2791	527.027	418.93	36.8689	694.455	54.5472	120.391	628.082
FLNB	59.0151	161.59	138.498	25.5451	14.0323	70.3116	37.5798	27.6735	46.2776	36.5929
FAM107A	135.197	213.998	116.389	24.0552	5.39815	44.3406	34.6452	27.0041	35.214	56.8359
C3orf67-AS1	3.97172	3.94833	3.95498	72.0989	40.3225	1.11709	44.3145	8.20222	16.5751	34.0697
PTPRG	605.785	1344.66	1458.99	258.004	638.095	331.155	190.562	124.305	16.9494	207.033
CADPS	32.8409	54.9811	25.1901	1527.41	684.621	10.4005	867.562	232.394	733.885	412.146
PRICKLE2	110.906	137.577	166.611	57.6889	153.971	1306.83	228.427	28.9051	147.7	154.301
ADAMTS9	59.8056	195.833	184.01	2.14401	0.290545	37.9675	5.99859	0.0696874	0.953996	12.6165
ADAMTS9-AS2	189.095	336.589	745.639	49.0903	2.58672	456.482	79.1112	1.88655	10.2083	72.8897
LRIG1	275.082	291.385	125.729	65.9002	43.9591	57.7112	60.8141	46.7787	39.7731	45.9751
FRMD4B	350.831	228.504	103.641	0.716763	1.66845	79.2532	3.17513	4.07336	21.5391	4.31503
PDZRN3	223.869	270.443	212.279	1.97137	0.765533	101.167	1.47336	2.69566	5.41988	14.9207
LINC02018	35.3418	40.4031	25.3259	86.6973	73.1243	21.2319	126.526	41.2933	115.284	45.775
ROBO2	70.3541	72.7239	22.4967	2582.99	927.421	10.1227	592.029	770.302	2605.86	1696.33
ROBO1	257.364	350.566	994.65	384.879	3478.91	192.263	691.786	175.711	35.4648	483.578
CADM2	39.7759	102.119	11.0664	144.679	1826.59	18.3872	330.853	3134.65	1309.85	159.699
POU1F1	18.897	28.9014	11.7632	204.086	474.692	2.11315	386.18	7.10524	12.1587	377.659
EPHA3	0.425503	11.1687	30.2182	24.0263	5.91833	1.47809	47.009	166.744	2.49857	52.8218
EPHA6	14.3856	29.3778	134.975	0.905471	2.4875	26.1515	2.54706	1.47428	157.04	0
CRYBG3	139.452	199.115	248.775	5.19952	2.39072	55.757	64.6219	115.845	5.2894	79.3622
ST3GAL6	71.8108	61.2159	28.8994	34.0036	4.67328	50.9854	111.604	1.19834	39.2149	72.3874
COL8A1	33.3004	203.388	321.206	1.05449	1.49444	771.964	0.960218	0.258841	1.14268	1.54568
TMEM45A	9.46841	19.5793	17.6745	90.3482	67.6044	1.69185	60.1347	26.1508	39.5436	78.9083
ABI3BP	10.6235	99.2483	336.299	40.838	4.01298	128.827	2.84121	1.45402	101.304	3.00277
NFKBIZ	50.5455	38.7455	72.6988	8.61317	8.65567	178.865	9.75297	8.79177	10.9792	9.12536
ALCAM	199.793	178.431	158.319	170.276	441.533	10.7059	287.979	16.5797	73.1951	234.888
CBLB	523.775	347.999	955.682	113.761	101.15	124.083	117.917	140.787	309.199	112.929
PHLDB2	20.0036	117.254	629.624	36.1238	3.09782	80.5806	51.8709	8.14539	2.92868	15.2284
TAGLN3	6.31612	9.97057	12.4915	36.4057	78.6167	1.18362	72.0721	60.4857	7.42336	72.4867
BOC	224.009	268.259	241.908	21.809	1.36663	517.151	9.51372	8.35069	21.1561	11.0477
SIDT1	61.9666	33.303	0	108.153	61.3924	13.7594	161.956	1.71829	50.9114	118.056
GAP43	7.64895	10.044	20.9176	1.40764	8.63773	66.6781	4.31318	7.02803	13.1717	24.7561
LSAMP	128.883	188.981	679.961	84.696	383.911	36.4808	633.081	13.5668	1991.18	922.428
ARHGAP31	126.853	169.268	79.2562	0.490427	0.730793	70.3073	0.128717	0.993636	2.34388	5.48086
COX17	59.1197	96.3537	66.0695	140.484	121.011	32.4651	156.485	99.7832	166.869	243.503
FSTL1	50.6556	110.498	232.338	11.4438	2.97263	121.006	7.1265	9.37085	7.13019	15.8264
NDUFB4	45.1076	85.1288	94.2415	120.835	109.078	37.7715	155.422	92.6064	60.7765	239.651
STXBP5L	12.7968	21.3284	2.8332	396.056	516.495	6.86641	513.387	382.962	191.216	457.078
HCLS1	184.213	6.86854	0	0.980103	2.05981	3.01657	0.671931	3.06211	53.9429	2.16959
ADCY5	6.25611	13.3428	40.803	87.1386	90.4212	15.1845	129.231	7.52957	147.37	49.8874
MYLK	32.9953	50.1656	82.5135	5.11748	3.36765	107.007	2.87874	1.55709	5.02682	0.986707
KALRN	68.0546	218.433	436.371	110.301	97.0122	301.847	77.6188	163.966	729.956	139.126
ITGB5	77.6899	77.0387	129.881	15.7246	1.31948	28.7295	3.59866	6.01588	18.8356	7.23296
KIAA1257	3.88012	9.97407	0	42.3955	12.4955	5.49577	50.162	17.214	33.2474	29.1774
COL6A6	4.9668	4.4063	1.03636	166.331	148.251	8.37788	16.2948	1.88213	1.67666	17.0831
CPNE4	269.929	289.69	20.2466	27.424	56.7859	81.5755	274.26	164.179	10.5102	142.4
TMEM108	76.3977	79.1956	84.5411	98.8697	43.4006	2.49498	47.4539	114.038	68.3188	204.932
EPHB1	15.8317	16.1652	12.5626	26.9937	91.9483	16.0363	48.4632	33.9641	80.6626	26.3018
KY	2.3221	6.72374	1.53778	21.0298	50.1048	2.25825	30.8219	41.712	32.689	15.2074
FOXL2	2.25768	15.8475	0.819444	7.16481	4.26029	0.946521	68.0225	1.69312	63.538	37.8335
FOXL2NB	1.75181	1.79208	1.6282	1.97778	1.18062	0.322827	39.7004	0.51254	42.9648	33.3006
CLSTN2	5.46297	9.81743	115.802	9.18999	16.0763	23.0952	68.5373	51.819	37.8365	61.5862
SPSB4	3.84548	6.50703	0	20.7873	48.9842	0.279324	40.9302	0.219365	43.1243	31.7485
PXYLP1	12.2254	16.4462	3.79381	18.8768	49.3911	10.6704	32.8999	8.38298	47.4728	19.5322
ATP1B3	165.368	208.333	866.366	681.037	630.572	413.187	234.832	81.4763	42.7914	78.3027
TFDP2	139.658	159.307	180.173	406.109	125.599	111.459	232.247	202.427	103.648	311.402
PLS1	41.5158	44.7874	5.05519	46.3081	78.6905	2.8569	93.8504	50.7216	21.3403	57.6269
PCOLCE2	9.23727	9.80894	27.5787	65.4254	40.3775	3.05915	96.5542	497.874	6.25736	36.4979
SLC9A9	441.083	190.587	216.392	17.2668	9.98037	131.014	9.3371	364.86	37.2395	9.40705
CP	131.117	214.26	469.998	3.79614	7.83721	834.149	2.73923	4.01235	7.81438	2.63691
WWTR1	201.964	408.622	421.611	4.04294	5.12761	408.568	17.1061	5.06077	8.23965	12.6183
P2RY1	18.3222	28.4381	27.2014	0.221251	0.878543	98.085	0.322936	0	0.581196	0
ARHGEF26-AS1	91.4132	102.831	5.91784	11.9726	14.4887	28.1543	5.30799	18.1277	4.99754	3.06271
ARHGEF26	118.523	124.48	91.4473	10.2132	8.02688	61.1635	6.94905	20.2275	3.71743	8.90235
DHX36	176.548	171.244	241.595	461.339	196.956	156.204	367.45	185.885	161.2	285.705
GPR149	1.67459	5.52579	0	202.593	4.17427	0.807821	145.952	2.21093	1.89193	72.1982
PLCH1	132.936	151.561	39.3852	6.16224	10.3715	361.341	21.4822	7.35791	13.7069	39.8872
KCNAB1	1.93712	2.84919	7.02675	1.46547	0.78528	0.79663	1.96428	0.570875	40.6072	1.98873
VEPH1	471.017	419.243	65.2389	48.1107	4.22375	3.63254	15.0532	107.376	92.8896	66.3504
IQCJ-SCHIP1	3908.25	3765.77	218.396	13.829	87.6978	47.5155	196.662	7.38879	7.66687	498.685
PPM1L	355.177	426.161	141.653	430.88	382.339	276.52	704.146	1397.39	354.219	471.71
BCHE	0.838685	5.01016	0	0.416043	0.24469	5.18965	0.564415	53.7786	1.03898	0
SERPINI2	6.53259	9.85329	3.34279	0.16083	0.083581	91.5288	0.352841	0.114066	0.210172	0
WDR49	18.4616	21.4405	13.8996	0.905272	0.476433	140.473	0.621203	0.585845	0.358596	0
MECOM	350.073	424.848	121.47	3.16864	4.56493	2500.52	2.39538	213.717	404.702	8.18329
CLDN11	4.65508	50.3207	142.891	2.39547	1.80511	7.44139	3.57599	1.12381	83.8122	8.80176
SLC7A14-AS1	18.0162	55.6722	175.581	22.3974	14.8314	4.09124	32.0635	10.5768	133.652	40.7385
SLC7A14	6.28721	20.8757	15.9299	73.3691	47.2712	2.1771	90.7973	51.3126	302.326	71.7415
PLD1	36.3713	50.0897	198.511	17.4447	3.1961	14.5899	27.9148	25.3063	44.1128	36.1016
NLGN1	168.396	256.344	168.202	818.064	1936.25	45.38	640.508	393.082	53.3737	499.205
KCNMB2	11.804	15.2931	17.0187	382.774	9.52288	6.2012	35.9278	4.16018	52.9563	39.1978
KCNMB2-AS1	36.4009	34.3333	42.5602	147.976	9.49128	49.9648	29.9311	10.3921	24.7332	19.7127
PEX5L	17.4329	24.1816	26.512	260.013	303.401	26.4883	309.581	1599.17	314.914	263.199
CCDC39	10.5146	19.3764	4.71575	81.0781	16.2873	11.6812	32.3644	6.77968	3.78411	29.2833
SOX2-OT	136.841	121.042	69.6945	118.966	117.162	554.333	167.458	164.438	58.8249	489.621
SOX2	52.482	70.7424	47.0242	1.44284	4.18241	180.461	2.75923	6.80002	2.73808	2.8559
DCUN1D1	58.8941	53.6138	44.8078	130.498	39.9541	48.2478	83.5835	73.4377	38.5681	41.9468
ECE2	1.40497	4.10904	3.8663	12.6158	24.3402	10.5555	16.0801	18.1601	97.8382	27.3812
IGF2BP2	55.5892	103.662	46.0924	0.42826	0.545126	70.745	0.744195	1.44673	1.0931	0
DGKG	18.6035	18.0501	41.0787	170.232	53.7629	64.9273	144.105	225.62	94.449	60.96
ST6GAL1	258.029	209.561	38.5344	12.1571	2.84677	28.7341	14.2422	14.3394	149.874	8.17059
BCL6	65.9937	80.331	322.377	38.684	1.12753	84.1634	9.85669	55.2611	13.3855	13.3258
LPP	588.417	583.761	1446.1	20.6998	4.57607	573.248	45.179	257.506	361.588	70.1957
P3H2	84.1214	90.9737	108.344	1.20692	1.09341	416.788	2.05698	55.8005	120.816	2.42505
FGF12	8.85722	30.976	11.9669	158.181	55.2703	6.47188	224.702	507.057	152.655	410.128
ATP13A4	42.2722	44.9182	41.5652	6.17378	7.44952	442.835	9.26099	4.82169	5.21849	9.37538
HES1	105.319	315.952	308.576	0.588101	1.75127	255.519	0.23073	0.793339	2.96409	10.2158
MELTF-AS1	13.1455	12.2381	0	9.40136	15.9163	7.63834	10.9824	4.51833	45.2727	9.06533
RNF212	14.9684	19.6602	19.1401	34.9871	54.0525	9.73527	34.9941	20.2645	41.0009	29.065
FGFR3	6.44851	6.17935	4.70356	0.414874	0.208034	2.61912	0.20604	46.9268	0.438384	0
GRK4	14.833	18.1594	13.977	70.6374	36.1514	31.2976	40.6632	15.0506	47.4237	51.3567
DOK7	4.55889	9.57502	0	9.68858	17.201	1.84624	12.899	1.00484	45.0581	0
ZBTB49	17.6972	14.096	3.71261	15.9623	15.575	12.8986	22.6747	92.7841	27.8254	28.3554
NSG1	20.6547	40.1052	16.4434	163.908	88.2813	8.82307	199.744	173.787	34.8089	162.755
PPP2R2C	6.4091	5.89097	9.01028	60.342	106.015	20.8342	98.9507	83.2074	106.622	70.4888
TBC1D14	214.089	45.7501	49.0644	36.5627	35.9753	29.0219	33.8668	37.9099	106.913	20.9906
SORCS2	5.24542	21.6006	40.2085	41.0308	53.5699	10.4052	85.3111	13.0616	57.1988	9.11596
AFAP1	29.431	77.6816	126.872	121.895	62.409	13.0523	47.7288	47.0921	101.547	43.1939
ABLIM2	15.265	16.3739	5.0464	42.6262	40.3713	11.5529	30.4375	154.026	195.504	14.7958
SLC2A9	68.8774	15.7553	10.4775	120.084	8.20791	11.3256	38.7889	1.82896	11.435	25.0062
LDB2	69.3093	799.031	317.032	2.86024	3.53755	329.001	3.557	6.50766	7.10324	13.5042
QDPR	20.6114	13.8507	46.7865	21.3925	16.3003	13.7993	39.9345	19.4365	21.0332	89.7521
SLIT2	509.157	602.627	532.312	5.91945	129.515	1748.48	1.98609	283.659	7.43642	19.0359
KCNIP4	786.686	1411.81	124.011	157.496	528.257	31.2488	6618.2	1165.06	2235.53	2639.55
KCNIP4-IT1	13.0627	15.8601	3.07617	0.84892	7.04408	0.129121	116.805	18.1393	34.2935	44.5474
ADGRA3	315.717	344.565	82.3451	46.5179	43.7521	47.7115	50.1819	41.029	81.5096	59.2126
C4orf19	107.9	100.981	12.151	4.09963	0.826399	35.0312	1.55367	13.0175	7.48653	9.51945
RBM47	450.551	189.187	54.5996	1.76689	1.97064	129.809	2.03145	79.64	45.6934	10.9851
UCHL1	37.6243	55.988	38.1808	118.409	127.249	50.7528	148.307	129.587	68.2303	282.979
CORIN	66.4261	60.5035	29.1065	5.42487	8.67266	89.9394	84.4832	5.32009	1.90048	264.396
SLC10A4	0.960367	2.26015	4.21439	4.05204	2.02426	4.30792	55.1633	2.67043	4.38016	61.1351
OCIAD2	15.2944	30.406	21.607	25.645	72.6536	14.6795	68.1051	16.7766	68.26	102.312
SPATA18	12.6976	21.3632	10.918	6.61865	4.36598	83.2801	4.51433	2.10501	5.91372	7.31338
LNX1	38.7459	148.076	9.07513	35.4466	11.4788	1.53383	43.0939	23.3891	26.5776	27.8871
PDGFRA	0.417015	16.4823	166.413	0.320487	0.801451	0.628795	0.19384	0.192375	0	0.862801
KIAA1211	49.5631	77.0823	17.2783	3.20015	10.1632	5.00376	51.6377	175.416	62.9309	34.2976
IGFBP7	209.595	480.033	1465.95	8.66281	18.338	80.5623	125.259	2.90909	16.4349	145.046
ADGRL3	44.3984	87.578	158.941	2.20999	1.83756	550.455	11.3908	32.2207	13.6043	22.7447
EPHA5	5.30957	7.19266	10.6852	54.1058	218.032	8.96514	24.4611	2.07282	4.14869	19.5858
EPHA5-AS1	0.578672	1.44817	1.50699	15.5971	52.9309	3.16341	7.6509	0.214881	0.611553	7.75356
GNRHR	4.06152	15.974	0	6.7228	4.49492	1.65798	4.10871	1.715	211.253	21.4215
UGT2A1	0.672777	6.24896	0	0.382321	0.706545	0.949315	0.728281	5.21433	110.937	0
CCDC158	9.22547	15.3381	3.82653	9.20798	11.8113	25.6348	21.0308	2.67819	61.2671	31.3794
FRAS1	711.351	765.749	83.1728	88.1874	8.5473	8.8278	103.863	197.32	12.0681	50.4927
LINC01088	223.223	176.673	318.564	4.74142	3.20038	47.3366	5.55131	5.69502	3.54169	27.9102
ANTXR2	43.7929	56.6147	183.557	11.0282	0.560617	23.9759	0.680418	0.790008	3.54442	1.7594
PRKG2	1.71295	3.55381	0	32.3414	58.2141	0.598303	75.3843	19.5784	14.1776	67.5692
RASGEF1B	49.2003	43.4494	47.1718	38.5563	70.9306	169.04	141.301	29.1192	166.793	290.627
TMEM150C	19.2554	37.9465	16.3943	126.078	37.9925	9.96224	66.6175	3.46964	3.61502	23.8044
SPARCL1	600.328	1258.78	1313.52	23.8388	88.053	927.043	26.7961	100.872	164.98	139.897
NAP1L5	10.1668	17.4871	21.6493	22.8616	31.3807	11.3541	32.1849	29.8016	17.9329	49.2312
SNCA	68.2551	27.7018	14.0669	94.542	204.282	2.95949	114.342	130.444	188.569	130.232
CCSER1	274.594	297.739	46.8044	1920.31	886.799	695.019	1168.26	729.73	500.576	857.13
BMPR1B	11.7884	90.825	382.063	0.794195	1.22527	316.075	0.681784	251.003	4.88183	0.780131
UNC5C	68.564	141.817	321.56	1.48444	16.0533	393.577	36.2042	3.30406	14.7325	31.1636
TSPAN5	162.209	170.036	138.917	51.4912	115.916	54.8865	34.0141	76.646	357.248	47.4987
SLC39A8	19.4242	18.327	11.4722	11.7452	10.9685	3.11236	9.78293	171.846	100.502	12.2612
ARHGEF38	7.16346	6.81812	1.7346	98.0807	120.579	1.83716	35.4136	126.836	6.00335	44.3011
DKK2	6.26075	8.16975	14.9361	17.7366	4.60733	1.03887	47.572	2.10014	1.85622	80.1915
LEF1	17.5329	17.8872	15.744	0.0495267	0.192105	64.306	0	0.242733	0	0
COL25A1	197.374	259.156	179.51	6.50154	14.4246	7873.84	24.4658	270.463	22.5502	159.18
ENPEP	7.10076	25.8359	161.367	0.963472	1.03214	1.33953	4.28066	0.667149	4.02693	8.2693
PITX2	28.513	24.6168	5.94134	16.0065	13.9818	0.599408	50.7463	8.03692	70.4422	57.5213
NDST3	16.4319	17.93	2.76954	109.142	88.7843	5.87985	61.2939	3.12562	5.99127	25.8284
SYNPO2	61.7457	143.112	665.578	7.75081	9.8086	281.227	35.1653	9.67584	39.5865	45.7737
NDNF	1.36853	14.1686	31.4137	31.9135	9.46179	1.51016	1.73482	99.1273	2.09751	0
TRPC3	5.39056	10.6315	18.3933	39.3176	127.1	51.0111	220.065	5.9826	36.6471	599.462
LINC01091	65.5239	57.186	31.5123	54.43	27.2186	8.63944	45.7188	15.8422	157.285	68.7123
PCDH10	0.696836	2.55441	24.2033	1.60603	4.80186	3.44248	6.90896	35.2088	2.55663	8.08269
MAML3	438.131	201.77	104.057	376.717	1150.74	123.684	561.878	988.631	868.447	259.668
CLGN	5.92466	11.55	7.95858	42.4701	63.175	8.70673	54.4008	42.5347	21.0344	40.7183
RNF150	125.912	140.052	95.158	266.811	793.264	195.413	419.095	362.247	71.9562	330.659
IL15	61.5094	31.0285	21.4048	3.30557	2.45066	25.9049	14.4024	7.99129	43.9318	58.7468
INPP4B	130.824	71.5182	409.827	27.1394	86.3481	65.1013	9.70829	175.087	4.84912	8.59353
ARHGAP10	72.7493	235.887	1110.95	89.6847	9.94248	103.123	9.85252	61.0118	18.1381	3.47463
TLR2	333.073	11.1872	4.92176	0.506168	0.24027	4.69936	0.677602	3.02771	29.2454	0
RNF175	146.182	141.331	10.756	0.904275	0.728531	30.9267	5.6183	3.64343	35.7771	13.6744
SFRP2	28.9596	106.898	311.488	0.693656	1.0994	54.1457	0.898838	1.34595	1.54364	2.87669
DCHS2	55.4312	58.9608	17.094	0.273707	0.166504	12.4953	7.1317	55.4927	0.724443	10.9148
GUCY1A1	30.0996	70.1071	277.695	0.35869	0.303132	0.737218	1.11009	9.23978	39.1805	4.29425
GUCY1B1	17.8514	38.8314	82.8542	1.23855	13.0039	0.806846	0.947025	6.93308	47.6836	2.23126
TDO2	3.82686	8.02043	11.8927	1.34043	0.513063	1.94171	0.995256	0.525511	172.878	2.48675
PDGFC	193.745	140.004	67.8508	0.752728	0.526534	107.556	1.63504	25.113	21.991	10.4064
FSTL5	1.08553	3.02348	2.31436	1.47891	32.9677	0.603557	20.4812	354.127	6.77519	0
MARCH1	204.01	16.688	20.1411	311.916	912.825	82.1213	155.827	354.225	26.695	410.759
TLL1	1.22113	76.1812	3.12535	0.372536	6.93887	40.2709	7.14298	281.074	2.02691	5.5008
PALLD	217.882	252.44	465.686	17.403	16.267	593.544	21.3491	68.2712	70.8942	29.5873
MFAP3L	18.4792	25.5391	12.7183	21.054	15.7953	9.75349	51.7711	17.815	7.62619	18.5218
GLRA3	0.960834	0.846223	0	26.7385	3.97741	0.359796	53.4454	5.22111	66.8144	124.62
ACSL1	491.024	39.5529	86.1763	43.0665	43.9022	8.20158	25.7945	120.847	49.4679	22.6109
PDLIM3	12.282	41.7916	106.078	10.1127	5.66567	85.1985	4.244	61.8088	151.583	6.21686
PLEKHG4B	22.1953	36.5169	6.23443	19.8635	8.33658	1.43061	7.67691	3.41535	80.4505	4.14632
LINC02196	8.94439	10.27	15.8421	1.77312	1.0897	0.521062	2.40226	61.4023	13.0966	5.83353
ADCY2	120.123	151.847	207.124	100.208	44.6486	87.6381	355.718	589.731	506.768	237.915
SEMA5A	18.1336	55.8464	258.803	86.0852	191.747	21.3375	105.969	4.38508	65.953	179.176
DNAH5	13.9854	36.8513	7.81972	317.107	63.1118	28.9493	80.8851	27.9119	14.6672	56.1059
FBXL7	280.043	511.441	729.558	19.769	74.359	1300.15	121.85	48.2008	142.279	89.1166
MARCH11	2.2073	3.66101	0	116.168	70.9539	0.781323	191.563	3.01714	53.8978	117.584
CDH18	11.6903	9.11753	3.77407	287.7	475.647	2.6031	394.855	99.1713	155.236	395.911
CDH12	5.72799	11.9195	8.90184	15.5019	79.0098	3.6192	1127.78	262.18	1795.08	956.298
CDH6	6.95062	27.3089	47.8226	0.0942833	0.714684	101.264	0.138599	0.56476	0.414677	0
PDZD2	26.1625	93.1742	137.769	137.792	88.7443	26.518	203.016	66.5806	133.366	69.9904
RAI14	78.6366	180.748	104.855	2.03124	4.55019	130.613	5.20285	0.203246	34.5475	12.3184
PRLR	26.06	28.183	8.01811	260.154	69.5274	23.8377	188.039	116.545	299.401	309.694
LMBRD2	35.4268	44.9301	36.0404	51.6089	88.8677	27.6823	73.8497	51.4475	46.6563	117.798
RANBP3L	168.709	129.223	71.2074	1.67125	13.122	32.6856	11.1868	1.69302	6.47941	18.1197
SLC1A3	861.916	136.563	148.113	1.51198	2.69944	994.049	0.696694	14.6469	2.71575	16.7417
LIFR	86.2692	343.272	310.33	32.9892	24.0639	96.9801	33.6886	52.1488	24.1438	26.091
OSMR-AS1	28.1158	55.3165	103.109	0.29145	0.129418	75.8794	0.319533	0.264576	0.428591	1.47576
OSMR	26.1953	112.111	255.544	0.648713	0.76522	80.2379	0.7516	0.628121	1.16106	0
FYB1	385.58	14.135	8.46829	0.893655	1.13802	1.35196	0.45823	3.51639	2.34339	12.2871
C7	0.752875	60.3683	296.112	0.536698	0.120232	1.28434	0.346937	0.742069	0.20677	1.21829
PLCXD3	73.9549	89.2472	51.1803	299.038	253.558	43.8352	147.733	14.5965	25.1406	120.444
GHR	21.9922	54.2773	176.165	14.2843	4.6953	80.582	3.70672	203.484	19.8218	5.41114
SELENOP	80.3085	116.436	291.483	200.448	41.8136	83.0131	169.037	97.785	26.7885	139.927
FGF10	5.38319	17.6443	58.2783	1.68072	4.30391	77.876	0.433966	1.21551	3.60049	0
HCN1	3.36661	1.515	0	31.2127	112.446	5.92947	13.4778	530.851	77.8074	11.9198
ITGA1	128.638	197.187	365.458	1.76888	1.91578	147.137	14.104	3.73947	1.35886	15.8301
ITGA2	61.6084	96.5842	33.7626	0.324338	0.484921	5.61088	0.523991	0.467554	6.64247	2.82441
RAB3C	7.73079	15.5656	10.3339	126.782	249.721	4.65754	132.377	484.708	112.353	169.168
RGS7BP	2.34546	31.8049	86.0177	3.43941	33.1523	3.22267	86.8753	24.5247	1.90281	67.1686
MAST4	271.968	425.414	249.651	60.6818	65.0364	115.672	160.282	141.916	126.025	215.079
LINC02197	6.99774	22.8125	0	10.6191	0.490099	0.428746	6.30049	249.666	50.6656	6.81106
ARHGEF28	16.85	51.5238	63.6948	195.68	13.6859	10.3975	204.292	106.691	15.1322	106.322
IQGAP2	402.138	164.763	13.6096	0.783651	1.57927	33.4896	1.72675	1.32647	38.8177	3.92509
PDE8B	47.2326	79.1991	64.2541	25.8033	227.413	15.105	164.323	37.5182	116.608	67.3539
AP3B1	240.276	202.313	159.584	631.679	237.706	142.446	404.177	160.272	138.76	193.192
CMYA5	150.583	182.447	53.4498	19.0466	7.99118	116.108	38.9416	77.3807	287.951	61.8931
THBS4	46.6274	67.1676	35.8128	27.8954	25.0435	39.0222	25.3129	11.6742	186.742	14.5423
RASGRF2	33.1413	106.225	73.5565	14.456	3.77977	18.8516	44.6006	101.875	99.8154	49.0154
CKMT2	8.23916	8.85085	6.56593	12.0593	6.8487	10.789	11.9329	15.2903	54.8499	8.78449
VCAN	29.5702	51.5224	586.432	0.535523	1.45855	1.17084	0.641362	199.363	1.23272	0
EDIL3	10.3787	29.7552	41.7357	115.31	3.94318	80.652	84.1056	3.15983	7.02709	319.512
ARRDC3	51.3804	60.4953	165.294	22.2066	39.598	34.8718	29.8371	28.7775	29.203	36.5981
NR2F1-AS1	59.7704	117.321	214.549	2.00279	1.51803	193.503	0.884219	37.8582	43.8072	1.21829
NR2F1	32.2822	100.516	356.047	0.796858	0.78965	9.98288	1.0094	7.1325	2.7408	12.4701
MCTP1	234.065	264.785	12.0812	3.1234	112.043	26.2672	61.256	101.061	10.6102	121.274
RHOBTB3	50.9338	58.6192	309.134	177.941	25.8801	62.9559	221.681	254.499	83.7427	164.073
GLRX	18.0152	14.0237	23.315	30.4934	10.2642	4.06043	54.3742	23.8926	22.1213	60.3447
ELL2	296.199	193.535	1739	182.505	113.813	225.957	90.2415	158.261	126.625	96.0326
PCSK1	5.08011	12.1254	1.21162	10.4272	4.26195	1.24181	12.1486	146.515	95.9374	62.2306
MAN2A1	371.055	84.9814	111.525	37.5602	52.3038	97.1349	70.6799	19.8533	257.776	59.8014
CAMK4	127.094	1.89571	1.38477	2.90057	32.2052	2.69877	56.2226	114.188	9.47794	61.8689
STARD4	14.6576	17.97	10.0183	11.1858	7.44029	3.14669	35.2034	23.4617	18.6938	34.6565
EPB41L4A	204.297	329.476	89.17	1.06806	1.01045	90.7608	0.923303	15.8882	3.17683	14.0804
KCNN2	20.0811	13.7012	7.13484	72.8596	205.882	2.27057	187.168	38.014	174.06	68.2749
TRIM36	77.8135	76.9332	30.2784	54.2328	61.8984	24.7988	107.135	10.2154	11.7807	78.9677
SEMA6A	25.3478	101.175	26.5578	6.70863	6.81907	17.8568	72.7198	22.0993	34.9931	21.7537
PRR16	12.7572	24.7696	187.146	99.2244	4.75498	25.3932	10.4064	2.59862	32.0199	2.08548
SNCAIP	127.352	122.327	17.1103	0.223937	11.7385	20.9575	0.462681	0.424641	0.325847	4.31503
ALDH7A1	39.8693	66.7644	88.8107	19.9332	27.2164	51.8081	71.0893	22.7716	28.6098	66.0272
MARCH3	117.775	83.2671	72.5896	87.6276	208.751	12.5276	81.5327	41.1759	79.1798	71.7599
FBN2	202.564	171.916	36.2928	0.988214	0.892965	41.8771	0.537067	1.77592	0.766426	2.11305
SLC27A6	38.267	45.0733	30.4931	1.80531	0.912269	211.429	0.765702	0.278786	2.86613	4.14404
HINT1	80.3667	117.98	156.995	180.343	155.676	68.336	198.975	104.534	132.858	329.278
P4HA2	10.5581	18.927	26.7931	76.2959	14.7471	9.29757	64.2362	7.0614	16.0943	50.106
SLC22A5	15.998	19.0382	31.5583	57.0479	24.9288	13.1047	41.2421	24.8608	33.3631	22.2923
UQCRQ	42.4549	73.8363	86.6157	82.6464	66.2946	40.3777	103.094	74.7223	60.202	139.469
FSTL4	8.48203	10.9155	0	207.024	14.3729	1.03504	168.996	41.1638	132.783	125.134
PITX1	75.7477	125.322	42.3964	319.688	177.589	4.78829	292.763	105.955	194.232	226.027
C5orf66	36.2846	49.0084	0	847.684	187.715	3.06583	466.323	83.238	596.863	279.565
CXCL14	275.5	731.438	1638.05	6.02337	13.9996	1522.92	2.06585	3.98154	6.60805	0.78948
SLC25A48	3.93216	4.09745	3.56739	0.223154	0.171149	103.931	0.134198	0.327324	0.606759	0
TRPC7	0	0	0	0.514158	2.68415	0.022952	25.0583	3.97096	0.3004	95.2031
SPRY4-AS1	44.2285	60.5102	11.8418	16.4559	142.763	147.385	27.4399	3.97201	49.3392	54.9818
NR3C1	270.779	188.19	373.715	352.052	119.822	155.242	231.37	837.017	224.56	136.907
KCTD16	10.3249	22.8573	0	144.325	36.883	16.88	92.3264	21.7869	9.49583	175.567
PPP2R2B	1441.57	1521.49	150.579	212.573	229.21	201.644	338.866	69.8016	263.316	323.434
STK32A	14.5783	31.8267	44.5587	40.9359	19.4157	417.148	7.63629	2.85154	3.46447	18.962
DPYSL3	18.3051	37.3541	104.054	5.31236	1.60731	58.3081	57.8318	3.33074	25.0987	65.7532
JAKMIP2-AS1	4.31738	5.36893	0	12.7659	9.16054	8.64848	18.8578	14.5151	56.6827	16.934
HTR4	17.1106	22.2458	0.977916	0.943523	150.868	0.255006	0.99796	0.237681	16.9429	24.3127
ABLIM3	9.52174	23.7434	9.73775	1.87558	17.9461	5.73454	4.19235	10.9501	50.3032	0.803012
SLC26A2	29.6123	70.2158	89.1712	76.6732	26.5904	23.1743	53.6204	41.976	37.1294	58.1165
CSF1R	182.93	2.17379	11.8203	0.586099	0.720706	0.920657	0.647933	0.132328	8.94228	0
PDGFRB	4.56514	40.7521	377.396	0.540928	0.157753	13.555	0.282486	0.531057	0.281593	1.56267
CD74	677.327	277.369	74.4297	3.12975	3.33219	40.7159	2.98863	2.98376	1.63903	16.0856
SYNPO	9.88847	32.2355	36.9138	1.05346	3.21942	43.6783	3.64194	1.14393	6.68979	6.12161
GPX3	136.308	240.661	1014.17	8.30999	27.0656	139.095	10.8235	13.4537	97.7685	48.7755
CCDC69	26.7245	29.2509	18.5653	1.89535	0.9027	3.86741	2.14794	0.484476	57.3246	1.97162
SPARC	47.6992	248.154	260.226	15.7288	10.1875	50.9229	21.4025	2.80668	77.6538	21.1036
GRIA1	3.50217	2.89572	9.07696	5.13769	2.29775	5.83305	114.927	26.5673	2.29259	7.96107
GALNT10	260.16	162.982	114.823	28.3113	4.80743	602.343	36.0133	7.44357	9.18518	73.9188
SGCD	53.6421	50.3171	62.4035	996.584	5.44797	17.7492	246.31	36.6498	10.6345	251.583
EBF1	267.34	439.97	859.467	1.40269	2.5616	8.04826	6.01017	17.6022	1.13628	18.1814
GABRG2	3.16713	2.71499	3.03403	26.8072	64.6391	0.437716	29.8956	58.1359	4.45436	34.9031
TENM2	10.2243	117.59	524.197	12.3989	149.124	144.565	14.5906	1.6565	8.67453	86.8496
DOCK2	416.656	52.515	7.11577	2.07969	2.1594	0.961441	2.73071	0.332809	8.58798	16.6746
LCP2	160.588	14.1386	6.75564	0.118094	0.270753	1.50174	0	0.137584	0.142379	0
STK10	150.624	35.6163	14.409	27.5674	13.2474	19.793	17.9151	7.95242	18.8978	13.3418
SH3PXD2B	150.368	112.858	296.005	5.72916	5.89478	324.701	5.03094	13.3626	17.3604	15.3757
NEURL1B	2.2872	57.1773	150.328	0.298595	0.22826	0.904905	2.53826	23.5623	6.16511	3.7914
CPLX2	7.36245	15.0109	10.4192	85.1484	58.2399	0.977304	112.584	88.2923	50.4896	103.911
FAM153CP	84.3308	86.8985	66.0799	224.387	11.1868	45.5173	153.953	70.1148	162.295	250.312
ADAMTS2	19.4099	19.7908	92.3362	74.5087	71.3609	0.734623	126.985	11.6593	3.61475	17.5756
MGAT1	97.3655	48.5085	34.7134	16.4464	11.9283	28.9362	15.594	16.9784	17.4802	13.791
FOXC1	2.6657	49.1174	128.276	1.026	2.46428	2.21436	0.260203	1.34814	6.43071	2.8559
DSP	24.0735	66.6063	64.0285	2.56735	1.90446	1.38177	34.1001	30.3594	79.2258	20.4264
BMP6	169.613	173.922	35.0363	0.487626	0.572204	0.504917	1.16465	20.0127	6.95301	5.73259
ELOVL2	3.87537	7.15857	6.81338	0.192891	0.946268	108.43	22.5137	1.36179	18.0544	7.89277
NEDD9	102.405	179.954	57.0354	8.11296	8.41253	297.002	10.7982	7.48046	47.3413	16.8776
PHACTR1	146.74	115.93	49.8993	758.45	415.333	326.574	1147.5	150.559	40.0812	917.006
GFOD1	40.6643	23.8003	24.7751	86.6263	19.0339	22.2657	86.8199	104.579	39.022	72.2049
GMPR	98.2761	109.419	39.8771	8.89944	10.3742	21.1366	9.41177	16.6421	27.1976	20.0912
KDM1B	46.564	34.2561	13.0179	40.7771	27.955	18.4936	64.2657	23.9432	13.2241	29.3531
RNF144B	239.957	34.0924	37.2394	3.98564	5.4527	25.8615	10.2207	6.23634	3.57381	3.52249
SOX4	36.6237	61.7299	42.8986	3.80541	53.6087	26.0011	12.0927	152.27	35.4856	51.9749
CASC15	428.727	560.057	208.823	3.31045	215.737	346.87	3.34993	3.96691	39.6059	35.2666
PRL	3649	8407.89	2696.37	2167.89	38153.6	505.083	2337.65	1968.24	1798.6	6651.67
NRSN1	6.13585	12.9938	4.25624	94.6695	117.806	0.907447	194.976	61.9116	190.784	136.9
KIAA0319	11.8344	12.8935	3.34279	56.5419	59.0631	2.58974	119.093	108.466	38.9132	105.132
SCGN	8.08367	9.03942	1.38477	185.697	43.4539	0.613437	39.7893	17.0314	4.38855	37.2999
HIST1H2AC	193.781	118.071	48.6628	55.0487	172.822	17.0787	164.979	28.4419	43.7402	50.6058
HLA-E	187.96	249.771	108.306	2.64058	1.62879	46.7731	1.53022	3.43691	1.33572	5.21057
HLA-C	177.263	277.897	127.146	60.3097	40.147	122.744	42.895	27.8384	49.0427	69.5294
HLA-B	308.214	339.964	148.01	49.8892	28.4738	116.095	22.3087	10.5516	19.5875	47.4593
HSPA1A	116.326	142.681	122.638	13.9245	38.339	8.53977	23.8571	17.6839	24.4204	17.2074
HLA-DRA	396.293	93.3241	26.2385	1.88927	1.85209	17.0915	2.1954	0.860294	2.2667	0.958262
HLA-DRB1	368.384	153.855	14.3276	1.53386	1.03873	10.4925	0.533931	1.28281	2.47813	6.7627
HLA-DPA1	242.131	75.0917	6.95106	1.40403	0.894792	5.18249	1.06398	0.574058	1.8008	3.31937
HLA-DPB1	269.675	37.4507	30.0005	1.25219	1.20598	10.6666	1.63324	0.768864	1.4658	4.23704
PPARD	247.367	42.2513	74.8608	20.655	23.4167	66.7573	22.6383	49.2446	72.1084	4.41673
DAAM2	9.90513	19.0502	182.346	0.568503	0.299275	71.0801	2.13674	3.79518	7.63102	0
TFEB	42.2189	21.896	18.7864	98.0918	14.007	15.1351	23.0738	68.2274	9.71967	16.2274
TRERF1	90.8516	32.5936	97.4934	51.7037	119.534	47.1953	142.753	37.5524	70.257	89.1931
VEGFA	52.2281	38.8183	110.007	0.682906	1.10814	143.794	1.23089	2.66627	49.1086	3.38412
RUNX2	143.21	61.8832	183.62	14.2094	10.4352	59.081	9.88633	6.65431	28.2485	7.92343
CLIC5	69.7087	71.4007	23.7178	2.98382	1.94869	142.076	2.55193	3.5373	2.28614	3.75176
RCAN2	74.5333	102.844	249.284	168.48	150.914	125.666	285.672	84.0688	102.462	166.303
PLA2G7	13.1195	1.0115	1.50728	2.26279	0.404899	0.235412	30.8413	0.656624	0.28254	112.545
BMP5	11.3086	40.79	135.028	0.133478	0.215428	0.172436	0	4.22198	1.87768	0
COL21A1	221.927	266.294	76.6502	1.43569	1.1031	0.951461	0.820272	21.4411	7.11902	20.8393
KHDRBS2	48.157	64.2711	7.21076	55.039	510.316	7.05201	89.7064	144.884	228.467	31.3003
EYS	13.3709	35.4411	97.8948	8.46638	9.6442	5.44833	16.2044	13.9229	142.586	15.0684
COL19A1	8.38006	4.13655	7.8435	0.628322	90.7844	1.03819	2.62391	0.740233	0.640914	32.7835
RIMS1	104.492	142.556	38.1662	488.387	708.746	38.8056	727.536	466.277	183.192	387.275
CD109	15.938	18.808	5.24116	0.254105	0.665835	3.05403	0.815786	61.2486	1.41071	0
COL12A1	1.10951	32.2273	262.629	0.539142	15.8287	15.402	7.17107	0.222717	0.56805	0
COX7A2	70.0968	115.197	114.822	146.575	137.012	44.218	196.692	135.031	120.719	245.339
FILIP1	8.93953	57.2709	102.54	28.6103	6.11798	47.7976	7.29988	255.517	13.4683	7.99051
NT5E	12.8882	53.4687	78.145	14.5482	2.15347	108.128	3.71229	135.519	1.68573	2.62399
CGA	677.718	2112.94	407.417	501.957	326.038	62.8623	817.908	185.242	9576.57	8734.83
GJB7	1.36936	3.20862	0	2.98102	1.64982	0.903387	5.48408	1.82706	110.418	5.68268
CNR1	3.68692	9.76155	4.78131	104.263	7.60323	5.52384	71.5958	100.386	39.8905	120.084
EPHA7	2.43669	6.08381	14.0211	28.0067	25.6324	4.02159	218.876	7.05732	15.3618	161.904
FUT9	1.64449	2.8779	1.06038	16.0048	33.7671	3.00872	15.7745	142.932	5.03247	0.770017
KLHL32	33.2746	28.1828	3.67148	44.4324	78.8841	16.0443	47.033	48.3208	19.3801	62.6067
GRIK2	42.3454	116.469	31.6458	19.3964	787.909	40.0932	80.2657	817.136	153.376	88.5289
SCML4	41.8348	3.08858	0	26.0791	86.6009	0.530421	63.0297	10.3568	1.07889	34.4922
WASF1	24.6395	25.9542	37.9952	36.1061	73.373	24.0518	67.5608	43.1379	30.5977	40.0249
FAM229B	15.088	21.4007	39.9181	42.1339	34.6478	19.9821	51.4636	24.6897	26.8105	81.571
LAMA4	29.2481	93.0435	175.364	1.47265	2.42009	535.505	1.71538	3.48815	6.68242	0.803012
SLC35F1	44.9199	96.8307	10.9255	39.5334	23.8472	24.9143	23.551	3.63523	168.057	35.8002
GJA1	18.3794	41.3099	45.4163	0.558455	0.862603	66.7827	0.808862	20.8355	2.83441	3.99228
PKIB	38.7646	31.1453	18.6935	160.555	62.8476	8.92019	22.8995	52.0578	63.4766	27.6799
CLVS2	1.93967	3.97736	0	51.0078	47.821	0.764742	5.3718	139.553	81.8661	7.66964
TRDN	39.8089	43.2156	113.876	1.99058	3.06157	165.746	2.56897	285.302	19.9026	5.55773
NKAIN2	45.9936	139.006	76.9063	1.51027	44.2474	942.996	8.46979	1315.53	53.3287	0
LAMA2	139.127	287.602	1232.96	4.49632	119.964	4124.75	10.0948	78.4546	14.1893	10.6944
SAMD3	92.8307	4.28751	5.50396	170.917	71.5611	4.95307	107.864	3.13827	166.891	162.936
ENPP1	17.2616	36.8524	92.7373	330.687	277.793	16.5942	125.318	10.5293	10.5668	73.88
MOXD1	7.09043	20.6099	12.191	0.305666	0.594432	217.778	0.329427	0.704111	0.23748	0
EYA4	698.599	787.517	200.049	47.736	1.89709	80.0364	4.25462	280.155	160.974	19.222
SGK1	168.994	35.9405	16.8665	1.01848	1.22633	6.58487	1.31729	168.991	8.38611	0
PDE7B	69.6312	278.127	545.237	42.509	49.7433	2162.79	129.488	31.2647	109.454	104.149
WAKMAR2	27.9157	12.7642	18.0158	3.41306	1.09083	3.21385	0.466567	0.245275	63.3951	18.9175
PERP	14.2898	34.4674	94.9623	15.7434	23.5616	1.86481	14.7283	38.3787	14.9009	32.8621
ARFGEF3	19.102	50.8016	10.9191	292.809	219.605	6.70496	239.174	171.177	206.68	208.769
NHSL1	320.553	149.535	87.1788	7.10425	3.38506	4.30562	2.60879	2.66274	21.0609	4.10023
ECT2L	7.13357	10.975	0	66.7493	43.0578	1.60698	68.3363	8.56331	10.0322	47.5671
PLAGL1	145.792	110.846	146.283	1113	123.834	26.5696	313.655	527.799	84.8063	353.016
HYMAI	14.2119	17.6221	23.1974	192.116	28.3278	4.02796	64.3104	79.8841	23.7533	60.5451
UTRN	755.78	728.139	494.706	283.11	109.363	504.096	161.408	325.115	39.565	98.5529
STXBP5-AS1	12.1431	19.3007	6.2205	88.9452	111.659	16.1423	66.4242	45.7212	26.8812	48.0151
SAMD5	117.641	161.876	82.5154	1.69984	308.736	394.329	138.301	4.1347	64.2036	114.131
UST	213.805	195.31	159.02	0.953253	1.44551	133.416	0.948236	8.99763	72.8613	0
PLEKHG1	91.02	375.161	74.4401	1.16572	0.955016	330.938	1.07149	3.55007	7.20972	1.43834
AKAP12	46.5736	475.623	928.848	89.4047	144.944	194.832	147.856	22.6761	46.8974	141.44
ESR1	53.5785	36.1837	19.2285	5.02901	300.88	4.57736	12.7499	4.37164	1297.87	23.8486
RGS17	14.2798	13.6041	2.83021	8.03831	119.279	3.45391	8.77934	6.66455	39.3592	20.0171
CNKSR3	142.702	240.556	93.5474	1.04525	2.26904	82.6096	2.05573	223.19	108.585	2.8559
TIAM2	211.404	215.713	82.374	100.469	82.5946	133.077	121.854	71.9003	130.223	304.918
SYTL3	380.133	41.4146	12.1395	7.50618	3.08805	3.98374	5.20749	3.32716	7.39028	9.22609
EZR	182.977	184.606	113.162	49.6768	5.56421	51.7112	11.8019	89.0132	88.7515	24.4866
QKI	780.913	484.516	458.466	55.3532	40.417	453.968	53.3685	45.3134	56.5689	72.0726
C6orf118	11.3121	11.7258	0	59.2451	3.78473	4.54618	9.51286	1.47787	0.963779	3.36893
PDE10A	26.9934	206.4	168.788	770.483	1649.32	35.9941	253.53	481.596	1141.71	732.248
RNASET2	153.447	26.4777	19.5865	22.4047	24.9449	9.01025	20.0737	9.14495	19.2183	27.1102
SDK1	224.272	330.386	188.682	165.241	11.2444	2163.58	65.4183	592.178	701.653	54.8248
MMD2	5.16763	7.59201	0	66.4294	112.355	0.788342	96.4091	1.85841	13.2708	30.1877
COL28A1	23.2873	34.2182	1.15718	16.1389	9.89197	16.7165	17.7266	236.859	8.45978	16.8082
NXPH1	1.25261	0	0	0.355266	114.815	1.84175	141.918	13.0593	13.595	41.314
THSD7A	173.92	273.825	69.0569	153.169	676.744	140.227	82.1649	91.9307	47.0447	105.474
ETV1	46.9437	61.6287	60.2309	16.593	53.7751	79.1077	16.4002	187.686	10.359	16.5798
DGKB	3.42603	13.7923	46.1628	19.2613	167.556	5.08405	97.933	837.854	62.8443	144.475
TSPAN13	41.1282	69.1205	23.5174	74.8765	74.1269	11.9112	88.8592	53.5114	68.0918	121.508
AGR2	102.862	128.008	8.84357	3.75177	3.19442	0.825895	6.40892	3.96795	47.7592	13.4944
HDAC9	271.146	58.2034	86.4758	27.0489	822.191	403.179	969.181	767.446	553.704	756.779
TMEM196	4.18227	3.21354	2.34268	101.001	106.081	9.7585	19.535	3.25503	3.23086	21.0756
ITGB8	142.24	189.292	196.983	45.8499	97.384	1192.25	37.7405	10.2386	40.0577	32.2064
DNAH11	7.89686	19.269	17.1726	1.00949	0.729507	12.9751	0.314611	2.55868	109.276	1.24337
RAPGEF5	176.418	441.931	107.737	14.5369	50.1293	1.76457	130.332	55.3291	50.3149	135.034
FAM126A	72.5751	78.553	79.006	13.3747	47.3029	436.456	32.4908	7.69984	127.665	52.0295
GSDME	13.0041	11.9651	17.5304	3.30431	0.643716	9.18894	2.60514	0.357471	54.3926	3.06352
OSBPL3	148.011	35.4674	13.1698	20.1049	18.2347	3.23906	48.4307	1.76323	24.4655	16.287
CREB5	52.8941	45.2845	25.2052	1.15954	0.593663	117.01	0.425586	0.604022	59.9942	13.4976
CPVL	246.541	53.2799	5.8854	16.5668	1.93977	27.4383	5.95124	2.14713	4.88291	16.136
NOD1	38.7754	46.6216	55.2703	2.81716	5.93973	212.667	3.40068	7.4241	9.33447	4.35401
GHRHR	12.0717	16.1351	5.29679	471.97	29.3221	2.54466	195.805	12.0006	13.4781	141.362
ADCYAP1R1	31.6019	40.9698	27.7787	6.82769	2.30747	127.559	5.31037	0.666749	2.97295	1.43834
PDE1C	115.69	135.574	74.0175	0.804691	1.28305	277.205	0.987358	2.49311	27.5167	1.07301
BMPER	13.1598	31.7745	160.246	123.007	64.2206	3.54981	191.564	20.3969	307.161	97.0692
AOAH	756.3	18.9829	13.9138	6.34508	4.15519	23.3341	6.106	1.04378	0.778803	2.61874
AMPH	6.56793	10.5189	11.4092	249.504	180.873	6.38337	301.886	128.984	135.49	339.822
GLI3	64.8278	108.676	122.836	0.293831	0.806183	224.56	0.242513	0.434336	1.19071	5.91861
AEBP1	25.6979	53.7511	171.34	1.28699	0.29955	5.08491	1.97492	0.577674	0.72277	4.96116
CAMK2B	11.6241	19.7706	6.42162	54.5265	68.8757	34.9982	76.737	198.649	137.205	57.781
ADCY1	2.4611	27.6234	12.055	5.86398	24.6878	4.19493	43.4097	51.6552	20.6568	29.9952
IGFBP3	176.715	211.153	58.1353	6.92855	3.59308	19.98	4.11142	5.43038	6.93365	62.6201
TNS3	174.437	114.809	124.639	32.4876	6.19086	44.668	5.54693	0.614487	139.83	4.98534
UPP1	27.6934	41.9117	46.2029	6.97883	5.61792	102.615	7.71841	7.04822	17.9993	6.83177
ABCA13	74.537	102.778	20.908	0.319129	0.831036	275.277	0.258553	0.559318	1.18041	0
IKZF1	253.787	4.82577	0	0.263951	0.565453	0.746016	0.267922	0.188415	0	0
GRB10	27.5224	221.744	51.0807	242.914	124.052	41.3444	152.411	97.0967	108.302	105.967
SEC61G	37.2963	72.5341	94.494	116.43	88.6586	22.8105	103.44	82.106	89.721	168.54
EGFR	81.7542	212.39	471.594	0.449628	6.2482	76.8572	1.07444	51.1308	1.3933	4.09965
VOPP1	152.601	97.0711	35.0871	153.23	175.039	8.69465	262.907	200.449	73.4216	138.414
SEPTIN14	0.635344	4.04737	0	74.131	1.8916	0.619618	7.17441	1.70153	3.97246	10.6899
GALNT17	13.578	25.4049	19.1605	248.802	415.884	9.24806	589.707	284.631	549.977	241.963
MLXIPL	20.2739	11.5793	11.336	2.40097	0.407812	0.535096	1.36569	1.85268	58.0878	1.32475
CASTOR2	21.7865	22.9906	34.6385	22.6819	18.9973	12.046	21.0133	67.2454	16.6271	9.48364
HIP1	126.937	138.35	258.363	23.7013	35.4064	67.5968	47.4543	27.0917	50.4177	31.724
SRRM3	1.82197	7.29582	3.45106	72.4288	148.107	1.58245	94.9765	83.2772	142.271	78.3671
GNAI1	22.3522	51.9298	50.4071	60.65	114.273	23.6866	14.4112	21.9112	108.395	28.6248
SEMA3C	6.1538	92.3061	290.02	4.16099	0.889282	24.476	0.434997	0.314376	2.73653	0.986707
CACNA2D1	88.5865	178.655	162.977	253.026	471.721	628.474	685.214	1397.96	469.108	459.19
PCLO	79.3014	98.9377	30.7564	413.773	676.92	107.125	518.989	537.068	647.067	533.148
SEMA3A	9.80155	57.8571	11.9764	132.722	75.3167	41.2012	210.943	96.3077	261.051	479.233
RUNDC3B	2.27987	12.0397	4.16661	12.7077	42.7056	1.05744	10.62	31.2314	100.753	6.10014
STEAP4	1.20512	78.3851	555.33	0.689868	0.60462	2.51141	0.560236	1.19384	0.660251	0
ZNF804B	5.41693	35.9054	61.359	190.623	53.3579	1.5187	487.408	1.86087	4.08319	246.343
COL1A2	17.0141	123.127	534.08	2.55676	7.96635	459.863	1.15095	4.76436	2.01299	9.38522
PON3	32.5191	38.3554	8.8967	24.5363	4.27908	3.07658	12.6037	43.5083	95.7467	37.5049
ASB4	1.93373	3.32426	1.38477	21.3934	70.6764	0.279807	29.3107	15.8212	14.0947	59.8517
NPTX2	11.2395	20.7019	11.2775	5.55426	6.86689	75.0495	18.1287	281.652	104.34	16.5909
ATP5MF	43.0894	62.7214	65.7732	78.9253	71.2552	30.6133	96.0011	72.3837	54.1511	148.697
SLC26A5	4.67478	9.2582	3.33937	8.24855	7.45496	3.54301	10.119	6.70605	81.0044	7.40902
NAMPT	526.411	182.654	606.401	39.9172	35.3053	289.106	27.7397	74.9795	21.1085	25.318
PRKAR2B	29.1721	39.5462	145.777	57.1591	112.538	9.60178	87.9087	32.7957	57.1398	95.3047
LAMB1	66.8247	111.276	161.98	11.8314	3.97953	32.6919	18.5679	48.6454	11.9935	11.0489
DOCK4	2109.44	735.826	238.528	95.1706	23.5591	465.999	769.822	201.546	140.301	469.859
FOXP2	19.0342	116.1	347.405	0.640928	0.908884	1.89325	7.10553	1.41336	188.375	1.32475
MDFIC	107.026	93.3518	312.461	0.568189	0.869139	54.3209	0.457139	1.59972	5.99459	2.55394
ST7-AS2	13.7348	8.51824	12.4819	23.3058	29.7403	8.68727	30.5608	11.2032	34.3006	45.4631
CTTNBP2	142.129	43.4481	23.9123	6.55095	148.243	29.1061	83.2613	59.2856	37.6219	49.3317
KCND2	21.5434	15.5991	26.7507	106.393	2198.2	4.18263	574.209	986.805	210.396	591.831
CPED1	71.0765	94.1703	487.697	0.588721	0.318322	1.37693	1.06177	24.5362	0.167337	1.98831
PTPRZ1	17.2513	58.7909	4.76163	1.34716	89.7958	65.0156	5.49467	12.4355	1.84603	147.759
FEZF1-AS1	1.2344	3.21271	13.0565	0.0414151	0.282021	44.9772	0	0	0	0.781927
CADPS2	243.613	464.017	631.395	998.744	450.005	513.639	344.477	208.88	293.758	222.74
IMPDH1	13.0777	10.1984	6.1393	6.85115	5.63414	4.27282	5.64496	5.00826	32.3185	14.6727
STRIP2	6.54224	6.85823	11.7632	16.5337	68.5577	3.69412	48.7914	4.61966	12.3715	32.7664
PLXNA4	184.417	177.011	315.189	12.8065	19.8765	4.27961	31.8173	2.47574	2.66593	8.77066
CALD1	94.3553	327.255	1326.78	267.071	190.725	147.8	281.322	751.427	179.992	387.869
PTN	58.6069	129.561	99.0102	728.348	249.024	4.74103	525.338	699.761	74.5978	764.174
KIAA1549	18.6367	31.4785	10.9755	24.5581	58.2541	29.3658	41.7379	11.681	53.1263	31.5877
TBXAS1	450.724	11.9511	27.2998	29.8703	12.7561	8.03141	35.498	4.62059	5.50719	24.3657
DENND2A	57.9159	75.4599	139.579	235.368	221.891	123.83	384.351	29.1769	200.577	165.961
CNTNAP2	68.4558	96.2097	244.913	6.74545	131.03	5.29204	341.516	18.4328	976.129	41.4152
AGAP3	31.733	32.9034	17.1175	83.2368	119.772	28.1085	54.8935	23.1389	59.915	33.7862
WDR86	6.36197	21.619	69.8664	0.149798	0.685842	50.4493	0.140266	0.297231	0.374013	0.814993
PRKAG2	367.683	77.4773	147.882	27.6408	20.0586	68.826	44.5017	48.7687	49.6334	49.1234
ACTR3B	22.8734	36.5206	33.0307	114.035	56.767	36.6754	81.2276	37.6407	44.4475	70.7264
DPP6	26.2311	33.9032	5.89297	217.108	486.638	34.3288	412.896	848.901	1090.57	238.536
INSIG1	37.9803	36.7571	76.603	13.604	6.64672	4.91733	26.57	54.4023	8.20336	16.393
MNX1	0.226037	0	0	0.0766334	0.0459127	0.23901	0.568896	52.5456	0.120625	0
VIPR2	5.69702	7.96267	17.3836	0.167546	0.375958	124.602	0.750442	1.6035	6.60365	0
DLGAP2	58.1018	52.3314	11.6339	1001.67	301.714	23.8876	564.742	38.1188	426.175	217.72
CTSB	398.195	91.4143	151.94	24.9573	40.6937	117.542	21.3363	70.0424	38.3161	36.921
TRMT9B	29.551	45.4208	17.8364	0.180003	0.186238	21.008	0.574687	19.3565	47.018	2.31341
DLC1	77.3303	296.986	674.728	21.3037	75.4379	1258.44	10.4492	3.35453	262.067	17.4785
SGCZ	13.3199	52.6824	72.8725	254.449	117.11	2.67881	214.85	1103.46	34.4112	125.345
MSR1	374.847	8.44731	8.05056	0.713654	1.01117	7.99508	0.790565	0.232033	3.55725	0.982515
MTMR7	21.3462	32.6922	28.7769	99.4761	169.171	2.5436	113.802	112.802	125.479	96.0684
SLC7A2	7.1178	89.1406	736.763	1.39763	1.72571	6.14383	0.844341	9.75779	0.409255	15.2916
PSD3	209.171	238.825	157.691	1050.72	76.1288	656.704	466.736	148.192	118.464	556.763
CSGALNACT1	400.457	257.656	118.728	49.4472	1.7306	11.5287	3.22403	13.7057	54.5456	11.8978
SLC39A14	14.4559	40.9148	213.579	55.2625	22.0396	56.8771	27.7049	28.0713	52.6842	30.2841
ADAM28	632.58	453.143	86.2845	0.84286	0.765601	1.35278	1.55962	3.69711	18.2092	8.78206
NEFM	2.95643	23.4041	1.38477	2.10635	2.9468	0.772251	4.34091	91.6658	114.05	12.9866
NEFL	8.74036	17.02	0	0.804746	1.09568	0.534338	4.48284	78.3574	24.0413	4.85913
ADRA1A	2.20775	2.79603	7.57826	0.0366361	0.0823211	88.8515	1.53777	0.909916	0.739374	0
PTK2B	135.133	28.9683	26.7513	17.6676	14.4012	16.6274	19.5813	24.516	38.0816	14.1067
CLU	286.269	717.555	1432.11	44.5651	24.9837	972.972	34.8414	58.5963	82.5729	100.903
RBPMS	273.589	443.112	873.792	8.0052	4.54205	270.603	7.1909	7.04466	4.99963	8.18495
GSR	28.7252	25.7814	50.8822	21.0557	28.8882	17.894	54.9404	25.8325	52.1848	46.3722
PURG	10.4557	15.7766	24.9279	2.21075	62.0857	65.0011	17.8372	0.746945	13.824	21.9468
WRN	108.297	120.507	113.807	105.019	381.715	170.725	165.643	104.723	113.991	226.814
NRG1	69.9556	119.297	32.6365	1742.86	4574.8	34.8052	3211.31	459.832	1694.29	2581.31
TACC1	211.929	716.447	1739.07	132.268	47.8096	843.207	63.9711	72.4498	55.5077	72.9169
ZMAT4	7.17026	10.9243	0	103.189	75.9714	0.438006	104.587	20.448	23.0453	83.0289
ANK1	3.1044	3.49126	1.82484	4.76901	1.89796	2.87991	7.80766	55.2388	39.8696	16.1101
SNTG1	14.0875	17.1955	0	853.66	261.877	2.62379	778.608	377.796	314.098	613.381
ST18	34.5581	4.72689	3.55189	21.3277	2.35187	1.73944	60.4628	215.85	601.88	67.0462
XKR4	27.7566	95.9288	8.03307	164.561	596.936	143.19	476.969	115.517	409.57	782.5
LYN	240.42	60.0615	20.6323	40.4464	11.412	21.3274	102.112	13.7504	11.4466	66.3306
FAM110B	257.345	95.2322	159.661	2.74434	6.10937	45.8186	15.0451	118.154	32.2116	32.6611
TOX	244.11	92.0563	22.6195	0.97521	10.386	92.9956	72.1429	17.8499	593.468	34.5524
CA8	112.361	115.396	19.678	0.972949	3.57318	2.17942	12.23	299.046	39.6085	1.45998
CLVS1	12.7433	24.7445	0	53.108	97.7102	5.45733	53.7663	87.5412	124.782	90.239
PDE7A	258.483	95.9058	89.354	41.3545	76.7455	92.6851	41.5895	394.149	44.5144	16.5092
PREX2	61.0544	187.951	263.111	44.8397	56.6572	166.184	231.186	23.1454	5.15489	165.289
C8orf34	19.3542	78.9738	168.512	8.55004	23.118	1.61523	113.863	1.90983	2.64314	84.2099
SULF1	59.1486	162.97	286.334	58.3181	23.0158	23.2701	66.3394	25.8717	15.8604	28.3416
SLCO5A1	4.51321	3.02941	5.30911	9.13379	37.6894	8.21449	39.5828	185.755	182.805	12.1307
EYA1	1155.82	1254.33	582.136	207.354	5.18199	55.0467	8.18506	488.75	821.953	36.6972
MSC-AS1	31.2401	34.4189	126.062	99.5214	1.82391	0.424586	20.2918	1.16116	1.07947	37.1712
KCNB2	304.491	333.614	27.0391	163.813	57.0446	3.06623	190.508	798.126	370.882	379.634
RDH10-AS1	19.1121	19.0898	15.3107	33.6976	2.36963	3.64212	15.2856	9.71885	20.2044	56.8594
STMN2	0.751821	2.4747	0	1.97795	1.31032	0.190945	2.94291	64.856	20.4568	2.24275
ZBTB10	29.1391	35.3658	32.1798	17.7312	52.1535	33.9307	22.6505	21.5415	23.1983	13.7921
ZNF704	56.5499	107.012	129.653	31.3708	171.058	88.3132	9.64227	66.4055	81.9231	4.59634
RALYL	504.374	600.833	18.5644	800.119	1032.53	9.65684	65.7916	917.721	17.3109	101.392
NECAB1	20.3736	58.2649	141.979	0.67848	2.63303	219.56	35.8345	1.25543	42.8437	23.7839
RUNX1T1	35.4227	157.143	221.976	117.487	281.309	102.775	203.941	263.788	55.1341	104.089
ESRP1	29.3339	39.563	3.58493	38.5913	41.1982	0.673148	47.2762	56.1335	66.1791	79.03
NIPAL2	60.4022	59.3228	67.2359	271.374	129.874	26.1772	268.277	44.836	68.4504	180.406
GRHL2	89.1635	101.215	4.61846	1.09664	0.525016	0.808316	1.83854	2.00191	9.47712	2.77732
BAALC-AS1	44.721	44.0092	18.9072	85.813	48.7535	17.0406	65.8696	3.11361	29.4707	20.0592
OXR1	169.884	119.166	153.979	249.605	484.508	98.694	242.253	291.849	542.988	302.069
ANGPT1	12.7252	41.3817	288.224	3.13014	527.721	21.5435	32.4927	6.25994	6.73301	61.0805
SYBU	35.5374	62.4193	19.8686	127.62	279.225	43.2681	188.326	93.8302	83.2601	174.406
CSMD3	1.34053	11.2168	44.1614	7.66972	153.784	1.2648	5.51787	2.15476	22.4966	1.8384
CCN3	2.50857	17.6241	3.46636	2.15708	36.1631	0.706373	32.6233	1.07308	2.11525	103.417
ENPP2	20.1743	20.2519	39.699	38.8198	1.84224	19.7707	6.98039	98.5138	45.1647	11.4326
TBC1D31	22.4597	8.76731	8.4369	31.2931	46.4206	6.57015	54.4625	18.4724	13.1123	18.2689
FBXO32	23.9114	90.0392	286.343	47.482	5.82494	36.558	18.3655	257.915	187.991	13.3497
SQLE	28.5919	35.1176	67.7247	45.8518	34.3272	21.7212	66.5521	33.3442	57.6688	97.5807
PCAT1	155.763	162.246	13.407	47.8192	26.0403	24.3732	36.0592	38.5509	33.2141	25.4585
PVT1	45.0575	17.5167	35.124	2.07923	20.8577	21.5725	2.06026	76.6663	5.47257	0
KCNQ3	415.654	70.8216	899.653	16.9622	14.3335	9.79808	71.8058	67.4473	244.716	3.65486
SLA	215.474	3.83979	8.15555	0.333506	0.382471	0.790947	0.765879	0.161912	2.322	3.06271
NDRG1	54.4551	190.841	373.131	81.1035	205.793	34.9636	96.5596	10.5899	16.1484	50.5118
KHDRBS3	40.7273	39.4274	37.6104	13.1495	146.636	116.426	60.3372	3.14987	5.45756	79.9961
LINC02055	11.0697	16.7806	10.2246	45.3708	35.609	3.93584	99.7556	9.70617	44.8984	205.424
FAM135B	21.614	17.6671	2.83021	9.01331	126.091	18.7901	124.49	6.42014	15.2801	85.0597
COL22A1	31.3353	39.2425	3.01457	38.0155	51.2682	2.15418	150.174	2.78002	268.15	131.165
DENND3	148.863	28.4812	31.0798	10.9428	5.61788	4.63608	5.56403	5.41661	13.0982	9.68588
SLC45A4	43.2844	33.8474	22.7957	167.421	53.4225	23.9799	55.0212	45.7316	51.9175	54.3474
PTP4A3	5.77105	29.4376	35.351	13.5486	16.0459	8.91144	24.0807	164.765	12.8347	22.64
ARC	25.1025	34.3891	104.831	2.5165	23.8357	260.615	1.8284	1.37412	2.23873	0
DOCK8	424.371	37.3522	25.9177	11.2369	14.5335	59.1974	21.6913	21.4532	11.8983	10.8697
KANK1	1371.83	1277.58	240.542	284.909	146.877	167.523	301.193	251.716	219.976	190.13
VLDLR-AS1	2.86814	9.31017	6.60443	27.5031	8.27192	12.489	47.3801	81.5776	221.616	78.1745
VLDLR	1.10352	6.68459	9.55133	8.21479	1.76256	3.68789	8.55514	20.4926	41.9943	10.5574
PTPRD	218.946	226.577	90.881	517.051	1177.3	9.23439	120.885	222.819	29.508	158.036
LURAP1L	26.1956	30.9477	8.10972	60.6271	32.2789	6.61455	24.462	3.09725	12.2832	21.8901
NFIB	503.013	857.745	327.813	3.70975	4.01177	344.858	8.12968	8.11634	4.86252	44.4401
TTC39B	64.4521	60.1768	70.9202	76.6167	97.4255	30.5066	147.38	45.5305	69.4059	119.478
BNC2	553.208	503.972	684.415	1.65389	1.66067	231.334	1.54051	3.67314	0.947332	7.35696
PLIN2	37.7279	51.8884	60.245	6.29877	1.40008	175.592	3.23304	3.42462	3.10607	11.5232
SLC24A2	3.29475	6.54897	0	5.64225	3.95698	1.60437	123.083	63.3969	575.504	158.714
MIR31HG	119.734	131.662	7.26039	0.390659	1.11089	10.0972	37.0264	2.2456	0.755943	45.2747
CDKN2A	27.4404	27.9775	10.6334	92.1929	48.9484	1.36649	53.2461	57.8511	63.532	54.6873
CDKN2B-AS1	32.3621	24.731	1.71731	127.835	83.7187	3.67526	81.3908	68.9638	105.96	53.5927
ELAVL2	3.83317	5.54753	0	3.88582	23.2347	4.17749	1.349	63.7983	2.7354	0.919202
LINGO2	44.6588	23.6419	37.9516	11.5709	29.7865	1.0786	8.49138	182.476	116.215	25.6253
B4GALT1	196.606	180.331	259.522	39.999	15.6782	66.9087	19.2651	9.89286	34.6403	26.7016
FBXO10	40.567	43.3099	15.8825	43.7659	49.1654	13.6017	45.8563	78.0032	164.641	37.1679
ANKRD18A	18.5831	16.7214	0	6.95526	23.5319	7.05507	6.31554	4.52356	61.2157	19.8918
PGM5	92.4153	128.848	15.3972	1.2564	1.81472	26.0551	2.35456	2.52414	1.96877	7.5722
TJP2	52.3975	86.7207	86.2087	2.66019	4.0806	21.2403	6.50124	5.72922	10.232	8.49143
FAM189A2	55.8386	52.534	18.8651	2.62765	15.2073	36.7554	9.18116	15.2119	176.209	27.1556
C9orf135	5.00654	8.73083	0	40.0563	83.7192	0.893021	62.4501	13.993	14.3778	59.6804
KLF9	53.652	146.1	443.097	48.6964	46.6279	116.468	42.5028	46.1317	19.144	31.3556
TRPM3	166.003	217.838	107.306	13.5091	2164.78	436.611	458.185	451.041	3615.16	404.424
CEMIP2	287.421	174.246	39.3006	29.0182	48.8296	58.8702	33.4894	45.4357	18.9233	45.7798
ALDH1A1	127.725	189.802	74.6303	136.976	177.046	10.2354	254.333	93.2041	15.3342	311.993
ANXA1	160.826	211.32	204.275	2.12652	2.4256	223.034	1.77047	1.76259	3.56629	5.0818
RORB	33.573	77.3268	65.4211	2.2261	1.6212	115.395	103.313	505.941	8.43193	169.94
PCSK5	91.7484	138.802	445.773	74.2526	4.87849	38.154	9.18963	3.40072	47.3288	4.29425
GCNT1	24.759	18.3777	3.52985	50.5641	62.4304	3.34025	68.9587	158.01	78.5113	100.602
PRUNE2	62.5942	79.0374	20.6985	441.988	551.526	9.86263	315.117	186.894	556.11	579.347
PCA3	1.44515	2.04646	1.63958	41.0873	54.2333	0.422412	30.1382	10.5048	56.2861	84.5711
GNA14	151.527	226.721	52.3143	1.80076	2.82107	59.1299	65.1742	0.835946	94.1665	132.115
GNA14-AS1	33.0826	55.9795	36.5854	0.202162	1.28824	6.33648	25.0159	0.507237	12.0036	55.1506
TLE4	358.131	348.522	183.453	47.9669	1554.21	61.7007	369.777	126.036	123.518	260.631
TLE1	78.0769	99.2292	150.404	12.2001	4.68734	43.0587	3.42775	97.9975	16.2874	0
RASEF	12.3916	22.4927	5.30766	2.01696	3.65399	9.38383	17.7208	139.783	25.6077	36.2898
FRMD3	90.94	84.7973	102.238	27.0836	17.8624	14.1383	23.7686	559.54	276.534	24.2072
S1PR3	1.96936	34.7809	192.845	0.42244	0.365036	0.861489	0.47299	0.376618	0.57744	0
SHC3	16.264	12.9569	11.2776	2.0756	5.78367	52.6056	4.34821	4.44543	5.20884	24.9589
SYK	138.085	13.5699	1.52507	4.046	0.970978	0.553201	16.4469	10.7986	46.5636	19.4581
ROR2	60.0606	43.471	24.7089	0.615395	0.800517	13.7481	0.254985	1.17615	84.4531	2.68172
ECM2	10.7367	15.7203	99.6405	5.41004	2.46537	28.6551	6.15285	4.52302	4.50699	12.1335
PTPDC1	40.0443	50.8905	75.1947	37.8538	74.2688	639.068	25.2719	18.2052	26.78	33.3863
TMOD1	177.747	279.272	376.503	41.579	16.4423	8.40965	88.7261	17.4068	19.8875	97.1453
CORO2A	11.6044	7.58421	1.78369	75.908	3.28917	5.91327	27.9073	14.0681	5.34906	26.6843
GALNT12	7.54335	8.74795	31.1827	0.675137	0.903319	17.5789	2.24948	1.60463	36.1603	4.73802
NR4A3	101.224	34.2943	128.755	6.68938	29.9235	596.304	10.9055	14.5094	19.7764	5.50573
TMEM38B	16.7276	29.091	33.7285	72.2717	25.1267	37.1751	38.6761	43.0641	25.1423	20.9105
SVEP1	13.7544	51.7116	211.488	0.576099	0.31325	5.77061	0.729085	0.297199	1.6147	1.26024
LPAR1	41.8058	86.9703	220.875	1.10623	1.03325	205.534	4.10938	1.73794	30.7321	4.22784
AKNA	129.215	13.6215	15.6064	3.7667	4.23446	11.0657	7.05724	3.8694	16.4012	11.3424
ASTN2	194.235	192.734	159.055	19.9284	17.7468	1774.43	18.8114	39.2965	174.869	19.7133
GSN	233.127	489.277	1053.02	28.2588	55.9475	323.849	25.038	52.8474	60.1244	65.4255
STOM	51.0799	127.154	157.106	30.4784	9.30373	22.1945	24.9314	10.9895	10.1166	21.5004
DAB2IP	40.9666	83.2103	60.8716	9.98512	5.48236	63.5578	6.48397	11.6192	30.2774	4.85918
LHX2	8.70065	10.1097	39.7391	0.188441	0.523681	78.3783	0.0655267	0	0.401325	0
NR5A1	1.70502	5.40131	0	2.52518	0.956971	0.186256	3.89823	1.82607	82.4881	5.07364
NR6A1	269.491	300.181	54.0945	10.5409	2.9944	135.603	7.53723	177.529	119.249	12.3745
HSPA5	106.501	180.181	201.18	151.126	88.8851	84.5199	102.778	326.49	235.107	299.404
ENG	40.7709	89.5691	158.751	2.28329	0.485968	6.48046	3.09612	0.430242	3.77684	0
CERCAM	5.11972	10.978	2.75978	79.8572	55.1517	5.29654	97.3197	3.73285	25.5839	35.9645
LAMC3	0.767327	21.7434	203.626	0.406602	0.653413	0.507334	1.15581	4.60828	0.522929	0.894762
AIF1L	16.9928	19.4484	12.8451	1.00417	1.08296	53.4981	0.354878	0.960323	12.6206	5.89776
RAPGEF1	575.496	186.01	95.7996	33.7002	80.4866	106.279	55.6707	90.7525	132.507	34.6434
CEL	10.3037	12.7623	5.17841	32.0578	9.18657	2.75192	22.3123	350.254	5.61033	8.59335
RALGDS	45.929	52.5138	29.2564	121.718	60.8349	33.0491	73.1358	63.1287	58.4073	38.0857
COL5A1	3.58674	18.6072	125.785	0.592724	0.269689	20.7865	0.369759	1.4113	4.16632	0
OLFM1	8.26859	17.5719	15.4372	69.6903	55.4081	5.98008	46.5287	33.6406	29.7624	30.6716
LHX3	89.8195	102.518	10.0524	2.02371	16.4026	0.662184	12.7719	5.0578	5.38307	11.7041
QSOX2	20.0499	20.7394	7.09209	42.8029	76.7957	18.2928	56.4576	26.0647	44.2079	44.6641
AGPAT2	12.8444	15.2106	19.6817	9.16716	3.59057	12.1062	13.0326	39.3848	5.36775	14.7931
CACNA1B	7.07542	4.53383	4.01385	241.486	142.556	4.87699	217.259	58.8625	204.787	98.14
ADARB2	39.2859	27.7911	5.45646	6.34198	12.1376	2.08481	406.999	196.21	107.654	141.252
KLF6	81.4899	78.7791	113.722	1.52398	4.55685	23.2896	1.88603	10.7763	30.143	2.69858
PFKFB3	204.33	38.368	42.3119	31.8636	45.6424	21.6423	27.424	27.8226	54.7544	30.9653
LINP1	1.16556	1.52493	0	0.254785	3.17047	0.0460952	6.03775	0	0.459135	42.8964
SFMBT2	640.841	123.09	121.636	106.004	298.018	1177.43	207.421	56.9967	23.2117	169.691
CAMK1D	337.893	160.203	166.334	10.9944	41.0282	95.6526	37.2006	146.714	125.001	15.9022
FRMD4A	1358.22	514.538	291.4	41.9085	159.579	277.207	520.24	449.841	100.936	479.23
ITGA8	1.43266	70.7804	262.542	0.514315	0.480901	5.483	0.720334	0	0.609998	0
VIM	356.283	877.277	1572.12	7.43023	19.0815	1344.65	6.20276	19.4796	31.9514	11.6706
HACD1	6.40155	8.73507	8.23753	11.0776	2.48205	15.6702	6.53944	9.2724	87.5134	8.49465
PLXDC2	2128.05	743.962	590.894	149.852	35.3479	487.604	120.538	410.493	157.86	62.7939
SPAG6	5.62789	8.74397	0	76.2901	27.7143	3.50563	57.6066	53.8317	37.8372	37.6003
PIP4K2A	499.29	137.887	85.3346	60.6228	31.1244	93.4764	39.7734	156.647	81.1984	44.0437
KIAA1217	286.609	636.075	126.001	3.03292	78.9955	243.393	5.84183	4.03798	171.106	141.735
GPR158	19.5775	30.4077	55.3327	248.86	605.2	129.349	308.441	173.49	236.529	248.171
MYO3A	2.0831	4.23554	5.89112	0.773544	5.87944	1.04108	0.763733	18.4769	101.635	0
APBB1IP	257.703	4.77555	31.6046	5.55172	14.9651	0.753035	0.569475	0.447718	3.44865	0
MKX	13.6693	14.6583	17.776	72.1328	1.6155	114.688	87.1518	7.75125	406.111	112.121
ARMC4	25.363	30.1155	10.4318	133.883	4.11625	52.6965	90.2693	39.7528	180.465	96.7727
MAP3K8	270.771	42.4509	39.3516	0.575239	0.576997	30.1609	2.18536	0.884618	17.7632	2.87669
NRP1	109.846	142.933	254.664	0.675474	3.22469	99.7028	12.8512	35.0702	17.177	26.9633
PRKG1	373.87	663.369	1582.85	7.26656	985.216	440.941	120.564	25.0227	242.431	91.1472
PCDH15	103.146	138.162	107.237	13.3226	791.003	3025.66	292.349	7.95867	170.611	221.357
RHOBTB1	22.8894	19.0878	29.3624	4.23119	19.2115	4.74356	12.4714	14.2279	64.1905	19.7134
CTNNA3	27.4492	76.5241	26.0744	365.496	11.4164	29.7397	176.667	90.3404	38.027	315.701
LRRTM3	18.8607	41.8139	17.2021	1065.18	14.2382	21.3425	398.784	343.081	21.2789	670.751
SRGN	671.074	109.823	269.476	0.987233	1.75122	3.17809	1.24863	0.707266	1.64695	4.63491
PALD1	203.799	41.9397	6.73156	5.7997	5.27997	9.7783	16.5533	0.642271	18.2452	2.43658
UNC5B	28.1771	14.9477	67.1539	0.366079	0.368781	42.0924	1.63462	6.39994	1.87564	3.20825
DDIT4	84.7584	150.3	145.918	29.5769	15.0659	80.1974	25.0633	85.2002	18.264	28.3069
LRMDA	1718.09	944.537	615.604	746.584	371.916	807.609	348.61	233.01	154.741	289.559
TSPAN14	96.4785	91.9292	49.5552	5.57573	1.16126	12.0907	7.03922	3.70454	11.4391	5.50343
NRG3	1282	1264.49	120.86	2.23794	4.1699	185.156	3.68549	2152.78	95.2808	36.6612
GRID1	2.30268	14.9219	80.5226	5.69481	12.2828	22.0244	41.5117	1.26555	63.5053	0
ADIRF	56.3646	130.898	159.433	3.45742	4.76193	105.717	5.71025	2.57179	20.2217	12.5509
PAPSS2	17.5334	34.0675	47.9341	2.32449	1.01657	8.53847	2.87104	0.643704	63.0051	1.55921
LIPA	46.4234	26.7359	36.6631	21.1687	17.9921	12.2462	33.2163	43.7619	33.1502	59.7049
SLC16A12	7.34203	14.5503	51.9258	1.13604	0.365642	1.06127	0.638859	85.4222	0.499512	7.22251
LINC01374	117.231	16.3498	0	4.16105	5.26286	6.31341	3.39866	2.95224	144.46	9.24673
MYOF	114.419	152.596	336.812	7.10494	6.76267	317.045	3.03153	2.53496	37.5179	2.8559
FFAR4	6.06908	7.41404	3.03403	126.966	4.13372	0.673169	44.9471	44.3333	2.68579	41.602
RBP4	14.6025	27.025	42.4041	204.368	14.0843	4.41683	153.492	144.762	11.365	178.78
LGI1	15.9752	17.0133	15.9836	3.37604	0.784908	219.898	3.6949	0.419592	32.5592	3.23037
SORBS1	81.0769	299.378	705.863	16.0444	36.6752	49.3847	34.5016	105.557	129.125	52.0161
SLIT1	7.45547	7.09544	1.26007	218.775	18.6511	1.57839	207.897	12.2635	29.5057	112.812
CRTAC1	3.76672	6.28732	3.54093	0.38768	0.643433	5.46307	0.166555	59.0787	3.09599	2.8559
HPSE2	14.3853	24.4725	36.3354	0.750784	1.06339	184.079	0.805069	0.322465	2.53416	0
SCD	13.0671	4.6672	3.35408	3.67516	1.58618	6.4449	8.27246	48.6239	3.78164	3.14016
OLMALINC	18.79	22.1258	13.4519	14.3721	14.6046	17.0662	27.5731	72.2558	10.8381	23.2023
PSD	4.72552	13.5253	0	48.6835	73.5205	8.89253	52.7506	48.4518	63.3467	49.8441
INA	8.63599	18.105	1.31211	34.6944	51.3135	0.723937	49.0852	53.8905	45.4514	67.0899
NEURL1	2.87319	4.11303	0	39.453	59.8155	2.83429	32.5815	9.09656	48.0761	22.2212
SORCS3	7.27783	6.86324	6.40841	319.977	135.988	69.0541	440.354	1.87272	4.33515	216.452
ATRNL1	19.775	37.1887	41.9416	543.531	406.368	14.0074	542.322	93.4121	221.955	602.535
GFRA1	59.4108	81.5462	90.2994	0.766322	1.90167	343.597	0.857054	1.93802	27.8872	4.50106
FGFR2	114.554	142.381	32.5923	0.269102	1.08701	46.3136	1.6931	6.59442	67.1388	4.50106
HTRA1	69.145	64.8908	73.2505	152.306	58.4796	48.7141	126.721	7.50061	52.9468	113.103
CHST15	81.5637	130.765	84.3546	15.1445	0.673328	50.0823	4.35933	0.634296	0.427128	0
FAM53B	124.709	63.2022	51.7131	21.0947	19.9752	18.4075	19.8552	59.9869	19.6049	12.8182
PTPRE	221.698	47.9434	95.6182	13.3068	83.7507	25.0154	2.44294	13.7292	166.378	3.08178
TCERG1L	2.74005	1.66386	0	2.24486	1.96173	5.7824	9.41762	8.76247	116.71	2.25898
CALY	33.2581	109.956	29.7701	144.713	281.141	6.05707	169.48	144.646	400.361	322.789
IFITM2	34.5581	101.38	233.194	0.471707	0.737482	20.2218	0.468204	1.69231	1.01621	5.10788
IFITM3	62.7975	272.287	561.894	1.65363	2.40107	83.3899	2.81488	2.57436	2.88221	13.9076
EPS8L2	5.20603	12.1699	2.65386	2.58809	6.55662	1.20724	6.9281	10.2993	58.7476	10.9695
KCNQ1	44.5624	16.8736	8.00976	55.4285	80.3522	21.4194	29.1651	1.39477	3.03387	18.0173
KCNQ1OT1	126.51	132.904	80.2273	194.275	321.007	97.4021	202.968	94.5703	109.984	137.74
CDKN1C	18.2568	44.0586	56.1633	21.764	70.7287	16.8434	23.8626	19.2998	4.72906	10.3303
TRIM22	96.1661	31.2317	65.6235	8.28878	1.97928	38.7035	4.31846	0.514342	3.69492	9.39774
TUB	11.8578	18.2241	23.0352	130.155	73.156	8.30959	107.871	28.0123	22.3817	49.3649
SCUBE2	2.1887	7.61761	5.86075	59.4655	13.4523	3.67476	25.3282	2.09106	52.6884	37.3782
WEE1	14.8704	24.888	24.7455	3.23624	0.764811	57.7263	1.2723	27.7897	3.30081	2.8995
SWAP70	198.032	88.7152	71.4196	18.1579	5.35995	72.2203	15.2491	13.0412	6.04713	12.442
ADM	13.4007	29.4705	28.2701	0.979312	0.966099	88.6727	0.786519	11.5834	1.2635	0
GALNT18	44.7679	243.004	34.2613	8.56031	14.3953	118.346	15.1376	7.3862	34.1891	16.6564
DKK3	50.0532	85.0261	121.646	2.85794	3.22497	63.0074	2.39894	11.6772	90.9346	2.37951
MICAL2	33.866	19.7514	94.3737	0.540957	0.827204	10.8597	1.21445	4.59273	36.898	3.72276
PARVA	183.351	239.918	176.408	16.7026	7.60869	122.858	21.3921	5.573	33.5452	25.8329
SPON1	26.1003	49.2438	272.236	1.45081	15.5867	184.297	45.2769	93.007	2.71157	2.99796
PSMA1	126.194	70.6834	63.4181	136.29	47.808	103.91	187.6	37.557	48.7276	339.047
PDE3B	392.552	47.3534	92.7171	232.448	19.9608	279.64	411.772	8.42228	29.6409	729.696
PLEKHA7	102.12	123.191	9.2418	14.8043	4.34576	91.244	13.2047	16.7659	12.6349	10.5908
ABCC8	3.18486	4.26318	7.07349	106.833	3.05308	5.74013	23.1209	137.498	85.3825	33.6011
LDHA	32.3419	47.8906	144.888	9.19946	7.95832	31.7217	14.437	5.22227	23.5412	21.5667
NAV2	189.459	219.135	557.8	1181.77	317.093	313.245	355.552	35.6507	98.1188	311.441
NELL1	62.5336	60.2092	61.5524	5.79319	3.67965	1.2191	4.67425	108.91	325.29	9.45455
GAS2	42.8519	48.3261	16.1189	38.1587	64.6245	28.4726	44.1955	31.3754	336.98	25.8157
LUZP2	10.7965	22.8379	18.1995	0.658882	58.0732	361.222	4.18255	1.54136	0.665838	8.05966
LGR4	174.999	224.969	166.446	25.2831	11.0875	624.657	36.9574	45.5912	101.748	39.544
FSHB	126.329	430.162	65.5377	67.7873	52.4413	8.49654	67.3639	28.3022	2964.27	142.803
MPPED2	571.098	557.291	38.5254	70.4389	179.969	115.519	178.312	158.519	100.729	203.227
DCDC1	36.464	55.0654	24.7297	240.627	111.736	116.187	195.303	76.9513	62.7607	60.0038
RCN1	27.9309	61.1041	69.8727	127.462	18.3421	35.009	39.7791	51.7018	53.0004	48.8992
KIAA1549L	3.42965	8.8643	2.59237	2.20915	1.69365	22.4018	3.97139	0.671694	128.926	0
CD59	49.881	232.764	157.918	67.7857	48.3883	68.1295	88.0507	95.879	92.8547	98.5224
LMO2	19.1055	55.9791	38.8409	0.303686	0.566922	73.7434	0.0734028	2.87562	0.357217	1.38713
ABTB2	12.105	29.2123	119.095	2.14026	0.961353	75.3644	1.62379	46.184	2.95095	2.37603
CAT	63.1998	71.3313	14.9689	4.23892	5.36032	21.8815	3.98617	12.7825	7.4163	1.43834
SLC1A2	22.3897	29.2266	3.12812	7.19793	15.0795	1.46209	30.2464	11.5942	76.1086	36.9956
PAMR1	4.3409	6.94078	4.02141	2.788	1.09348	4.74092	2.81025	0.270376	76.9584	12.9797
C11orf74	15.5231	17.4276	7.11166	54.5233	24.2439	12.3254	39.1838	21.314	16.3914	26.8983
LRRC4C	127.83	118.759	55.781	136.582	313.735	403.094	930.276	25.1622	10.0935	188.049
LARGE2	6.37601	11.4113	0	10.5452	1.29067	1.12067	8.3457	9.33624	32.4308	5.83585
LINC02489	5.59401	7.00326	12.7392	66.2672	41.1903	0.715027	37.9206	2.4697	3.88478	87.5787
MDK	31.3113	97.5544	65.6803	15.2084	14.1488	55.4378	30.5052	10.0772	308.81	79.9254
LRP4	21.7301	29.7576	38.3365	1.12181	1.44507	277.026	0.784153	1.51757	2.03962	5.64317
SERPING1	24.0857	86.4036	383.476	1.45822	1.29117	32.8625	1.31706	0.726584	1.15235	0.802537
SYT7	4.79441	13.2755	4.68638	113.831	69.0014	1.36504	32.2454	3.24932	132.805	14.7446
FADS2	27.859	24.5011	43.3069	34.5116	49.0721	20.5444	102.629	57.5	43.6301	165.507
AHNAK	68.9861	111.281	140.141	2.1378	3.20644	22.3064	3.55782	78.1801	6.33699	1.43834
MACROD1	20.0164	24.7792	19.3472	11.9539	8.2255	11.9325	10.5893	44.668	20.9609	7.26163
RNASEH2C	27.7306	39.3162	40.9598	105.579	30.1114	19.29	45.6451	29.043	28.9748	44.9113
GAL	38.1859	100.087	99.7782	20.8469	21.0463	10.3689	27.704	1600.1	142.417	55.4841
CCND1	46.3349	87.8623	48.6715	12.7794	75.8471	82.3155	25.2648	93.6824	8.57633	16.2198
SLCO2B1	342.33	14.8052	12.1942	0.35022	0.586941	0.862692	0.526447	0.394084	1.21614	0
MYO7A	16.4643	16.2666	9.49599	8.68655	15.5555	23.6972	1.61328	1.19208	74.279	1.44966
PRSS23	110.265	192.884	88.1449	19.0763	8.98777	21.4099	13.3615	13.3536	132.551	28.3739
GRM5	1.6511	2.77639	0	14.5564	135.864	7.04836	11.3752	1.02343	200.801	17.2009
NAALAD2	10.4519	9.0688	12.837	96.4064	156.879	32.4761	182.852	62.6656	3.33102	90.4325
FAT3	69.7545	104.294	103.358	2.51701	5.82398	2923.91	44.8787	5.71964	8.13638	74.9976
CNTN5	10.7604	63.6018	20.0408	4.20965	878.955	5.07662	19.1294	981.468	49.594	50.9147
ARHGAP42	97.3291	143.897	239.109	0.970761	1.58116	136.503	2.22012	4.72547	246.272	5.27676
PGR	1.60539	11.9949	14.2684	0.416707	2.0728	0.406808	0.465239	1.24343	222.786	0
CEP126	78.0302	91.7147	70.7249	557.767	237.083	96.1513	641.59	157.865	139.864	676.8
PDGFD	943.949	1032.23	166.998	242.231	31.8239	65.1633	369.005	13.4148	31.9076	264.574
GRIA4	30.6364	26.7802	3.77703	14.7196	68.5409	7.36002	17.3989	558.747	103.065	8.08779
GUCY1A2	18.2802	25.44	39.9427	4.15891	10.9116	257.743	12.0368	17.3079	142.195	45.4802
ELMOD1	11.8955	17.7615	9.82	383.435	79.1695	1.46609	216.719	20.9152	10.3719	157.136
ZC3H12C	44.0916	72.8153	45.0971	41.8482	112.758	64.512	70.6049	39.3457	81.8954	46.733
ARHGAP20	8.26562	29.1685	25.0715	0.868436	24.3112	0.339623	1.16225	0.781266	75.5593	3.52762
IL18	81.2835	21.2222	16.911	2.02985	1.06581	0.964139	1.53524	5.07403	0.860371	5.67435
NCAM1	92.0714	79.8042	57.2286	177.32	367.857	53.6285	398.515	195.297	198.914	201.771
DRD2	4.29849	7.24983	2.66481	11.274	204.484	2.19828	45.5721	2.91931	3.07527	36.7394
NNMT	27.7826	65.2318	284.225	14.9364	1.42781	5.96425	8.82301	8.58277	2.65448	25.8682
TAGLN	11.0342	96.1576	485.239	5.07779	3.44636	9.29003	4.76084	1.32228	5.15692	1.6746
FXYD6	34.03	104.593	85.16	142.786	47.1331	1.69059	103.085	60.2716	20.2566	119.027
NECTIN1	9.44338	12.8838	7.21703	7.33646	10.9681	6.95293	8.52493	2.3276	34.3296	4.60477
CLMP	7.97812	20.7746	106.269	1.40929	1.82476	2.18688	2.02322	2.18624	63.0299	6.24319
GRAMD1B	95.9305	65.8935	23.462	70.4143	118.436	17.0029	180.481	92.2469	47.8948	159.307
SCN3B	5.49792	8.05657	5.16113	100.643	142.879	2.7565	149.031	31.4955	39.724	113.864
PKNOX2	45.3472	70.5199	130.111	7.46396	104.217	31.4307	100.161	39.0909	32.0164	74.5993
ST3GAL4	10.3825	21.3631	39.2591	2.6514	2.46389	3.68246	5.38917	2.45399	56.3867	2.68172
LINC02712	15.0691	0.359768	0	1.16072	0.176598	0.0222294	11.253	0	0.160872	41.9982
ETS1	269.092	173.135	103.3	0.709105	1.95667	9.60632	23.3035	0.763716	6.23548	3.95747
FLI1	203.438	79.4888	27.9938	0.174129	0.720058	0.779715	0.409668	0.751605	0	0
OPCML	98.9401	87.1921	6.84178	1.23212	1.8398	68.6383	17.4764	1244.32	51.4778	31.7603
B4GALNT3	8.99899	10.6975	4.61333	114.866	104.346	1.09421	161.394	96.382	63.729	64.9403
TSPAN9	27.3957	92.5584	84.8015	4.76918	6.99478	151.295	37.1961	6.41425	17.9399	7.11536
TIGAR	36.1307	20.1847	7.0725	15.5765	19.9278	19.5154	26.2624	57.6256	17.1318	58.6405
CD9	59.7528	197.244	151.023	1.68589	1.01468	6.83923	5.53585	3.65067	46.6389	18.5442
GNB3	4.48429	9.13334	0	32.9973	13.4555	3.89001	21.6063	60.2114	7.79956	10.5533
C1S	23.2406	61.811	273.805	9.64863	13.0097	61.0829	12.4852	5.88147	8.86655	9.92491
C1R	10.0707	49.4518	281.578	0.426444	0.514531	41.6948	0.0607138	0.490669	1.25373	0
CLSTN3	20.0395	25.073	16.6775	28.7617	54.9816	23.9086	27.1436	20.4595	30.8051	35.4355
SLC2A3	238.961	186.102	440.459	10.0639	45.79	3.49543	17.8376	1.05239	25.1235	21.0014
A2M	132.398	360.048	1540.01	7.04406	6.28083	331.231	9.3309	13.7414	140.358	78.1936
CLEC2D	147.76	43.6924	30.8177	4.96441	6.04713	23.229	22.4189	1.50326	7.13283	2.4257
SMIM10L1	16.4204	22.7403	11.5737	31.4541	29.8583	8.64665	32.7425	35.8709	53.94	63.9934
ETV6	989.534	604.915	277.561	65.7637	69.6322	193.643	95.5586	101.077	71.1267	99.6354
EMP1	47.0249	103.923	231.48	0.326575	1.30677	84.47	0.687329	0.441699	0.814769	7.56377
MGP	14.9696	537.298	3719.5	4.391	2.77391	34.6649	2.88884	2.4959	3.14344	7.73538
PTPRO	20.9672	3.97576	2.61978	2.51222	98.3999	1.75258	19.8778	187.728	18.6167	9.03365
EPS8	78.0406	136.819	981.372	6.87584	5.59406	88.8864	10.8045	106.408	11.663	16.4814
DERA	62.7764	50.5765	58.9539	84.3239	155.882	61.2594	77.8032	59.9895	39.0782	37.5011
MGST1	53.2993	85.3672	177.625	38.8583	12.9259	323.83	27.7993	3.88323	4.85418	30.316
PDE3A	154.478	177.705	377.499	23.2749	103.571	886.536	9.99424	41.4542	4.11362	19.5314
SLCO1C1	28.3083	28.8529	49.5378	1.10736	2.03292	1072.03	0.428764	1.5942	1.40535	0
ABCC9	0.432319	19.4253	201.562	0.269237	0.277571	6.25532	0.125142	0.0734021	0.795423	0
BCAT1	41.6681	16.8309	11.2884	181.526	124.186	16.0372	69.9572	12.1378	4.50924	28.0797
LMNTD1	2.61296	11.4417	4.11853	91.8858	36.3601	34.733	65.7502	25.8509	3.11245	48.3569
ITPR2	964.736	538.607	282.169	56.0573	9.20986	162.574	169.732	160.306	189.011	262.696
TM7SF3	89.3121	76.269	67.6613	271.846	66.7889	44.9407	153.464	110.794	41.3008	89.2537
SYT10	4.09994	5.94169	3.07617	90.6527	103.312	1.55196	149.046	4.96591	14.5676	55.2932
C12orf40	14.8201	10.6275	8.27082	22.9909	45.5369	4.89427	47.0551	3.34345	9.16664	94.9576
SLC2A13	260.099	150.524	118.438	210.605	355.2	114.478	309.383	31.9794	60.6464	473.281
LRRK2	198.312	45.7167	69.0008	16.0329	10.4182	79.1947	6.42061	5.37926	104.887	11.8306
CNTN1	89.2162	103.56	73.0782	281.825	664.893	160.593	512.315	340.633	384.771	640.553
PRICKLE1	2.59046	35.7773	84.0959	1.27436	15.6142	12.2796	97.4574	156.233	60.7205	81.5724
NELL2	38.8588	29.1318	5.80459	233.106	293.734	4.28674	484.35	15.6517	85.692	459.925
SLC38A2	66.7774	148.461	496.855	33.6196	37.8246	55.7708	33.0798	32.1101	19.7082	23.8707
PCED1B	132.65	99.1406	40.818	2.41518	24.7363	50.3413	4.45447	6.83301	7.73418	7.66485
VDR	26.8662	20.1752	3.39402	11.6115	31.7649	0.454485	22.4863	3.04166	10.0714	51.6716
ACVR1B	32.6786	34.9538	27.9012	34.6407	39.012	17.9419	79.922	45.6486	41.9799	90.4299
NR4A1	55.5469	125.286	472.077	6.2781	122.687	205.514	22.2833	15.6293	68.5163	16.386
KRT8	27.0888	45.2396	31.0718	41.0384	30.3883	2.07925	26.1316	199.613	63.4862	65.1024
KRT18	32.0653	62.7328	25.5963	42.0671	30.9873	2.93317	28.0953	288.699	46.2529	38.5874
IGFBP6	54.866	268.806	775.021	3.11931	5.18847	339.812	2.17888	3.10314	16.3279	2.43658
NCKAP1L	102.569	3.78579	1.52507	0.103596	0.250216	0.282024	0.134263	0.0918245	0	0
ITGA7	18.8565	23.13	13.3979	0.788817	1.30951	52.9796	0.493267	1.04099	3.78647	0
LRP1	93.1288	87.0895	343.988	21.3842	27.699	63.1306	20.7055	23.6908	12.9745	27.6437
TAFA2	57.0096	49.8042	42.6531	125.014	30.828	75.3038	46.2599	55.5295	15.9501	51.0959
SRGAP1	768.547	101.496	119.882	87.8697	28.2297	129.426	96.3258	45.9881	15.9646	70.3634
RASSF3	102.159	40.1332	18.6246	6.5899	3.07258	49.2924	17.0213	1.58942	35.6372	5.09557
LINC02389	25.5417	24.568	4.0768	92.2076	29.885	2.76143	59.449	27.784	27.3397	56.5503
WIF1	72.7399	103.239	244.561	1.32825	4.09632	815.88	0.78009	2.81216	4.3482	0
HMGA2	13.5691	20.6254	14.139	0.281063	0.576084	331.332	0.213636	0.570331	0.92091	0
IRAK3	235.793	107.708	101.721	297.731	136.047	4.25633	235.788	88.2119	5.45709	199.544
GRIP1	31.7151	43.5631	38.3057	137.443	536.522	123.674	407.581	89.2914	278.73	824.038
BEST3	3.01805	3.55933	0	0.722416	1.55911	0.1449	4.10415	38.1363	0.336002	0
PTPRB	8.93095	282.08	7.12028	0.647609	1.46808	221.767	3.68284	1.37798	1.62027	17.3816
PTPRR	0.551441	4.74069	5.53533	4.19606	5.40166	15.0907	25.0125	7.88102	1.24457	76.7206
LGR5	5.99696	11.6793	1.06038	1.68327	0.960586	234.106	1.6407	27.636	3.76864	1.15658
TRHDE	17.3421	3.47249	7.92259	29.6997	9.39621	0.374884	24.3873	1.81663	82.18	6.00235
KCNC2	5.72269	4.50281	3.77407	201.955	291.989	1.6211	381.423	73.3477	7.86282	255.907
NAV3	104.904	335.767	229.472	589.714	1505.11	989.245	649.797	482.878	406.928	443.237
SYT1	327.204	427.603	88.8386	43.3076	636.544	28.5854	304.95	512.738	199.563	485.438
LIN7A	10.4236	29.0379	113.555	94.1748	173.418	25.1651	108.15	65.7078	16.1997	91.4213
PPFIA2	80.1978	60.7394	95.3241	92.0991	267.351	4.27155	467.988	895.298	12.6552	410.548
PPFIA2-AS1	2.6465	1.81376	0	3.90154	7.8771	0.297792	18.0657	19.6903	0.409108	32.2196
SLC6A15	4.88953	8.4617	0	43.2476	107.892	0.949511	17.5705	2.02459	0.427591	12.3077
MGAT4C	9.66299	12.8799	3.97657	214.387	615.526	4.6069	234.783	564.202	27.9741	210.826
POC1B	56.5628	53.0391	56.9942	219.589	47.781	44.1016	73.7988	38.3578	49.068	51.2849
DCN	3.98965	120.875	703.858	0.975234	5.26181	1.16707	0.813364	0	1.09084	2.43658
NUDT4	44.459	60.4574	158.763	23.9829	20.481	260.871	30.4376	15.5619	9.68602	26.3783
SOCS2	83.2388	120.092	65.1362	33.7372	39.4453	18.762	57.6582	36.202	63.6169	93.5787
TMCC3	135.502	38.063	28.8352	19.2905	33.1676	61.827	96.2296	36.5042	31.5136	56.7524
NTN4	112.688	151.185	64.9474	1.11586	1.45172	136.96	2.42537	1.11302	1.57448	15.9247
RMST	453.474	399.959	98.7903	293.854	610.101	2961.47	395.146	995.893	595.04	469.603
ANO4	2.45891	3.77335	0	108.253	59.1893	1.24036	269.338	4.93222	14.2155	365.267
GNPTAB	95.2306	48.8949	35.5661	69.4394	62.9397	21.1433	120.903	52.4788	27.5045	117.655
PAH	1.34246	2.32835	1.63993	0.92862	10.8399	0.263137	0.250114	56.6978	7.50518	0
ASCL1	2.73444	3.35847	0	1.31123	5.11504	0.868333	1.7606	212.118	2.63595	1.43834
HSP90B1	229.677	397.014	387.92	267.44	148.046	174.863	189.323	329.912	828.788	550.749
SLC41A2	50.7628	51.4436	27.1625	283.345	118.432	57.0043	165.935	186.588	133.249	130.783
C12orf45	33.3351	32.0551	21.0093	90.0278	25.2692	13.27	54.375	42.3585	36.9953	63.9575
ALDH1L2	38.65	34.9096	12.6725	18.6058	13.9928	2.74069	16.6039	6.93497	76.9856	47.4471
NUAK1	11.5704	33.5852	12.0604	5.74384	5.59508	8.13678	3.41617	24.0746	58.5848	11.8209
RFX4	564.919	469.148	55.5173	71.8965	20.1479	11.4288	54.8499	2.38117	8.1106	42.993
BTBD11	187.815	206.124	68.0608	21.0146	3.51968	85.3402	121.551	21.0065	7.9638	13.2812
SVOP	2.39443	5.48478	1.44168	44.284	65.1143	1.11118	74.01	26.6038	115.408	37.3483
CUX2	2.61333	0.752829	0	1.09601	1.3756	2.14212	1.47794	188.504	0.267216	1.58379
DTX1	2.87291	7.08027	35.9547	0.21285	0.47411	26.6983	0.396578	38.1412	7.66331	0
RASAL1	2.80947	3.69244	0	0.365017	0.381348	0.11168	0.157984	36.899	40.4605	0
SLC8B1	37.642	12.5901	16.4869	169.951	33.9413	7.9043	51.4227	5.83954	7.49342	11.6449
PLBD2	18.7242	16.2383	21.9602	90.2025	39.9775	15.0522	48.2712	23.3449	21.7315	34.1201
TBX3	34.2294	49.3559	107.435	0.522281	0.903921	120.602	1.15478	0.650167	2.10882	3.8592
SRRM4	13.5976	14.2066	0	2.91829	24.234	0.445334	49.9868	20.3133	75.7504	61.9087
BICDL1	36.9309	18.6057	13.5376	321.018	136.399	8.63477	201.706	164.441	194.167	154.766
HIP1R	19.5044	27.5007	13.741	115.719	13.2902	20.24	101.934	25.4178	23.9451	60.1309
SCARB1	93.4746	92.6646	18.9948	7.11302	4.32575	22.4496	7.02015	14.4245	14.9514	10.496
TMEM132B	5.64128	9.66696	19.8398	6.54999	3.26325	200.901	2.22282	0.288175	1.82542	2.20898
TMEM132D	82.6208	189.7	9.81372	1.119	48.7924	1.23444	0.957555	15.9369	163.269	6.99819
RIMBP2	34.6334	40.7997	16.4016	520.428	485.103	31.4041	328.438	172.822	217.466	248.218
LATS2	55.0311	67.9789	122.539	0.257431	0.682255	67.8985	0.275913	0.206148	15.1878	1.43834
SACS	26.2032	24.9465	35.1534	31.2331	72.1708	39.0362	109.164	8.99145	61.106	110.935
PARP4	156.506	60.7306	87.8298	24.0946	19.5019	42.7572	23.4824	32.887	32.8241	16.4667
MTUS2	161.943	205.344	33.7729	408.206	644.383	3.92526	639.729	132.493	562.587	589.84
B3GLCT	57.5466	64.6112	31.7996	23.2119	14.7727	33.2061	23.9335	119.164	54.4251	26.7818
DCLK1	131.449	165.192	261.069	130.34	136.437	674.114	133.677	704.112	14.0413	176.307
SERTM1	2.43797	7.04087	6.21037	1.24909	1.39532	0.20411	1.66677	102.728	1.74294	0.995564
SMAD9	107.668	121.969	101.558	19.8693	9.07057	44.1135	83.4213	33.8744	9.14563	49.5787
LINC00598	20.4335	30.2363	23.8712	504.13	3.12849	14.5636	40.6446	30.1831	23.4287	44.0209
FOXO1	238.445	338.061	347.238	500.627	28.8815	204.206	93.3276	282.565	112.499	94.2034
RGCC	15.1752	151.638	5.59722	2.785	6.17497	7.3178	15.6	0.600928	2.86331	55.5322
DGKH	58.6766	157.469	155.354	30.3525	219.741	167.516	146.139	69.5926	74.0899	114.414
EPSTI1	90.1992	31.6904	23.6143	114.723	4.56517	26.7531	47.9631	2.15431	11.2104	79.0322
ENOX1	53.3784	67.9082	76.8158	133.044	4.73918	52.9425	104.563	64.525	147.828	144.457
LPAR6	172.764	81.2769	67.8373	8.18541	5.82259	7.03634	7.11706	4.94592	5.67306	8.23302
DLEU1	412.236	49.362	46.4876	39.4469	44.4076	20.589	39.9495	46.5537	38.6067	34.4915
PCDH9	313.079	402.465	333.251	157.35	14.9207	1340.55	10.7009	1676.24	133.195	21.7608
KLHL1	1.11606	0.405558	2.30301	0.427392	0.655924	0.318385	0.40483	265.214	0.715547	0
DACH1	54.8205	161.658	744.655	131.024	293.033	4.83289	479.413	528.179	553.664	652.6
EDNRB	8.17273	52.1828	31.3091	0.369415	0.624572	74.7037	0.100267	0	1.86994	0
SPRY2	22.5253	30.3229	35.2224	1.4263	2.56555	57.3561	0.610441	0.323993	4.28112	0
SLITRK1	7.66725	18.3524	29.064	0.181757	0.447113	102.464	0	0.630047	1.20969	0
GPC5	98.2924	128.839	74.0924	3.39622	107.469	52.6425	7.29616	1193.83	2910.81	30.9021
GPC5-AS2	1.00631	1.54722	0	0.102496	1.35005	1.01343	0.115637	15.0645	44.1549	1.24337
GPC6	425.699	736.321	1394.4	5.35564	7.01587	3021.52	5.14949	738.216	80.4793	5.6893
HS6ST3	18.942	34.1716	6.19519	268.128	496.244	3.29755	187.704	553.265	410.237	513.916
FGF14	21.7516	38.9335	38.7028	176.172	293.405	38.4581	257.448	252.249	78.149	170.335
EFNB2	40.5169	165.453	38.6039	1.41165	1.54316	38.1173	0.273574	1.12934	1.10052	1.10217
MYO16	55.0254	48.1365	72.2635	29.1839	54.0622	1911.35	33.15	17.4111	39.0037	27.8205
COL4A1	21.1209	234.268	1219.51	1.09634	3.28752	45.4123	2.66871	2.97739	4.24922	2.43658
COL4A2	30.9265	197.304	706.036	2.34732	2.49467	74.9289	7.1121	1.07676	6.2699	5.53648
ATP11A	126.46	102.41	77.3271	348.846	236.268	116.147	74.0086	170.233	179.654	35.8145
NDRG2	48.8781	78.0696	86.3694	1.28104	1.91268	45.0434	2.66202	2.54856	14.7937	1.21829
JPH4	11.5629	15.4007	0	126.778	119.096	0.694205	171.071	81.3677	98.8068	200.658
NFATC4	6.58369	12.2484	31.6444	3.10126	1.8239	47.2726	2.75413	4.51277	9.39725	2.68328
NYNRIN	7.15889	11.011	27.1382	0.508653	0.799578	47.1334	0.525273	0.699843	1.57397	0
COCH	4.89296	9.9797	1.88979	11.0286	6.71408	1.5339	15.6823	27.2242	37.1881	41.6819
SFTA3	18.4547	28.8051	29.6748	0.368882	1.30641	391.298	0	0.802022	1.89152	0
NKX2-1	12.5308	12.4112	45.9332	0.172168	0.464826	112.701	0.158574	0.544538	1.14816	0
TTC6	15.3348	32.6973	14.1079	3.67471	29.9528	126.399	1.42332	2.43624	17.0824	2.15196
MIS18BP1	136.688	75.2089	92.1525	15.1493	9.81689	35.943	17.251	7.47907	41.3845	12.5049
MDGA2	7.00751	24.1729	42.4883	2.99013	4.90235	360.309	1.13987	16.7108	2.2774	1.19986
RPL36AL	78.6782	115.482	131.189	265.949	118.294	34.1122	202.83	134.285	125.601	222.682
FRMD6	39.7269	85.5731	139.328	2.36748	1.39285	43.7759	1.68724	0.994343	2.83705	9.06952
GPR137C	31.9579	34.2639	17.1563	14.5351	12.9007	26.7086	25.2162	26.7773	23.7892	73.4541
SAMD4A	116.592	166.232	589.893	4.82682	62.4427	889.597	23.9669	11.4371	31.1395	52.4694
OTX2-AS1	4.3645	1.53476	3.33033	2.36895	2.34471	76.3362	3.94878	3.05055	2.17441	6.99156
LINC01500	5.5726	6.37158	35.8862	1.50311	3.37426	9.2553	2.17094	5.00392	63.6428	1.72846
SIX6	12.6702	28.6948	3.7814	19.5249	107.672	9.48235	39.6336	10.5703	7.4458	29.4351
SYT16	41.1603	31.4104	0	100.868	41.0046	9.89774	55.6273	69.7316	34.8432	45.404
KCNH5	42.5259	49.1692	1.38477	0.673505	6.15579	0.556097	3.8479	243	0.4728	0
RHOJ	3.74835	72.7699	22.8009	0.25278	0.160992	52.8167	0	0.786955	0.356724	2.55394
SPTB	22.3472	24.7211	2.84934	46.159	48.6824	1.93894	66.9947	30.7081	45.6366	37.7608
PLEKHH1	96.447	104.488	14.1394	18.0932	10.4341	19.8053	33.9882	21.0221	61.302	30.6243
ZFP36L1	398.595	379.573	275.301	2.43825	2.99252	64.2594	2.41616	5.19677	6.12177	1.43834
SUSD6	286.568	108.633	64.9131	58.0683	43.7279	40.1509	48.5369	85.9043	50.2769	38.6135
SMOC1	3.30859	21.2819	103.361	0.516276	0.543262	7.05835	0.503498	5.33639	68.8042	5.81883
PAPLN	9.51269	12.2008	22.3488	2.88154	0.518652	112.14	1.46602	8.99805	2.05744	4.38938
LTBP2	7.25128	22.6911	98.4575	0.206771	0.616075	44.9881	0.132311	0.518698	2.73333	0
NRXN3	422.508	454.419	217.795	1170.34	494.426	21.1971	288.923	99.1538	53.0225	290.128
DIO2	19.0376	33.2518	46.7528	28.5682	158.419	11.6807	416.82	9.8303	17.7824	1115.62
DIO2-AS1	2.92726	2.74197	3.70198	8.09424	13.1294	0.713829	48.9366	1.92648	3.51678	189.648
CEP128	92.057	35.3078	37.3948	94.3091	71.7266	24.684	125.696	41.7442	47.8132	253.548
FLRT2	9.52075	110.759	233.136	0.327895	0.242574	1.09749	0.112308	0.316281	1.27172	10.2158
SPATA7	44.3218	37.0552	44.5096	94.2252	162.164	44.7461	136.809	55.8811	76.2278	91.3195
EML5	31.9494	32.4233	28.5333	142.088	163.701	40.1509	239.399	119.786	146.049	105.753
RPS6KA5	111.005	72.706	35.9622	218.354	116.462	26.1689	142.969	216.536	44.8291	41.9678
CCDC88C	125.222	117.208	6.20453	2.21748	2.79601	4.61955	3.43053	1.01859	47.8236	2.95886
TC2N	122.945	62.843	7.54115	6.9771	12.0196	5.68262	10.2689	77.8524	21.1199	14.3559
SLC24A4	11.3997	6.56965	3.45951	79.7296	3.04	66.4023	1.88182	0.781101	0.621491	10.1528
RIN3	234.086	36.3357	18.7473	3.02343	3.37459	16.13	9.55809	2.19142	25.5474	2.22582
CHGA	30.924	104.612	6.96122	73.9023	58.6278	8.58104	330.497	30.1598	410.603	170.027
PPP4R4	42.0136	44.5686	16.0696	54.4632	102.317	23.7507	74.6706	15.2919	6.20674	33.2718
CLMN	19.3061	42.0962	152.856	22.864	5.35375	5.71782	26.4518	63.3193	105.168	8.02313
LINC01550	10.7049	15.8833	7.52035	80.6734	25.7269	13.5524	85.7625	14.6666	23.1416	48.9218
CYP46A1	21.0233	22.2855	17.6048	191.494	40.6562	34.9903	104.277	34.0895	52.7278	63.7351
DLK1	82.2958	121.034	91.9857	881.796	199.444	139.749	532.591	24.7931	44.6243	464.593
TDRD9	7.77698	10.2836	13.0422	64.5434	14.372	6.22351	33.0326	32.3552	3.3329	33.5422
JAG2	2.82911	8.97462	0	3.45505	14.807	1.36836	2.83472	41.1773	18.1894	2.06175
NDN	13.9483	35.5987	65.7104	68.3669	21.423	22.8838	58.8682	24.0064	26.088	74.2973
PWRN4	17.341	13.8849	5.54073	206.673	177.847	5.92825	266.392	65.8725	116.715	388.381
ATP10A	46.5526	83.257	284.875	3.69433	0.983815	101.762	0.188717	0.183846	1.57257	0
GABRG3	127.832	119.034	160.519	185.099	265.91	230.631	495.153	7.15375	8.92723	428.548
GABRG3-AS1	15.7067	15.0676	8.42434	22.969	45.9103	10.6615	84.634	1.31863	1.87969	92.7047
APBA2	50.2054	9.12153	26.2884	0.791275	0.860429	4.5907	1.99161	80.1209	6.87406	0
FAM189A1	4.4744	13.4161	3.59552	8.01086	5.68212	10.2476	30.0915	0.534163	54.173	2.38547
FMN1	433.655	54.551	54.6864	193.797	395.259	42.5287	265.05	112.742	457.109	481.382
RYR3	2.95173	5.25508	3.89396	2.44047	4.65941	19.9841	3.94015	36.6004	391.85	16.5793
THBS1	52.8253	58.3183	211.975	3.86858	3.24203	98.7494	3.69053	0.481077	1.31385	2.92268
SERF2	213.765	293.875	294.333	245.658	201.365	152.812	265.011	234.121	184.541	476.706
B2M	744.993	1027.04	470.325	303.914	239.9	242.002	205.879	80.8529	89.3811	313.667
SORD	5.29573	10.0272	0	3.419	1.90034	2.84214	18.6603	2.57159	15.7703	52.1409
SEMA6D	107.725	109.657	29.7762	11.5714	43.0027	90.5545	72.1296	2.76177	33.9916	117.295
FGF7	3.96578	79.7151	478.123	4.43284	2.86707	7.04706	3.42089	2.06842	1.95733	14.6776
ATP8B4	308.284	11.2009	19.974	7.40858	100.939	2.14024	20.7017	15.0627	40.2647	59.4853
SLC27A2	4.17037	7.77496	0	10.1109	71.3099	1.97255	22.288	13.9218	39.1043	15.3461
SCG3	21.7513	52.0553	20.8809	141.614	119.375	2.63537	202.449	143.229	97.2294	273.68
UNC13C	7.94794	21.1804	26.0742	8.27335	184.387	235.138	45.2082	3.33612	13.9615	53.1667
CGNL1	66.5715	78.5275	24.6855	17.0664	23.23	5.39129	21.7394	79.3167	12.0388	8.00638
ALDH1A2	409.084	412.234	119.013	10.1963	163.549	34.7678	5.69905	4.72663	101.923	60.6062
MYO1E	111.557	167.777	153.066	3.39102	3.76254	80.2405	2.76178	19.7764	133.042	3.06271
ANXA2	67.2068	136.234	261.276	5.90468	6.56645	51.8929	6.06086	34.6744	49.954	47.6355
TPM1	53.7835	133.638	457.725	48.173	46.2906	73.3831	41.543	121.759	49.2688	21.2381
CA12	37.7942	72.5454	106.021	1.33704	1.0959	443.866	0.805946	0.255183	9.10849	0
IGDCC4	1.17456	0.763324	1.18495	11.2614	0.956876	1.6903	3.33666	1.02624	42.806	2.27871
MEGF11	4.55233	4.33988	1.26007	4.14346	2.20014	1.58097	5.06065	65.5889	13.2515	8.90865
SMAD3	157.734	180.694	223.91	4.20875	64.9032	101.252	5.2226	3.8303	233.17	32.5937
UACA	94.5513	175.153	394.512	2.95197	3.68462	36.9562	3.13604	17.6347	13.2541	0
ISLR	23.0435	58.8539	146.972	0.588571	0.731951	66.473	0.304046	0.718642	0.979113	0
NRG4	9.91111	9.96599	0	24.309	16.0916	0.753755	23.6165	0.94815	34.2725	44.1768
TMEM266	13.263	13.4367	0	41.3652	66.2887	2.08455	73.3693	1.52071	104.844	160.066
PEAK1	238.203	242.071	228.876	36.6089	23.5491	134.973	38.3159	38.7931	39.987	67.7201
TBC1D2B	146.599	51.0853	125.318	19.1799	28.0786	16.6108	26.5437	48.9463	31.2605	24.7909
CTSH	60.7229	39.8963	16.8294	4.54227	1.95698	3.91686	72.2644	3.97061	4.23531	26.9418
ANKRD34C-AS1	2.38599	5.27156	0	95.6402	63.929	0.520935	181.671	27.5386	136.445	126.129
CTXND1	4.09917	6.48295	13.8955	0.29297	0.760807	56.4074	0.437045	0	0.520485	0
TMC3-AS1	6.39161	6.18085	11.3645	18.0282	3.96359	1.18794	9.44749	6.77833	39.8574	14.3196
SH3GL3	0.286455	1.7987	1.54175	6.48899	11.1948	0.555438	2.13626	0.965693	58.5723	0
ADAMTSL3	0.278752	55.8757	144.531	0.766028	1.21818	2.19284	1.60272	0.410916	2.42208	0
ALPK3	42.7361	15.5058	24.4744	90.4283	104.464	5.94561	139.405	62.4107	48.3796	165.384
AGBL1	8.11166	11.8596	28.4467	6.40487	1.60337	1.30833	2.19892	1.31223	155.522	0
NTRK3	56.1922	177.8	740.84	18.9244	13.5509	1.78839	17.6361	1.30967	3.59145	7.52047
MFGE8	10.3923	31.482	119.375	1.25064	18.4517	32.1969	1.25038	8.70331	33.9917	2.74271
ZNF710	198.716	32.7564	18.2191	19.5877	13.4463	53.807	15.8968	6.75993	10.2749	14.3187
SV2B	0.674645	37.0308	0	0.669345	0.854958	1.06036	36.7436	237.202	84.1813	75.2795
LINC01197	0.634162	25.1787	89.1098	57.6156	1.60793	0.20894	6.70404	97.2729	22.5097	12.7298
LINC00924	0.390423	17.6965	111.515	15.2741	0.952257	1.01479	1.5599	86.1147	4.48426	2.10346
NR2F2-AS1	40.2818	164.485	428.374	6.18167	10.7882	0.708257	6.34633	4.19909	10.0148	9.93526
NR2F2	16.1884	94.0078	161.214	11.2943	13.1468	0.539734	10.5068	21.2273	18.8932	14.5675
RGS11	2.96866	6.93388	1.42735	3.57793	4.79276	19.4331	8.4918	21.4485	60.2611	11.9673
RHBDL1	0.798629	1.44942	0	1.89802	3.26746	2.34016	2.67987	30.9253	1.88521	6.81474
CLDN9	4.40066	7.80582	0	14.3916	5.73096	0.0307258	10.1662	30.7357	7.88442	8.40649
PPL	32.9013	38.5766	14.7065	9.93056	8.12659	1.10624	7.11695	29.1661	54.2715	8.82807
SEC14L5	1.22689	1.39703	0	4.2662	0.956079	0.296619	3.27259	16.2534	38.9572	0
RBFOX1	69.4109	103.36	20.6683	15.4213	1411.94	590.606	456.909	63.466	140.145	69.108
CIITA	164.3	16.151	5.76359	0.862395	0.860611	3.31122	1.00065	0.71098	1.13485	0
LITAF	251.123	104.361	163.239	5.14917	2.24839	27.5193	2.59838	11.3643	34.8588	6.99493
SHISA9	2.27054	31.179	0	5.93598	9.57935	2.0546	2.48362	364.135	13.28	4.39382
XYLT1	162.682	96.5043	288.027	1.84771	14.765	4.94863	10.8868	35.5756	59.8387	0.982515
CRYM	60.2157	79.6748	132.936	1.25528	3.09154	303.077	1.13998	1.37609	2.43077	1.43834
VWA3A	4.71783	9.66141	5.53292	62.7297	28.7412	19.2681	31.4758	5.11403	4.19165	28.1437
IL4R	96.958	59.2399	119.648	0.427581	0.357553	13.7753	0.841834	0.484783	2.6494	0
PRRT2	14.1473	18.2483	16.9968	18.7818	45.4198	9.93639	28.4454	2.98427	30.6561	25.6928
VKORC1	21.108	33.4899	33.7336	38.7876	31.6154	15.2197	38.8348	27.2712	30.6086	64.5774
NETO2	22.2775	5.31163	5.11004	2.01393	1.86096	5.60387	2.13069	0.615475	47.8842	1.02873
MT2A	101.237	253.293	1481.8	39.1621	21.3484	233.814	25.1405	141.722	53.8481	24.3111
MT1E	15.0071	42.3062	156.752	18.7896	8.05288	39.3518	15.1654	47.4797	21.4699	25.3058
MT1X	66.0334	108.966	396.976	38.8958	18.016	74.6997	34.3245	190.483	21.6799	58.617
HERPUD1	331.922	149.993	116.488	69.8933	51.981	56.5304	54.3109	70.3195	86.6943	71.1953
NDRG4	12.2545	19.6512	2.13258	74.8138	34.156	4.91025	39.5713	123.709	37.8514	43.499
CDH8	0.91547	2.00264	0	0.790542	0.784567	2.98438	4.40866	1.24849	100.134	5.17402
CDH11	37.6474	142.263	755.118	0.224806	1.32969	119.011	0.168078	0.394203	1.03284	0
SMPD3	5.83653	4.93483	2.13258	50.5866	51.1421	3.15652	68.7716	50.1176	3.21517	41.8152
CDH1	32.1506	59.9444	12.6945	50.4331	19.6365	1.54728	76.717	19.8133	44.6218	39.6128
CNTNAP4	0.836846	6.8784	6.04645	0.644883	25.5564	0.618407	74.0033	1.11772	11.7162	43.3783
VAT1L	8.61321	8.6056	3.71323	26.5331	33.9901	1.08081	86.0006	28.0651	9.93013	71.905
CDYL2	24.6185	13.3859	25.3422	1.6628	1.63245	21.2627	10.8159	1.20365	67.6073	12.8666
C16orf46	11.2238	13.7913	2.33977	39.1656	19.8532	10.7935	48.5127	10.6039	10.7885	29.2714
CMIP	446.537	170.15	39.3752	97.6328	402.266	135.474	143.471	97.4828	118.275	123.374
CRISPLD2	5.06052	84.3571	1259.37	0.568865	0.976029	16.2131	1.37163	2.14434	0.160736	0
CYBA	172.386	44.6641	55.1484	0.620766	1.05346	33.2661	2.20902	0.659276	1.35508	1.43834
SPIRE2	8.41973	9.22689	3.61049	122.064	24.4356	4.70896	44.6214	40.3948	30.1107	17.7987
RPH3AL	21.9671	32.8948	23.3546	181.306	67.5926	7.41711	78.4764	70.3521	140.82	38.3282
NXN	55.7553	108.702	116.992	1.57905	1.58957	71.9181	3.41754	19.9876	34.5419	4.05712
ABR	281.441	104.868	79.8583	45.0496	37.2259	50.8377	83.8499	55.6432	140.167	43.4163
SERPINF1	12.5921	24.9433	72.8983	1.80618	1.42915	5.17074	2.91738	32.9794	20.8873	5.68352
CAMKK1	20.2476	11.0152	3.22116	84.7286	39.6209	4.53334	31.7053	23.3812	35.6792	20.2445
CHRNE	6.32673	3.77957	2.7529	2.90222	4.91922	3.82604	3.44896	60.2466	3.56958	0.770017
XAF1	78.0711	77.4818	30.523	0.490216	0.431939	30.6221	0.275923	0.0687922	1.34485	0
CLDN7	13.8844	17.6271	5.81876	1.18857	2.07516	0.154437	5.98458	13.5772	35.1626	4.88382
ATP1B2	47.3952	73.2802	111.497	5.31317	22.8882	209.202	19.8127	10.4711	24.9999	8.66134
PIK3R5	235.425	4.48361	0.891847	0.23647	0.693876	0.0592653	0.174759	0.475755	0.135451	0
USP43	4.0028	6.34589	3.71261	7.2823	1.28362	2.57466	3.32597	37.0896	12.8218	3.81332
GAS7	124.735	70.7091	17.2829	4.2776	0.82168	82.9355	3.62351	2.03354	31.9026	13.1735
ARHGAP44	95.8484	107.319	53.3681	137.95	265.136	37.6402	264.413	94.9202	232.427	158.211
PMP22	15.9659	49.7193	118.303	13.9876	1.76053	32.3525	2.64214	9.43277	2.07012	23.8535
RASD1	13.7818	19.3993	42.3253	58.7253	19.8567	40.8716	96.8264	374.368	29.0195	130.605
MYO15A	6.45164	6.69995	0	207.62	50.7807	3.72771	110.507	1.51195	34.6315	31.9664
RHBDL3	0.975013	1.36547	4.79106	1.64545	2.74054	25.7177	4.87618	6.35459	61.8088	1.24337
IGFBP4	5.32549	243.399	435.388	0.348532	0.713119	1.15496	0.38973	0.377668	0.596767	2.55394
KRT10	27.5175	60.2738	75.2836	54.953	52.939	27.811	51.4714	47.6184	48.7323	109.857
FMNL1	95.3686	10.1709	4.80843	3.63002	6.59206	0.811697	4.02364	2.07675	5.06582	5.5443
CRHR1	1.35549	2.40421	0	0.402082	0.329229	2.19154	1.50163	159.503	1.27568	0
ATP5MC1	31.236	54.9275	58.5987	57.984	56.9987	25.1513	69.4109	48.6624	43.8416	101.696
FAM117A	24.1983	10.4963	22.4041	16.4938	10.4867	7.9438	23.054	56.0112	33.1947	26.2809
COL1A1	5.06967	26.404	91.1128	3.9904	1.11853	7.40791	1.093	65.8016	9.08072	2.80064
ABCC3	22.7228	10.9683	7.88743	0.256417	0.569197	54.6677	1.82707	1.3109	0.763237	0
CA10	113.553	104.765	11.8697	20.0719	1.41823	0.710754	14.9341	9.09984	154.835	27.4703
HLF	17.2887	52.8474	66.3917	99.6388	49.3393	23.7087	95.4309	18.3641	15.0535	59.27
ANKFN1	40.7817	32.0173	8.73282	3.07366	2.1289	103.616	3.14516	0.527773	31.0779	0.833747
DGKE	24.9333	44.7102	35.7196	39.252	92.5452	26.6158	42.4076	50.2593	59.0089	46.2112
PPM1E	12.6113	16.7845	8.1391	46.5538	73.321	109.085	104.462	196.554	310.325	142.993
MRC2	75.4291	86.2941	179.486	0.697865	0.851619	70.2361	0.903513	0.446653	2.00631	1.10295
GH1	2205.57	4900.85	3061.25	46115.5	2264.4	258.226	7761.39	1092.11	1507.75	9885.04
ERN1	71.5984	36.0793	38.417	203.684	44.4636	25.2474	114.432	59.879	298.493	86.5909
GNA13	280.853	56.6989	44.2761	56.7294	33.8583	42.3694	49.0336	50.2564	37.7704	20.6197
FAM20A	30.675	28.7966	27.6297	4.07618	2.9524	125.04	20.7151	0.568432	2.56577	22.5903
LINC01482	17.6012	25.5436	41.1032	1.14913	1.11823	110.113	13.0821	0.38096	0.292317	11.81
ABCA8	18.9662	88.0288	297.567	58.2749	1.50199	374.36	2.65059	1.01756	3.27446	2.7261
ABCA9	6.1378	22.4313	67.9399	13.9554	5.46159	122.051	10.0901	7.85407	57.1827	9.25673
ABCA6	16.593	51.4551	133.769	16.6807	7.67299	330.401	12.0752	10.196	53.4658	9.99017
SOX9	39.6318	43.4447	62.0764	0.935808	1.40845	96.7366	0.969092	0.687344	2.95236	5.08373
LINC00511	61.7465	76.5291	12.0315	22.5205	4.88377	467.137	17.0692	116.814	55.3121	6.33015
SSTR2	2.55331	9.2985	94.0547	4.6463	1.41071	1.56539	39.6251	0.869013	29.5759	77.1352
CDC42EP4	28.5042	66.7297	102.055	51.6487	17.1031	221.748	37.7182	8.48185	4.70982	17.0999
RHBDF2	137.237	12.4001	4.6351	1.28528	1.45122	2.28383	1.08665	0.569205	0.436676	0
MXRA7	25.93	49.1586	108.651	4.09491	8.68252	26.073	8.95297	16.245	47.4469	8.3728
RBFOX3	4.90173	6.59775	1.34442	174.445	242.007	2.18954	100.431	181.71	34.4225	9.98497
AATK	12.6797	15.4836	2.66481	57.966	82.3553	15.8668	50.937	18.498	63.6176	45.4228
DCXR	18.9355	17.3765	33.7638	26.1559	12.7099	14.4763	16.9066	65.4912	17.0914	23.3235
FASN	7.21906	12.6932	19.0732	14.4228	5.11012	5.97479	9.04269	123.907	8.66652	9.7924
DLGAP1	86.8512	93.8023	92.7922	2.71213	17.4861	2774.45	194.334	60.1883	135.867	140.45
EPB41L3	419.233	56.2753	127.786	104.601	152.196	19.1521	202.787	139.654	139.306	384.991
MTCL1	24.9051	16.4486	0	41.8605	99.4203	11.9582	118.613	168.545	75.8367	47.7848
RAB31	612.122	75.0138	142.788	5.01716	3.75799	32.685	3.46181	58.5105	10.3683	5.84646
PIEZO2	3.71647	29.81	106.664	0.900169	0.914128	0.729731	1.22669	2.32737	151.745	4.90444
CHMP1B	22.712	35.1999	188.782	17.2789	26.2011	10.9883	17.583	14.3217	22.0575	16.0723
MC2R	0.523063	3.34423	0	0.401762	0.179011	0.0339814	0.323699	0.141061	40.9565	0
GREB1L	22.6063	35.0978	15.9782	7.91605	31.9144	318.516	61.7579	53.2834	356.839	91.5423
RBBP8	107.12	123.406	43.1935	64.678	67.3697	51.3687	30.7066	15.6426	15.6919	29.6305
LAMA3	10.2093	16.6603	15.944	6.28709	2.47616	22.4333	12.5654	99.0741	43.8745	14.6131
TTC39C	134.647	36.2732	44.7523	100.898	254.481	89.7443	173.695	70.5563	115.798	182.534
KCTD1	176.088	208.23	94.5976	47.0226	46.1328	394.958	64.97	39.0015	47.7402	43.6917
CHST9	27.9955	70.8386	2.8822	8.47588	19.8989	9.5819	121.246	203.086	22.6012	85.3153
GAREM1	126.938	111.659	108.573	33.8624	60.0256	1446.94	95.7133	15.6154	19.1263	106.138
GALNT1	103.784	134.656	99.096	82.9918	66.082	111.525	124.842	94.1179	180.88	209.36
FHOD3	60.9957	59.8099	57.8302	326.959	6.19639	11.3295	24.8175	12.0424	386.645	90.1065
CELF4	14.2554	28.3821	28.8546	282.891	188.884	65.3116	226.945	146.113	100.705	153.215
MIR924HG	11.4546	12.8655	4.6225	2.18128	0.520774	119.543	1.3931	10.2463	5.08735	0.862801
SETBP1	348.049	437.069	682.37	34.1284	35.0081	273.108	50.3648	47.4945	108.22	21.1512
PSTPIP2	94.5465	17.4576	18.9357	1.45415	1.44017	25.9416	2.15695	1.68194	86.3331	9.60153
RNF165	27.3546	30.809	19.0075	21.3855	63.8645	8.64222	38.001	15.306	25.014	48.2846
LOXHD1	0.646028	0.393238	0	4.0082	64.7662	0.142002	37.1306	0.289457	4.0133	50.2454
C18orf32	47.4045	66.6123	57.8133	74.8277	68.5602	43.1826	98.4919	88.9926	84.5933	150.11
MAPK4	83.4676	94.1944	75.7604	52.7973	15.356	1945.69	89.0911	71.7027	20.6411	31.8435
DCC	2.80214	8.36405	1.54175	4.12824	8.92461	20.8923	512.603	1252.71	40.747	529.077
RAB27B	9.53478	4.26773	0.977916	18.4467	27.8483	1.05636	46.8272	1.45867	16.9555	129.828
CCDC68	5.95666	37.7953	61.0394	169.074	4.99204	4.4991	70.6813	1.55505	4.48649	60.0992
ST8SIA3	5.13933	11.289	11.2111	76.1613	45.613	1.04978	72.9632	75.1857	37.6217	53.8116
ATP8B1	31.8686	143.565	41.5507	35.903	96.636	10.2846	36.2784	13.8777	18.5585	57.4153
NEDD4L	426.142	439.999	77.0099	704.491	196.311	18.9472	442.266	205.178	169.128	300.193
RAX	9.79303	19.3097	16.7479	0.276539	0.411324	90.2708	0.215607	0	0.973321	0
CDH20	33.5909	20.7709	28.1297	1.69779	1.46324	124.674	2.3349	490.443	8.20564	3.1473
RNF152	40.2188	56.2277	378.619	36.1088	4.31526	62.6197	53.8844	6.94409	6.96	59.7202
BCL2	1261.64	894.753	255.474	70.2763	61.7058	566.601	82.8138	27.1571	71.5594	105.062
CDH7	1.71217	2.09506	0	0.10455	0.303804	0.202671	0.391163	147.681	2.98516	0
CYB5A	27.0197	56.5356	98.2682	14.1199	11.9722	13.6667	17.6677	84.6556	15.5624	20.913
MBP	404.801	270.859	90.0786	39.9263	55.8391	15.8726	44.2352	108.774	169.302	58.8947
GALR1	236.582	239.894	13.3023	3.72212	1.7378	0.625431	1.29577	0.39312	5.56459	2.87669
ABCA7	16.374	11.1806	4.89882	25.3313	27.9763	8.62071	22.1163	81.2989	15.0498	15.2009
MIDN	53.7577	92.4456	117.245	100.023	59.1303	120.65	43.1034	53.0086	39.1256	30.2689
GADD45B	15.5386	27.4727	196.279	14.4958	4.66075	17.4679	4.57426	74.3839	10.0037	8.35642
ATCAY	5.0354	4.98912	5.06175	43.4092	63.0117	0.890933	62.9363	44.309	46.5794	37.0058
PLIN5	11.2915	15.3987	8.59048	13.206	0.786304	6.50127	5.53787	33.5162	110.49	1.21829
RFX2	40.9348	61.7552	33.7115	59.3391	131.121	44.3837	77.7639	41.1367	63.7452	47.1147
C3	220.73	75.98	159.676	0.870324	1.02105	27.5777	0.397576	6.82457	1.47047	0
INSR	94.7842	367.804	155.327	122.022	88.1059	111.866	110.535	637.827	100.818	80.9327
MCOLN1	21.4559	17.2287	12.1981	29.985	12.5518	8.12554	28.0228	16.1607	127.975	23.1573
TGFBR3L	60.1608	275.077	23.1571	43.6993	34.1261	12.1761	40.6811	24.174	1157.19	87.7356
MYO1F	151.869	6.89569	5.53937	0.365701	0.636907	1.21425	0.436971	0.949351	0.336914	0
KANK2	10.3475	43.2363	114.742	4.72362	1.86969	79.5162	0.961077	4.72168	1.49026	0
ELAVL3	1.57561	6.94825	2.13376	1.48779	7.53188	0.347828	3.79019	6.93834	83.5727	7.8403
MAST1	2.89035	2.1536	3.4863	28.3865	43.364	0.898706	29.6169	23.8976	28.1018	38.2897
NFIX	170.582	254.097	109.14	8.80437	14.9401	160.751	46.2793	23.6975	12.6647	27.0785
CACNA1A	253.161	211.141	21.2118	2.59529	3.0814	36.4515	2.88738	61.7659	180.072	2.11231
TPM4	93.0449	167.661	296.91	33.7208	75.4786	57.5839	31.6315	7.57464	27.3924	29.7903
MYO9B	207.372	49.0913	100.849	26.2405	27.4654	43.5425	21.7222	19.0713	66.7794	17.9013
UNC13A	7.15057	10.8675	4.29221	79.8627	138.196	10.215	85.0822	113.084	181.881	88.5136
TSHZ3	17.5612	30.7476	70.6006	60.2787	120.435	26.7684	34.8161	1.22217	40.1756	8.94465
CHST8	7.57856	11.7676	3.05577	100.181	253.88	2.95828	111.32	97.9952	187.339	95.8515
HPN	20.9826	28.8149	4.81697	1.16313	0.843883	0.370191	1.24712	50.1583	12.874	0.994016
COX7A1	30.6814	92.1145	76.9235	86.7395	49.5217	39.658	122.294	42.1034	83.295	148.527
ZFP36	122.533	117.912	188.552	3.27497	9.41478	268.526	4.88301	5.15797	7.05406	2.80751
PLD3	103.178	211.455	95.4454	175.232	166.268	97.2251	188.035	210.405	762.622	219.408
LTBP4	32.3547	83.9633	230.689	7.10493	7.0371	36.0568	4.504	2.1281	3.50346	17.6569
AXL	80.9325	27.2837	153.541	0.655208	0.555346	57.6456	0.690617	0.445303	0.235995	0
RABAC1	56.6761	100.245	98.7175	100.469	76.7646	35.6714	92.5921	72.7868	81.6004	171.136
ATP1A3	2.88536	5.33795	4.72679	5.08001	7.43453	0.800666	8.32746	14.8435	39.327	6.85275
APOE	495.078	117.511	324.679	3.38554	3.69725	87.9103	2.78697	2.79982	8.28766	6.73318
PPP1R13L	14.8292	13.9838	8.73368	1.06317	1.13137	0.783441	0.897033	3.29084	58.923	0
IGFL4	0.922572	0.586325	0	21.1577	20.4555	0.359582	29.2824	6.27108	41.3987	32.478
HIF3A	27.5018	91.9828	103.423	230.75	2.066	5.56746	22.3506	58.6996	18.3882	9.26878
SLC8A2	4.85984	6.04125	0	4.47685	14.6998	0.367585	15.4613	11.4773	53.5959	19.1089
BCAT2	25.1802	30.4316	19.2122	69.6833	19.0104	16.1645	68.3979	21.9222	25.6641	38.7222
LHB	562.671	1570.8	334.891	344.881	262.611	35.8417	338.826	98.3308	6787.02	763.875
FCGRT	89.4937	83.9083	67.2032	2.51369	3.46032	48.6799	10.3135	2.82369	41.7324	11.2493
ZNF331	190.267	117.929	298.074	312.426	512.699	163.678	151.703	126.949	99.9568	68.7618
VSTM1	1.65934	5.00771	3.67043	0.519203	6.13185	0.380184	0.829899	0.40108	36.8952	2.11119
SYT5	3.20633	5.12343	2.45703	12.1604	35.6796	0.456505	25.8539	10.9575	32.0743	33.9579
SSC5D	1.49666	5.62842	13.7682	14.6993	31.7864	2.25341	16.6836	60.621	3.56908	9.4011
EDDM13	6.47662	3.96531	9.54584	17.7209	12.1293	3.11383	17.0605	4.14545	6.42796	41.1239
A1BG	16.0378	19.418	10.278	31.6152	32.2694	4.18891	30.9809	19.3424	26.2912	63.8254
FKBP1A	39.381	92.79	42.3032	25.5703	25.5275	14.2528	30.7954	29.7664	39.1877	27.6125
TMC2	5.0827	4.47389	0	220.801	9.34024	0.876247	40.5723	4.97122	5.21886	35.6697
CHGB	284.769	899.394	193.431	631.71	1238.52	63.1362	690.901	469.509	3914.29	1803.44
PLCB1	126.156	263.862	255.071	241.87	814.017	351.805	724.341	46.7856	49.1305	1060.29
PAK5	5.97606	3.09533	1.38477	49.9126	57.9397	0.875159	70.2722	155.28	78.2968	72.6071
SNAP25-AS1	3.83352	5.7245	5.39775	102.321	167.455	1.44053	109.47	67.1777	198.054	177.653
SNAP25	17.6528	27.956	28.7078	223.273	427.72	5.67292	196.277	218.943	488.644	217.234
JAG1	23.9357	72.3513	192.856	11.2859	6.34154	30.8168	7.05418	2.65119	24.2018	1.59279
MACROD2	312.244	357.406	146.696	661.015	779.734	120.172	1362.36	1433.72	433.314	810.949
OVOL2	15.0562	17.6448	6.30839	5.66942	2.27682	2.00161	5.88906	8.21851	41.2934	5.1877
SLC24A3	8.63435	75.3182	347.122	37.3097	4.77955	2.68481	122.061	6.49108	94.3078	52.3014
ID1	139.824	279.772	237.921	4.37958	13.7788	91.4398	21.6102	10.6693	8.75023	42.9527
EPB41L1	83.6157	98.4426	51.9825	6.00409	6.14998	67.6526	16.6264	17.2021	44.9771	9.98676
MYL9	7.57081	31.7064	158.991	0.438083	0.272963	12.3389	0.211637	0.399451	1.49425	1.21829
NDRG3	27.5647	27.3054	16.9547	34.2493	25.4017	11.1307	55.852	28.7601	28.1395	36.6106
BLCAP	40.7143	48.0127	40.1396	179.738	95.3053	43.5615	124.787	114.674	68.6104	102.403
NNAT	64.9195	100.982	70.4482	1339.93	775.006	5.21305	1580.42	995.318	102.251	1632.99
TGM2	3.0205	223.852	455.603	0.64398	0.611333	0.513822	0.355254	11.8184	1.30431	4.82381
PTPRT	138.215	138.483	121.648	2.52087	6.28802	3025	7.17535	5.65562	15.3368	4.47908
TOX2	22.9606	46.1559	5.96538	27.4619	64.3888	4.79302	86.3665	188.706	26.8076	57.2476
STK4	221.11	54.8163	31.9767	36.6925	37.6793	60.0218	40.417	38.3436	39.4445	26.8665
SLPI	102.204	383.637	756.378	2.30686	2.62925	3.27174	2.44497	43.0515	4.79076	19.5622
WFDC2	30.1148	91.6337	49.7146	7.00505	4.89631	6.05692	23.5267	5.11126	159.497	47.9168
CDH22	5.2445	3.25265	0	1.16789	0.0966915	0.135288	2.85352	34.0774	1.31811	0.958262
EYA2	100.086	123.721	294.686	17.7258	3.9248	148.838	5.17092	45.2671	6.00121	6.05369
SULF2	22.7508	97.5264	74.1364	63.8857	15.3172	10.9848	17.8197	69.8952	48.8658	7.63496
PREX1	284.528	95.39	30.2632	1.03586	58.3056	66.3651	7.11244	3.38813	38.27	16.5333
KCNB1	1.7072	9.74342	2.32931	25.3633	21.8282	5.13356	102.845	17.6036	105.548	65.1457
CEBPB	73.5634	41.2248	102.762	6.57	1.55588	50.1491	5.02931	3.33133	9.3976	8.80858
NFATC2	144.3	28.7596	79.4832	1.01358	6.01907	19.0079	15.4514	57.1153	6.11427	0
TSHZ2	221.01	268.138	219.212	42.4906	113.287	314.879	752.938	316.054	113.261	273.681
APCDD1L-DT	2.86651	6.48665	0	3.61686	2.63376	1.79603	1.7896	260.751	3.39262	0
CTSZ	53.9787	55.2569	41.7636	4.26337	5.14033	27.9569	8.18705	22.9697	109.493	17.2697
EDN3	57.6484	77.2096	144.724	1.06154	3.99836	640.118	0.631071	2.53158	1.88286	0
PHACTR3	6.59744	7.69963	4.39562	87.0045	45.1476	4.16995	52.714	156.394	22.2516	61.0813
FAM217B	21.0324	26.6964	32.9118	83.148	33.2747	11.7378	62.9659	35.0071	18.0619	59.3373
CDH4	20.721	44.4677	53.4574	0.529413	1.01025	68.3632	7.52301	0.881198	2.14934	0
EEF1A2	11.8548	30.8743	4.21371	31.3302	63.5441	2.24279	68.6951	80.9198	68.7797	107.911
SAMSN1	373.834	5.98232	37.0965	0.164342	0.983475	1.06165	0.802979	113.457	1.23033	2.14601
MIR99AHG	1252.68	1498.24	927.349	437.214	576.065	1099.23	510.208	425.561	245.254	345.502
BTG3	81.4484	99.7597	289.844	22.1399	31.6031	534.467	16.0413	20.7446	28.1083	24.1588
BTG3-AS1	4.75065	6.10408	6.46821	1.62713	1.83983	85.9031	0.351523	0.914712	1.49235	3.21178
NCAM2	1.64118	73.7776	36.7906	7.71829	14.6702	2.6951	74.6621	343.507	24.47	156.583
JAM2	9.36799	54.4306	50.1415	2.59514	3.66938	93.811	2.95378	1.76127	16.1259	5.54257
ADAMTS1	4.19172	47.9209	407.898	0.414845	0.369829	30.3341	0.262381	0.109422	1.15271	0
TIAM1	197.938	164.956	82.735	6.75225	26.0341	25.8936	18.9109	601.978	20.9225	16.112
HUNK	99.0449	107.276	9.21662	0.735631	4.61325	11.7211	1.12766	2.12745	1.1859	5.81883
C21orf62	13.0312	16.2432	12.5492	63.4591	44.3949	12.2613	23.6103	3.81047	23.7203	15.4063
RUNX1	736.158	204.416	161.261	9.15978	4.37637	102.593	3.4999	9.22964	12.2043	24.4233
KCNJ6	5.42458	7.20706	6.10923	144.789	121.534	1.16513	65.7855	326.191	25.1042	39.6689
B3GALT5	42.9675	45.9182	2.36268	36.2066	14.4359	22.7288	57.5841	9.44359	34.9559	46.008
C2CD2	26.3251	53.115	118.327	5.94442	1.91211	19.6514	5.61515	5.80994	29.4687	3.70847
RSPH1	9.55938	20.2168	2.49651	76.112	35.1741	15.1077	65.1632	19.9207	23.1155	43.9118
PDE9A	27.8221	23.1349	8.55192	96.8347	27.6913	46.4562	86.8339	2.77728	8.94558	30.8964
TSPEAR	0.476954	2.65006	0	7.29106	9.4826	0.288888	60.5646	48.2403	32.0292	74.7425
COL18A1	39.4886	113.969	253.615	14.3923	46.9124	49.8192	5.59176	3.73021	243.982	18.4207
PCBP3	24.8442	25.9363	31.3197	116.784	58.1346	27.5093	28.6042	401.107	197.757	54.0082
COL6A1	30.4016	51.9748	169.29	5.09121	4.54365	40.9858	4.70814	7.41644	275.22	5.26448
COL6A2	13.6657	64.9979	302.885	0.557212	0.821302	3.98075	0.787741	0.415121	68.9	0
DGCR9	2.55412	8.13173	2.59523	47.5246	38.4249	7.5055	33.1882	5.821	119.564	29.092
CLTCL1	21.6261	28.481	30.3852	155.88	31.2355	19.5321	69.5035	90.8545	82.1541	16.3049
SDF2L1	27.0052	45.9416	30.6606	37.2777	19.5032	10.3905	32.2423	55.6232	87.7229	93.5874
MIF	116.573	228.351	326.943	238.647	164.674	136.018	280.233	169.517	151.462	393.704
GSTT2B	11.8785	14.0777	11.6885	2.48229	5.3489	12.3751	5.12516	7.17177	63.1051	2.65374
GGT5	5.31685	45.0494	121.289	0.327033	0.800069	53.2774	0	0.322367	0	0
SGSM1	65.7628	64.7615	15.8087	73.415	186.595	39.0954	217.594	83.1717	54.7063	113.057
GRK3	172.583	73.0692	61.6547	46.6241	38.46	34.9119	61.481	57.8098	248.143	52.7455
SEZ6L	50.2768	37.5166	14.0577	7.20739	1.1269	3.63114	9.13433	89.4273	171.155	1.24337
MIAT	20.4744	14.409	3.06742	186.943	280.296	3.16011	257.233	41.7261	16.5725	214.757
KREMEN1	83.1888	101.758	29.1321	18.9209	10.5678	16.8522	19.4022	11.4276	26.1111	10.9201
DUSP18	14.728	11.2108	8.17463	34.1498	27.452	5.88521	53.2033	13.3698	14.8284	16.1652
OSBP2	30.3201	31.0409	18.2407	98.7195	166.343	37.6606	137.69	42.1577	155.07	97.8002
LIMK2	122.651	77.3109	16.6403	22.3318	20.3602	22.5365	32.0979	20.3605	11.9309	30.2337
SYN3	5.38551	26.1052	19.9078	105.803	4.21904	51.0557	402.909	304.647	15.465	455.885
TIMP3	113.393	1112.56	2464.57	21.1281	5.69717	2141.24	62.1216	29.7501	13.7821	70.0538
LARGE1	113.666	152.216	201.821	138.949	343.548	184.125	250.666	66.4299	149.027	238.314
CACNG2	0.996475	0.734975	0	2.5857	22.767	0.336215	14.3439	101.492	33.7775	6.9538
LGALS1	69.3566	107.559	224.555	6.33375	12.7879	74.5803	8.04655	3.02583	33.5683	16.1109
MPPED1	0	2.05355	1.49283	0.0994355	0.0937128	6.28873	0.330406	0	52.9075	0
FBLN1	2.52578	98.717	473.035	0.707378	0.69711	2.47687	0.606111	1.35928	1.10692	2.43658
CELSR1	33.0898	37.8372	1.78369	1.40716	0.413292	31.881	1.056	81.0203	2.14542	0.893732
TAFA5	3.20229	5.99165	7.30674	1.74194	9.93727	21.3708	29.4841	2.3565	45.1324	1.67948
C22orf34	115.512	45.0653	1.52507	0.233631	0.345942	0.489889	0.396647	0.489017	0.448994	0
NLGN4X	98.2192	108.167	33.9211	1.15756	5.2037	610.22	0.863528	5.3861	14.2571	16.5451
SHROOM2	11.4592	24.9937	18.7511	22.2385	40.8295	16.5078	49.3401	3.64845	38.4524	29.28
ARHGAP6	117.927	115.234	474.047	130.174	51.8316	58.238	76.1333	7.16445	177.869	75.4774
TMSB4X	420.553	325.361	443.057	9.36834	10.3431	86.1438	9.69576	8.74352	21.553	19.4303
GPM6B	128.056	173.315	190.095	23.5203	74.5969	611.995	17.893	17.7525	23.0318	37.3595
NHS	111.621	157.133	357.472	14.2685	12.4692	796.901	7.13963	20.9738	2.85964	6.76236
SH3KBP1	253.459	70.1849	135.738	42.8904	19.2426	30.3027	135.788	173.776	103.528	75.7547
SMS	70.117	64.3877	21.8121	115.458	49.9678	25.6284	79.8482	20.6445	52.7484	74.2076
PTCHD1-AS	213.029	183.395	50.127	34.2087	5.49574	17.4604	17.4924	82.0146	1048.47	11.9994
PTCHD1	26.6385	21.8512	4.16261	1.05716	0.425452	0.983622	0.688737	26.206	67.9197	3.06271
ZFX	89.7292	81.9193	78.6606	65.385	56.4017	57.4567	79.1467	62.8344	322.711	74.6777
IL1RAPL1	126.65	176.378	53.458	2.53488	451.522	2.51485	203.356	112.08	33.4472	143.896
DMD	55.8577	92.202	434.707	131.66	34.6792	24.7451	48.6518	178.062	107.338	102.569
TMEM47	38.0435	67.7969	113.066	1.3315	2.1089	153.012	0.691443	3.64336	5.20657	0
CFAP47	63.9046	75.1385	10.2806	306.84	202.497	18.9114	222.047	53.3323	144.335	122.5
LANCL3	11.762	9.65275	4.77543	15.3372	0.493461	143.186	4.99804	3.14192	1.50213	1.76425
DYNLT3	20.542	33.2762	47.8735	37.7878	31.1268	28.2161	38.5455	26.1282	30.4292	88.3788
RPGR	43.1712	59.6967	29.133	263.764	62.7224	45.8157	81.8585	274.829	29.2509	37.5731
MAOB	38.1454	46.2738	29.3353	5.59426	90.2273	23.727	63.7096	9.67881	69.594	52.2
TIMP1	50.5957	251.754	1065.81	22.8678	26.4077	41.7054	31.4377	45.2178	190.169	115.713
DGKK	6.78007	21.5355	0	3.35352	0.818534	0.354005	1.51842	48.1756	112.486	4.86808
SHROOM4	27.4352	75.8179	26.1468	0.617832	1.40319	440.449	0.632527	2.70767	6.31071	0
WNK3	32.0515	43.6477	28.6461	73.4924	40.3691	33.8469	92.3482	43.7363	297.894	104.913
AR	106.136	134.307	65.4665	0.696079	2.25881	67.2276	0.865213	68.6654	19.0624	7.40009
EDA	91.8304	51.77	84.0753	12.1869	5.42943	0.740319	11.3858	60.3701	45.7141	2.05746
NHSL2	18.2981	58.7588	197.383	8.84566	11.8617	224.586	11.2308	7.26198	21.8489	18.8197
RPS4X	252.239	433.788	458.398	846.544	469.477	161.438	647.539	443.581	387.006	567.889
CITED1	19.4367	36.4943	22.6818	130.685	138.943	9.67096	180.95	33.1998	67.1133	297.313
SLC16A2	202.851	231.129	79.3326	22.6596	35.5029	105.401	33.3267	4.13209	30.7757	35.7013
NEXMIF	26.8599	22.7334	57.3423	276.821	142.516	64.111	159.207	85.9205	106.283	81.5945
DACH2	3.94994	38.481	0	23.1751	6.2617	16.0294	5.53075	382.037	16.5206	5.41105
PCDH11X	150.475	185.336	36.2249	2.02788	56.1221	1.04883	49.6	4.92127	40.0804	33.0223
SRPX2	12.4469	26.0581	68.2368	95.5204	9.98801	16.5435	89.6565	45.5822	97.8211	78.9758
SYTL4	75.7541	95.9947	55.3592	311.679	56.414	83.8582	306.177	276.55	389.855	196.954
NRK	0.37114	2.69148	3.43919	0.162986	0.289291	0.261475	0.0438864	0.178717	101.179	0
PWWP3B	1.60809	7.2478	0	16.813	2.42942	0.697518	18.2851	90.6684	67.8468	6.47721
RNF128	4.90832	6.81842	3.84572	25.1441	7.68819	0.859525	25.1695	30.3665	106.688	33.3466
IRS4	1.79556	3.81641	0	36.1428	5.56931	0.706812	40.7974	1.22447	8.4342	78.2953
AMOT	161.229	190.914	37.6167	15.0088	3.47846	6.01523	13.2883	1.75125	15.6313	14.6065
HTR2C	6.00981	1.7739	11.9937	0.403968	0.487034	143.266	0.0708545	0.358533	0.727199	0
PLS3	19.1776	81.7665	120.437	0.915553	2.0082	72.879	8.83292	2.31728	58.6428	5.61665
DOCK11	168.575	13.9902	47.2973	149.332	231.427	40.0574	119.715	21.4072	9.57809	142.787
SEPTIN6	116.501	35.6009	26.2667	19.6166	26.8653	8.59796	18.3108	27.3536	16.8476	16.3291
TENM1	92.9195	94.6785	20.8705	199.968	268.967	113.412	85.7688	180.717	6.82308	152.834
ZDHHC9	12.1639	18.0914	20.1353	10.472	7.72408	183.936	6.30039	4.86404	6.56826	3.00687
ARHGAP36	12.0149	23.4234	10.502	65.1984	150.682	1.88154	183.161	9.88921	7.43106	122.094
HS6ST2	7.82283	8.93731	3.64625	0.85069	0.858363	196.726	2.85431	5.01058	38.1629	56.9783
GPC4	52.2852	66.6361	33.926	2.74134	2.04504	37.0061	21.3191	1.83207	282.611	43.1773
GPC3	299.682	413.447	350.538	4.29334	5.11667	189.934	6.38342	5.1233	95.9276	30.7479
MIR503HG	4.36398	3.22013	1.87787	0.715122	0.837812	0.618143	0.861692	12.5204	1183.91	2.48675
SLC9A6	36.7741	52.0456	87.8812	28.1104	23.5911	271.583	26.7374	23.3883	13.7273	23.474
FHL1	24.1802	102.529	340.056	41.9695	77.2405	108.66	64.8591	37.7269	31.1267	64.9954
MAP7D3	23.1582	27.7828	101.924	53.3724	15.0174	21.7168	38.073	12.1295	5.61769	25.2645
HTATSF1	48.7331	88.6754	72.8458	284.572	374.427	33.0018	489.086	42.3311	49.413	343.123
ARHGEF6	114.434	61.602	14.8937	7.01617	7.24344	27.6241	6.207	6.33399	25.9748	2.21168
FGF13	48.0351	82.1771	55.7933	15.5165	33.996	175.618	14.0978	332.632	17.2064	8.40361
MCF2	5.07414	9.14649	0	1.06437	3.13228	13.5454	1.99077	2.53029	60.6584	0
LINC00632	45.0565	45.6988	31.5712	1335.93	2021.85	27.2979	1184.77	58.2808	44.8166	740.758
LDOC1	11.5727	22.2472	8.4126	50.6468	19.7962	9.02752	40.3829	16.6906	19.5893	34.3712
SPANXA2-OT1	12.0355	25.9107	3.82449	114.821	21.7859	12.3237	65.9848	34.8917	35.0618	32.1331
MAMLD1	6.5722	15.7238	39.824	8.31626	1.71891	13.7188	22.0098	114.002	107.409	109.577
GABRE	5.60808	22.9744	20.5089	0.0796152	0.307683	97.5033	0.110857	0	0.204186	0
ZNF275	9.78686	14.2254	18.3604	13.4278	9.37249	6.84264	11.868	14.2911	58.9866	6.94081
BGN	2.05713	53.7547	216.926	0.243924	0.121609	0.336044	0.281957	0.224234	1.01826	0
SSR4	105.348	210.68	144.658	227.35	153.081	54.1161	233.429	265.753	395.179	470.268
MT-ND6	30.6438	44.9102	55.8431	114.222	66.193	6.43069	77.8781	90.2702	90.1504	109.909

## Sheet: GES300
Gene	ImmuneCells	ExtracellularMatrixCells	TissueStemCells	Somatotrophs	Lactotrophs	Pituicytes	ProPIT1	Corticotrophs	Gonadotrophs	Thyrotrophs
SAMD11	4.68721	10.5924	14.6894	42.1321	9.02985	1.5241	48.2745	30.2194	9.73759	57.0653
HES4	68.2087	91.1931	72.6471	10.829	9.72115	29.7594	3.96069	3.69717	6.71973	7.2145
MMP23B	2.62382	0.94527	3.4962	2.15626	0.823585	0.666324	1.15593	32.0818	3.50608	0
SLC35E2B	21.6197	18.866	13.6261	24.8453	23.8816	13.1526	26.9787	63.6314	32.4133	17.7265
PRDM16	5.23831	11.5021	27.1184	2.55737	1.55901	60.7708	18.3679	0.0801734	1.52422	0
CHD5	8.59159	13.0199	8.28629	158.751	175.444	11.887	204.559	22.8803	45.0908	108.954
ACOT7	11.9499	15.0489	11.6136	28.3265	57.4272	11.7605	64.8281	20.1514	18.5185	33.2015
ESPN	2.27228	9.17996	4.48803	20.0168	3.80948	0.381089	11.6162	38.4753	23.5028	5.51152
TNFRSF25	13.5936	15.4584	2.48047	23.4125	19.5818	12.1975	29.6573	60.302	16.0138	8.23827
PLEKHG5	10.9913	16.428	6.15601	17.5795	15.1545	7.76752	22.9696	39.4337	15.759	28.6832
CASZ1	7.96324	11.9038	7.88822	4.20508	5.6116	15.2953	38.0821	10.1879	35.2485	34.1563
FBXO2	84.3935	102.428	42.7321	52.5534	33.9182	3.05423	71.8424	39.6821	51.2229	96.1445
TNFRSF1B	226.37	27.3707	21.8767	0.467744	1.0155	2.9794	0.234458	0.284065	0.29494	0
DHRS3	79.247	138.21	211.357	4.57155	1.22979	18.3888	6.81231	2.90944	47.4645	9.50731
KAZN	136.506	246.186	1143.93	45.1252	15.3917	34.0384	185.386	83.1994	54.1125	97.8035
CLCNKA	1.22067	2.65376	1.4438	1.852	0.417185	2.68344	2.49806	10.1382	69.0084	0
ARHGEF10L	77.8932	54.2994	45.2094	7.7913	12.1012	36.3664	7.5676	5.76493	32.2311	7.55749
IGSF21	284.385	7.58811	2.41692	0.183761	0.456403	0.176111	0.678848	0	0.765945	0
NBL1	15.138	34.4571	78.8532	34.1855	20.4452	3.2745	32.4581	3.37653	6.43416	45.7399
VWA5B1	1.31607	1.20816	0	120.13	4.19842	0.901557	27.3883	1.8942	51.4743	27.9964
ECE1	69.5986	159.045	273.065	16.8532	123.709	60.4762	14.0304	100.532	73.6098	11.4813
RAP1GAP	3.94015	4.27036	1.31211	21.6229	19.1682	2.65944	24.5284	6.93862	46.1934	5.94338
HSPG2	14.0331	108.38	39.133	0.551421	1.42068	6.09763	0.917519	32.6947	64.0322	0
ASAP3	72.853	97.0428	60.8476	1.12459	0.462487	29.9383	3.27142	13.5522	11.9684	4.51785
ID3	271.532	389.827	337.996	3.30374	19.8901	132.498	33.9128	7.83501	3.78037	48.2839
RCAN3	48.7803	29.4688	11.5217	37.6418	69.1547	5.9427	86.4307	54.0407	50.7218	59.1894
CLIC4	33.9474	143.731	251.159	2.57167	2.00995	41.0315	4.43385	3.31443	3.10951	6.03202
FAM76A	24.7932	29.8271	7.93154	80.2412	22.3721	20.9153	51.3627	23.8424	20.4281	38.13
STX12	123.938	107.23	135.962	254.613	95.4741	83.5863	217.574	76.4441	79.4949	119.619
LAPTM5	217.954	14.1329	3.68228	0.42688	0.538653	1.24459	0.251403	2.56223	0.156789	0
CSMD2	1.99087	2.93977	0	3.64752	1.44335	3.20848	3.55729	64.3684	19.9019	1.91943
2003-08-01	233.116	233.544	150.483	596.44	336.235	212.491	459.661	244.16	272.23	453.083
GRIK3	21.6186	27.8259	19.2727	1.34245	10.601	681.414	2.64862	3.11249	9.54992	0
EPHA10	0.712441	2.68603	0	3.79826	6.21956	0.826801	6.23778	9.69846	39.1521	5.6427
COL9A2	49.5021	52.8591	25.8178	67.6176	36.406	52.4562	103.779	2.1057	5.56845	73.4257
SMAP2	275.857	45.2438	39.2509	52.3436	65.343	23.9693	78.0407	80.2118	58.0005	78.5993
PTPRF	70.2092	86.1514	46.3439	38.6009	18.9055	26.1489	18.9327	38.4266	41.0726	26.1385
ZSWIM5	70.018	87.4413	60.0071	116.837	281.703	78.556	220.919	121.99	196.849	224.476
PIK3R3	61.2757	157.338	32.4445	70.7947	145.036	23.0753	78.1392	143.321	56.6937	129.825
ELAVL4	7.60288	4.0173	1.38477	61.0601	77.6775	0.272354	134.681	122.736	18.0235	64.7259
TTC39A	2.15924	3.15062	0	9.97756	11.8687	0.716402	4.73565	15.1935	35.9264	8.40176
NRDC	210.397	180.87	173.317	192.886	155.082	161.95	173.331	458.725	183.938	217.802
RAB3B	25.0041	27.9078	4.58062	9.61582	12.6057	2.32572	7.49093	717.349	31.0465	7.91333
PODN	5.09492	18.7309	75.4854	2.10549	0.729444	72.9987	0.822704	0.0696874	0.204159	0
LRP8	15.2889	8.54484	13.9091	23.4725	4.97643	2.6604	9.37798	51.4353	6.19736	12.9942
TMEM61	4.30261	10.4226	3.74899	34.6167	6.3025	0.329934	14.8356	79.791	21.3356	11.8842
PLPP3	56.2927	365.866	453.56	5.60392	2.18939	46.6135	1.99347	0.580508	7.22599	15.7697
FYB2	118.288	137.32	14.247	19.0077	0.453751	1.06056	0.900207	0.224211	141.119	6.78099
JUN	157.443	213.573	200.227	5.0419	20.1685	265.518	8.49911	10.994	11.9196	0
NFIA	1217.57	1467.59	1234.74	273.526	485.703	772.95	361.321	360.017	167.477	424.447
DOCK7	174.682	177.409	88.8871	156.551	146.526	172.096	256.17	72.4323	145.548	380.618
ROR1	237.402	265.333	79.4557	26.7082	1.18002	33.1157	5.51272	15.0767	103.101	13.3462
LEPR	27.4146	196.159	859.916	4.48919	5.56913	23.9344	19.9761	7.87485	5.24211	3.58845
PDE4B	597.21	133.743	38.5276	0.804575	4.75972	43.5332	9.59707	4.22484	220.123	28.4421
SGIP1	8.08469	50.7134	376.903	95.514	183.579	53.7579	209.889	7.88476	460.571	364.791
DIRAS3	17.7914	35.1249	13.0712	63.9041	24.8839	7.71232	69.0259	24.925	72.1304	45.1738
WLS	128.962	138.531	103.104	9.02924	3.04169	170.337	7.0903	4.11422	18.7449	26.4065
ERICH3	3.38879	12.4076	9.47828	63.9181	106.545	1.42934	125.718	50.3919	82.6847	97.4942
SLC44A5	10.8964	15.947	2.92322	7.6086	94.693	93.4189	158.976	3.65174	612.352	191.966
ST6GALNAC3	271.048	511.574	27.7084	505.916	72.6519	69.8423	325.203	300.271	120.334	150.652
ST6GALNAC5	219.204	272.946	12.252	181.77	261.032	91.7669	489.875	302.242	59.883	255.728
AK5	16.3924	28.5207	66.1482	0.949172	2.57128	226.294	19.5851	3.89096	39.0166	1.90715
ADGRL2	601.359	939.05	508.213	24.1268	95.1916	647.546	5.47303	139.274	70.8002	39.8454
LINC01725	171.355	213.961	196.227	80.4588	60.9324	180.37	74.2898	70.5045	201.215	146.214
SSX2IP	68.8844	79.0625	56.0817	44.7281	25.2213	30.7936	38.0276	153.877	56.2368	49.4396
MCOLN3	60.0786	67.3985	76.2603	36.2954	30.5486	42.8269	18.0462	74.832	222.223	10.4837
SYDE2	27.9384	26.518	24.3895	14.3123	12.326	55.1234	20.2631	62.5335	42.2013	32.9265
DDAH1	29.2746	65.7447	124.683	164.119	47.8178	73.8601	41.9052	56.3166	89.3661	32.8179
LMO4	87.2972	105.583	190.792	32.1939	23.1375	75.1716	98.9917	81.2893	39.6435	132.098
PKN2-AS1	18.6869	20.2374	9.88819	20.0953	6.19866	32.2293	72.0866	25.6399	13.8218	237.413
LRRC8D	167.87	138.953	65.5392	100.357	130.12	507.488	157.106	153.674	133.726	77.4657
LINC02609	6.02556	5.30358	13.2751	6.22734	27.7652	9.83135	33.6994	3.53816	37.8208	41.7236
HFM1	26.773	24.9488	37.3069	8.01268	5.55834	71.4165	6.27972	375.932	84.6711	0
TGFBR3	80.043	159.694	304.521	49.1791	2.23657	20.2409	21.5746	198.089	125.382	13.9979
TMED5	55.6845	44.2905	48.1237	47.8963	27.0493	79.6491	38.1999	36.6857	44.764	56.983
FNBP1L	149.521	258.119	101.711	67.9336	92.4173	58.2221	48.9777	82.0474	101.001	43.2422
ARHGAP29	44.8587	303.106	111.132	8.84576	59.3356	28.0981	23.4749	67.8929	2.61549	23.31
F3	163.677	260.262	420.022	11.021	6.37958	336.858	13.8354	14.0449	14.1174	32.8178
SLC44A3	16.1217	25.479	14.5946	117.052	58.371	5.99109	87.9141	40.2437	17.565	23.9162
CNN3	93.2305	308.85	320.299	13.4183	7.16164	202.434	15.4628	73.6581	10.7483	25.616
DPYD	841.396	371.297	361.266	260.531	107.383	341.305	163.499	1076.93	632.837	147.678
DPYD-AS1	34.2487	20.4322	5.97244	23.538	6.55055	8.70236	15.1749	56.2542	40.3983	19.8323
MIR137HG	1.67648	0.986888	0	38.8664	6.1022	1.45018	16.2314	289.553	134.867	41.6908
LINC01776	0.715073	0	0	10.5479	0.161452	0.263688	4.69794	68.7074	36.181	6.12924
PALMD	47.2564	96.3299	97.275	0.248515	1.41623	281.113	2.22831	29.7927	0.859474	10.9608
OLFM3	1.06737	1.02058	0	11.7844	117.755	0.805308	1.73321	0.336938	29.4517	2.10964
COL11A1	120.791	116.174	217.286	0.618073	0.740707	373.606	0.453009	2.68315	5.32377	24.7708
RNPC3	180.486	153.834	111.076	103.806	90.9258	167.534	90.5218	159.922	108.687	48.6857
NTNG1	422.826	387.381	60.2291	15.2673	59.6189	0.85383	12.6898	1.59656	9.72216	34.0769
VAV3	149.639	103.868	52.5129	2.10447	62.3028	1.8181	120.224	8.44706	26.7632	101.276
FAM102B	138.419	31.7268	38.5407	5.72111	52.4201	30.4363	31.3744	13.5656	74.8969	72.906
SLC6A17	2.70287	6.51005	2.69688	47.5938	115.083	1.40367	32.3957	56.2351	41.6632	18.5055
KCNC4	20.6546	33.5999	11.2015	11.0979	10.2972	5.31044	13.0229	6.0413	39.4016	5.46062
CD53	140.942	2.21473	3.84712	1.35405	0.273585	1.03079	0.376133	0	0.353297	0
KCND3	11.9703	17.5986	20.4561	43.8177	63.2578	37.7461	150.774	69.6122	27.0248	52.8284
SLC16A1	9.51983	12.3684	11.0508	16.3177	14.9118	12.6639	14.358	5.91957	60.6364	13.1179
DENND2C	12.9205	24.2923	9.05602	7.0588	15.6171	14.4923	11.4572	15.9629	38.8848	16.6526
TSHB	37.1129	45.3238	59.1194	52.9971	28.7448	0.581318	118.335	13.8065	35.857	15856.7
TSPAN2	7.47948	9.65321	0	4.79044	2.54607	0.747899	12.6464	1.14414	26.2376	32.2525
CD58	122.496	38.8639	19.2181	25.6465	23.6574	17.126	12.627	1.75103	2.26274	14.4041
SPAG17	36.1323	40.1013	26.2741	77.0348	54.2163	87.9796	32.2396	2.78246	79.7013	31.8444
ZNF697	5.70168	8.24955	4.03599	49.8695	2.78506	5.10129	11.072	20.1711	4.21861	6.97836
NOTCH2	116.161	86.3085	123.2	0.702506	1.23768	213.721	1.03892	8.78338	2.88783	5.71181
SRGAP2C	117.563	37.1862	29.7145	27.904	9.74376	27.9229	29.584	7.03408	4.37212	19.701
SRGAP2B	142.764	27.6394	37.6084	19.2049	6.44301	23.6037	19.7982	4.62039	1.93292	11.6631
GPR89A	19.6698	14.2846	12.7317	91.1176	15.8943	17.3229	25.4244	14.4978	23.7896	32.3129
LIX1L	20.9159	22.067	37.7667	47.128	25.2837	14.7603	26.9343	14.4783	13.1826	34.8669
TXNIP	418.772	527.835	920.233	177.172	101.436	330.044	91.0782	282.915	69.5419	100.469
PDE4DIP	47.5467	42.1597	47.2999	165.816	108.317	15.0765	158.124	184.771	119.915	123.364
OTUD7B	49.2123	76.0708	105.175	52.5375	38.0778	165.007	47.3562	55.5959	58.1115	53.0814
PLEKHO1	55.0316	12.0154	36.151	3.66458	5.74881	16.4569	4.22101	8.91496	35.5467	2.76179
CELF3	2.65088	7.94827	4.76163	27.7802	59.8198	0.474762	47.2696	16.2113	19.5897	43.0572
RIIAD1	7.77772	10.4257	10.6693	79.29	36.1085	1.11466	81.4733	7.40972	15.8706	52.9729
S100A11	108.698	137.825	144.747	6.30672	9.68629	22.0577	12.6498	15.1683	21.6969	31.4042
S100A6	208.637	315.328	669.171	39.0461	43.864	246.266	20.693	9.03734	26.7993	69.6557
IL6R	27.8661	8.26291	24.2258	28.9964	1.76327	2.6737	3.10375	118.091	8.55957	0
KCNN3	65.7578	97.9397	12.3481	20.1128	5.40926	9.07924	51.2223	9.2309	37.5127	50.2398
PBXIP1	83.6726	99.2187	66.7505	61.4222	36.6224	102.249	45.99	100.605	40.5693	64.2997
LMNA	45.7897	103.716	124.433	16.2366	32.8732	234.907	15.7812	41.2702	32.3787	21.0788
KIRREL1	24.2602	38.5001	106.29	0.174553	0.582464	148.97	0.668886	0.114066	8.56069	0
IFI16	208.002	83.4958	193.924	2.64749	2.0588	32.899	2.22445	1.45741	3.99805	6.8369
AIM2	13.5397	9.56795	1.31211	309.569	133.986	1.2187	239.217	237.263	84.5293	101.456
ATP1A2	62.8528	91.3966	116.077	1.1118	2.8479	396.414	1.22859	1.8229	13.6347	4.31503
PCP4L1	5.76386	11.1387	25.097	107.598	5.11917	0.304909	12.8533	35.7812	7.35972	29.0044
NOS1AP	115.579	121.259	38.0109	5.13259	8.45525	29.3504	91.1638	32.4582	118.982	113.786
UAP1	20.1251	58.647	336.404	28.0009	28.6627	28.42	25.6926	22.4898	41.0353	27.1459
DDR2	58.0954	91.3257	139.386	7.01875	5.95859	126.363	6.0858	33.5113	29.3185	10.4739
RGS4	19.8804	34.8707	51.8862	1.63887	2.08938	126.954	1.51509	1.19831	34.1611	4.90811
PBX1	792.855	1051.28	378.781	268.155	366.081	624.351	423.668	382.219	470.381	340.815
LMX1A	0.996038	0.838077	2.37425	0.914915	0.245938	0.0932856	1.1469	416.659	0.523873	0
RXRG	3.97439	5.05886	11.4893	111.301	9.38985	14.6068	52.9557	9.84744	4.83829	54.2097
MGST3	72.6204	121.571	169.582	106.359	74.2138	97.8565	194.367	97.8888	102.272	167.992
ALDH9A1	27.6371	47.3747	72.6506	40.5236	31.2707	47.2907	59.2837	36.1864	28.8892	85.6183
UCK2	28.7911	30.6477	25.7119	27.9975	27.3884	17.764	46.4414	102.381	19.5427	39.4708
ILDR2	13.8692	11.8789	11.038	5.09012	2.374	33.8755	1.05648	44.7609	3.39965	2.22027
CREG1	35.977	24.3737	27.0812	46.6999	12.094	19.3097	26.7637	77.6794	12.2287	34.1379
RCSD1	179.462	22.2262	8.17679	2.63391	0.35279	0.696384	1.53047	0.575257	0.524891	0
SFT2D2	63.0929	66.1142	78.3128	58.0643	91.7257	50.5953	65.7003	188.479	122.861	90.7495
TBX19	20.6949	16.7681	7.6896	17.8172	29.761	11.1217	20.8225	468.471	46.4804	28.8313
PRRX1	21.0408	36.837	193.21	0.413766	1.37943	188.746	0.253591	0.531785	9.22942	0
DNM3	106.876	179.431	90.9447	190.135	478.129	211.279	373.998	118.25	314.339	448.708
PRDX6	60.7997	94.7339	142.235	47.6355	30.4916	110.175	36.5331	20.3963	40.1142	37.1837
TNR	2.06233	6.21649	0	7.52243	53.9973	0.326361	50.9194	34.116	209.557	78.5942
BRINP2	55.2543	70.7637	1.38477	0.500745	3.84528	4.06758	6.12469	12.6144	54.586	9.42857
SEC16B	14.4058	22.6674	14.2346	16.3015	14.4366	5.56646	5.65015	5.92836	55.2324	18.4126
FAM163A	6.08568	9.80276	0	131.758	441.481	3.32596	23.3874	10.1718	104.307	78.812
GLUL	165.549	146.325	581.175	15.6669	6.69631	71.7513	9.63867	40.3054	14.6754	8.73172
LAMC1	59.4702	106.42	192.614	20.0214	18.813	364.114	32.1036	19.1785	66.3712	22.5972
HMCN1	22.9565	79.0992	86.2131	0.795904	2.2173	696.017	13.0313	0.735333	39.1186	34.7604
RGS1	349.505	8.05551	0	0.115805	1.02691	0.714581	0.245914	0.0598655	0.178669	0
RGS2	61.4558	17.4255	59.7114	67.8004	34.0119	19.2389	75.7286	119.477	10.2534	128.919
KCNT2	6.05685	69.1295	355.32	95.4237	188.682	3.1927	344.016	8.98696	323.232	386.245
CFH	6.44001	87.4486	317.628	0.01306	0.460227	2.55062	0.0513411	0.128338	9.53065	1.21829
CRB1	15.3824	20.489	6.46757	9.11811	7.1374	25.6548	3.7364	205.078	8.75301	1.81066
PTPRC	772.014	11.3179	7.07011	0.56853	1.96967	1.27057	1.63124	0.259341	0.375667	0
MIR181A1HG	206.293	38.3236	15.6994	0.466108	47.6295	14.9439	0.392948	0.113673	5.41441	1.11563
NAV1	73.7611	87.3605	133.779	44.1383	15.4148	15.2015	30.1886	38.543	83.6386	53.1288
LGR6	135.102	122.176	62.4512	0.44712	1.02521	515.036	0.771298	1.01372	1.24877	5.71181
BTG2	102.196	140.819	290.342	32.8588	98.3674	175.642	9.83377	145.105	98.7453	33.4662
PRELP	15.0103	41.9499	241.027	0.500416	1.0001	24.5322	0.15838	3.70141	0.382415	2.02083
ATP2B4	127.01	148.22	155.656	21.1686	44.9296	115.173	23.7566	13.176	71.1784	34.5005
LRRN2	6.92379	12.354	0.891847	9.14731	12.2263	25.6962	33.3423	59.9601	67.6404	41.8822
KLHDC8A	21.3653	19.3146	12.3341	0.460849	0.984557	45.732	0	2.89532	48.1689	4.09928
AVPR1B	0.285413	0.441771	0	0.369978	0.0770597	0.135209	0.309057	54.9771	0.586103	0
SRGAP2	374.917	80.5826	83.5223	68.6288	13.8716	48.4594	62.7757	33.7138	6.71754	46.2842
PFKFB2	17.9059	13.4635	16.8286	69.2681	8.61254	26.7023	23.5507	95.5242	29.7043	15.757
PLXNA2	70.7778	134.207	56.5362	5.03787	16.2117	86.0557	37.6798	4.55206	140.374	44.0319
HHAT	67.0221	77.0376	28.4262	94.0045	12.8006	122.281	28.8719	3.50803	32.5683	25.2929
KCNH1	3.83335	5.78854	5.76931	16.4901	71.7591	25.6094	40.4342	3.42563	23.85	17.1337
PPP2R5A	77.7551	102.71	46.5718	29.6163	32.2162	31.1796	38.549	39.8595	24.9964	36.6506
NENF	40.212	86.9136	80.9645	71.9448	96.2069	47.2084	94.6716	108.013	160.329	160.585
VASH2	1.22497	3.7677	0	1.45435	1.05101	0.785874	2.35033	0.371605	185.035	0
PROX1-AS1	0.536303	0.130861	1.4284	16.0405	9.70948	0.238106	17.6006	112.835	26.407	14.7455
PROX1	10.5032	7.25664	3.41178	72.7746	40.1055	0.713249	52.2863	140.521	62.6305	34.9234
LINC02775	0.33173	0.559776	0	5.68853	1.47197	0.137952	7.12805	83.1491	2.52427	10.0944
SMYD2	31.9972	27.9828	6.4456	37.6999	27.5562	14.486	51.7645	111.647	32.4966	32.8319
PTPN14	55.0089	93.7174	101.018	44.9783	1.40544	49.5171	18.6567	10.8225	131.192	34.0285
TGFB2	17.2681	38.3047	99.9724	4.50411	16.1339	167.276	9.21637	1.39368	0.479338	6.36458
C1orf115	4.31387	4.13494	4.76456	3.53075	2.01317	1.13179	39.8311	2.64637	6.16094	30.4019
MARC2	49.5457	63.1952	29.2152	1.49437	0.637725	27.2835	6.68097	13.0247	51.6758	5.62348
MARC1	9.51397	14.8127	18.5989	1.17943	0.929856	44.2312	3.43791	7.35992	7.56164	1.70476
DISP1	131.664	92.0861	32.9748	33.8377	36.3401	108.558	34.1993	32.7163	42.0294	28.9886
SUSD4	18.8474	25.3237	7.55124	312.945	71.1924	7.21338	108.7	51.9669	10.4225	103.403
CAPN2	40.0191	56.5148	58.741	16.0585	21.2281	29.5094	18.4472	19.802	79.6669	24.7684
ENAH	226.537	288.733	246.523	76.5265	60.5466	118.286	112.236	157.992	129.899	111.941
EPHX1	57.7412	96.0884	97.609	5.10556	4.10839	91.084	7.27019	87.6618	28.3762	3.65861
STUM	4.54936	2.94785	15.4786	23.5697	58.3915	1.72471	83.5444	1.24784	1.98973	16.4767
ITPKB	86.0759	92.5189	59.2727	0.606462	0.743819	59.4971	0.308308	1.6542	8.0875	4.27695
OBSCN	88.6161	91.6487	10.9629	37.8105	26.369	8.21217	27.2226	21.8284	19.3164	14.5112
PGBD5	15.407	4.90211	0	30.1606	55.6834	2.60352	59.1275	23.7081	55.1494	35.4043
C1orf131	29.5988	27.1864	30.4744	61.6663	27.3647	19.8975	50.7218	18.6142	28.9207	36.2363
DISC1	297.917	115.451	50.1873	88.9147	7.50343	9.20163	30.5419	14.4278	136.919	65.9388
SIPA1L2	242.905	203.934	177.543	15.1994	5.23852	318.953	2.68107	21.2347	62.9683	15.967
IRF2BP2	60.4818	93.9422	86.6411	22.6545	24.4359	69.1391	25.6549	37.8885	48.2313	29.9809
GNG4	24.539	31.8534	17.7009	63.7012	121.861	2.3096	47.4213	23.4967	126.869	57.3173
NID1	2.75767	57.0357	383.434	10.8038	0.574063	8.73912	0.807234	0.584026	0.909549	3.27575
ERO1B	60.2405	50.5225	71.904	163.684	66.7395	39.8954	88.8348	151.099	181.75	102.882
MTR	128.093	128.113	115.583	94.5538	64.7356	109.343	77.8026	92.8374	141.055	43.6628
RYR2	10.1416	10.9375	31.3998	27.2054	504.586	10.0213	564.172	807.237	1002.09	298.321
CHRM3	7.28862	339.654	35.2742	1.07938	7.88405	177.016	18.3868	2.29269	4.13823	2.55394
FMN2	67.7925	61.2129	21.6475	287.732	358.399	95.6677	483.598	207.845	278.082	411.651
GREM2	3.09849	8.09354	29.5821	81.4969	0.987427	1.26244	22.5885	1.02044	5.56501	20.1092
RGS7	16.7365	22.4605	15.6107	420.883	184.172	83.2377	539.286	23.4442	233.884	377.297
PLD5	14.3176	18.4493	16.0886	302.098	6.77425	147.626	264.284	37.2093	616.593	306.357
KIF26B	39.3461	44.299	17.376	15.7532	29.0879	15.3446	79.9448	35.8606	26.5758	31.2865
SNTG2	73.4179	83.0668	24.9661	120.782	62.0638	2.95825	27.0631	627.996	285.599	36.5308
PXDN	15.1523	40.208	19.652	14.7884	1.80545	25.9207	19.2402	48.658	22.1179	5.61665
MYT1L	13.3535	12.9692	4.85007	464.315	832.58	4.86749	587.725	95.5632	112.93	334.059
LINC01250	3.60842	5.24955	1.61836	27.9636	32.0623	15.7044	62.3869	61.4893	767.683	44.9914
RPS7	194.482	259.505	340.293	512.573	288.713	97.5787	418.486	297.268	213.709	396.722
SILC1	13.6444	13.9012	9.06251	58.7447	86.3584	1.67896	85.6491	1.01321	9.18784	72.6428
RNF144A	47.253	62.587	29.2774	143.545	110.932	49.6493	171.106	150.831	350.288	148.085
ASAP2	54.3036	166.097	70.7949	375.066	357.085	43.3103	504.717	11.234	260.639	381.863
ADAM17	92.7218	84.3269	111.254	54.3119	58.2703	199.589	56.7308	69.3169	82.6246	35.0453
HPCAL1	57.2701	80.8938	22.7457	124.309	93.2861	17.2772	99.1514	3.10847	10.4645	61.5663
ATP6V1C2	0.745022	2.3455	0	7.00735	2.50394	0.945854	2.91643	50.1936	10.5469	0.837602
GREB1	9.28868	17.7167	9.34	12.2423	57.7561	22.6502	41.7814	9.17634	256.219	34.4768
LPIN1	73.8062	56.1772	74.2764	211.188	131.37	61.2477	125.169	110.573	128.21	118.136
TRIB2	21.6376	33.8185	52.4521	1.72981	4.5959	42.8904	2.4237	2.25121	4.42313	10.3451
FAM49A	259.804	60.9341	43.8946	50.1117	50.1066	25.9877	45.8445	19.8001	5.67524	38.4424
SMC6	100.671	122.219	42.9827	152.002	55.1037	55.1048	140.598	83.0197	519.955	104.952
RHOB	67.3465	92.4904	74.007	3.36031	8.88789	37.5134	7.10437	8.61167	10.7149	7.23133
APOB	0.540531	1.66447	10.2084	0.131645	0.16264	0.106478	0	0.183139	41.7987	0
ADCY3	17.7321	33.0839	287.337	53.3006	8.18738	15.245	24.7335	7.00771	38.6956	7.13846
POMC	2319.27	2850.96	2281.38	1279.96	1422.41	200.047	2086.16	102466	1327.82	2067.46
DTNB	136.273	79.7716	50.6826	245.014	112.74	73.4486	177.427	180.004	246.964	140.627
KCNK3	1.74182	12.0407	0	1.40612	0.850948	0.472142	4.96282	5.71381	63.4254	10.8191
DPYSL5	4.62911	3.16679	0.891847	19.894	61.2601	0.91406	49.6071	44.8966	9.81166	36.6169
FOSL2	90.2416	48.8312	163.075	16.968	38.9247	66.5208	9.6954	23.3937	9.7629	7.24225
TOGARAM2	34.0127	28.059	13.489	52.3363	6.13999	4.0968	11.9925	15.2105	14.8331	9.2449
ALK	13.7471	41.6878	9.0271	27.0505	797.709	44.6191	48.3819	8.78127	39.6355	53.8335
LBH	18.3226	15.0441	92.8642	0.737054	9.24341	16.8479	3.77681	37.9541	4.94514	20.4053
GALNT14	4.6093	10.3594	0	3.12146	202.535	0.853429	4.03889	1.84988	3.13336	4.04661
XDH	2.86565	3.10207	0	6.04868	8.4444	3.53333	3.27455	65.4112	3.00399	1.93654
LTBP1	215.402	257.773	204.569	98.3178	60.0303	15.8266	15.9328	51.7591	12.6396	10.2129
RASGRP3	17.3596	42.3405	0	3.10107	1.20556	1.28418	1.52371	7.599	57.6594	4.34325
FAM98A	16.2595	30.8637	26.8155	38.255	33.5376	14.005	36.284	27.6583	37.6811	66.0587
CRIM1	154.539	274.544	425.665	1.33229	1.42707	91.6499	0.90295	34.4375	2.41659	3.76115
PRKD3	92.2336	86.3585	104.653	120.459	9.76574	65.5097	48.0245	96.371	23.8329	40.1331
QPCT	5.37896	12.9172	5.27533	24.7666	3.04524	1.06374	19.4975	23.5798	47.6135	44.7141
CYP1B1	23.741	189.046	434.172	0.891267	1.8102	231.949	0.284653	1.35633	0.912854	0
CYP1B1-AS1	11.0501	28.07	100.793	0.998914	0.755151	121.689	0.864394	1.92813	0.249755	0
HNRNPLL	70.2634	56.8835	68.4583	36.8624	34.9855	252.751	43.7515	31.3754	48.4073	25.3204
SLC8A1	748.288	22.3914	7.83151	297.689	67.861	14.443	363.333	360.793	141.858	285.658
EML4	354.128	178.334	241.736	90.31	112.154	522.609	114.602	59.1508	55.9089	67.6386
KCNG3	1.73473	2.13252	6.17533	10.3264	2.20744	29.8765	35.9876	53.021	2.4274	45.9305
ZFP36L2	315.269	145.747	265.522	14.8957	9.68583	307.078	7.07357	17.282	32.3893	3.92891
PLEKHH2	19.0172	35.8231	107.72	1.93461	0.567	76.9958	0.90453	4.54708	2.87033	0
LINC01833	27.6759	38.4206	22.812	6.24033	12.3082	131.356	10.2917	5.12316	4.48175	7.94726
EPAS1	28.3173	315.905	285.556	13.17	10.7536	210.875	30.1578	6.12673	31.451	13.3571
RHOQ	98.3074	53.5121	252.462	43.0737	34.4983	106.288	40.6412	24.6749	32.2669	58.9266
TTC7A	180.571	56.963	12.0142	54.3588	53.7166	49.0168	56.5114	30.2873	59.4913	45.6773
NRXN1	376.312	529.13	99.4044	327.12	810.591	19.0053	866.956	2580.45	1008.25	811.378
SPTBN1	163.968	658.748	494.006	167.26	227.53	327.78	217.25	136.581	230.713	221.024
EML6	39.0722	23.3754	7.04302	135.069	121.647	33.7176	167.047	44.4881	194.046	226.297
EFEMP1	4.38407	37.0991	180.913	9.08725	0.732072	5.74372	3.35347	0.272406	0.617981	0
REL	207.119	34.9164	24.3814	63.9483	68.5462	31.3643	59.5939	23.0382	38.0518	48.6137
KIAA1841	23.7482	28.7902	14.8268	48.5115	62.5903	16.5288	89.9312	34.531	96.9983	82.8329
B3GNT2	18.8467	24.574	31.5301	31.6906	45.0889	13.5762	56.1007	77.1248	15.8959	47.2217
UGP2	99.9118	100.087	130.333	83.5686	36.8211	38.1728	63.6327	121.614	156.008	76.9882
SLC1A4	49.915	55.7486	10.5003	24.1011	19.7584	10.0727	17.0659	22.5999	97.5087	26.2228
APLF	43.2257	60.0912	14.7681	3.35382	14.8052	26.4031	6.27147	3.61814	55.6281	19.5392
ARHGAP25	132.99	45.4116	4.06702	13.9748	41.2407	7.84006	19.6995	2.3905	13.704	23.8594
FBXO41	8.68592	2.71811	0	14.6716	17.6702	5.02784	17.2573	7.49769	40.9774	15.2046
TET3	124.398	41.5228	40.4569	32.42	29.352	135.393	45.8797	28.5146	16.9941	11.484
WBP1	19.0692	19.5348	34.2498	23.1679	18.0724	21.6478	23.1681	27.2755	23.1623	52.998
LRRTM4	22.2513	84.0879	9.72891	87.7123	885.354	19.1352	26.5394	96.6639	13.6299	55.9846
CTNNA2	495.435	491.291	84.3281	658.497	636.318	61.4532	1048.6	359.51	428.291	749.788
TMSB10	229.187	344.856	285.787	38.8967	41.9607	55.9987	40.1293	72.6377	256.523	98.1868
TCF7L1	151.491	232.571	126.052	0.782211	1.16142	195.231	0.661443	3.31339	0.741658	0
ATOH8	17.8891	20.6687	28.9849	0.364402	0.247951	102.352	0.478121	0.795456	0.3944	0
ST3GAL5	95.4307	69.091	73.2262	57.7841	32.86	542.356	42.754	118.2	44.7627	30.6286
REEP1	6.10693	9.73082	0.684075	55.9038	110.566	2.37716	52.8805	49.8083	76.4409	97.6636
MGAT4A	262.024	66.2342	24.6203	55.5866	58.5865	25.6402	62.711	96.5919	47.8833	42.9639
KIAA1211L	29.3797	38.5036	4.56866	45.3725	99.7826	13.1387	76.0905	180.689	92.7585	59.9296
AFF3	167.681	66.9175	193.092	657.569	668.392	50.4382	1174.36	15.9498	387.534	422.673
LONRF2	71.7088	92.0867	99.7952	183.128	184.326	1441.13	165.158	90.086	248.839	137.587
NPAS2	84.0618	97.8799	46.7932	7.89516	132.195	70.463	63.0704	98.0118	58.3337	79.4362
TBC1D8	127.171	97.899	75.0713	26.4929	40.9429	40.8124	32.4947	127.825	265.71	41.5492
RNF149	620.895	98.1002	133.018	77.9917	43.4201	59.3916	56.7038	47.9902	67.8498	36.7083
IL1R1	15.6179	114.756	325.24	1.2872	1.22346	108.869	1.26302	6.13268	1.00373	0.803012
FHL2	2.27485	40.6188	200.382	0.803288	0.91865	7.84716	3.6151	4.92948	75.2383	14.3539
NCK2	198.102	94.9128	55.2682	26.5654	18.2709	47.6131	29.7834	79.6585	137.936	22.7301
SULT1C2	17.4165	23.4547	14.1312	0.476557	0.125616	51.4358	0.385953	1.98374	2.03996	3.06271
SH3RF3	162.938	128.874	217.638	21.0516	59.6302	71.0087	61.5073	4.05744	7.09247	23.3046
MERTK	245.508	60.2095	77.3199	28.0716	1.5956	201.405	6.94492	121.708	31.2332	0.879699
FBLN7	1.81596	2.20724	16.529	50.4607	40.998	0.748073	87.2209	16.1594	5.90244	61.5325
ZC3H8	45.6333	36.6673	21.8882	152.858	117.009	26.4691	199.926	53.9101	45.1567	160.831
DPP10	443.744	299.401	66.6344	1.98484	80.2238	2.95558	3.20836	164.439	249.699	95.6045
GLI2	5.7304	26.7179	80.6231	64.4987	41.3898	0.884471	27.2715	2.24073	20.9269	2.31246
CNTNAP5	4.255	4.92311	6.15823	1.32097	2.19145	140.897	18.7973	9.14543	26.6431	12.209
ARHGEF4	12.2851	9.88536	16.244	10.8005	14.2088	126.325	14.9329	145.292	26.7647	5.36804
NCKAP5	226.596	27.2191	56.9435	1.10709	7.50278	156.791	3.16614	7.02399	250.067	0.770017
MGAT5	372.843	152.796	201.483	40.3747	114.079	101.079	46.3247	87.138	89.9423	46.9495
TMEM163	491.255	190.409	15.0106	178.895	170.201	4.87509	94.9771	13.4616	442.69	194.869
CXCR4	191.531	24.0689	13.9242	0.562535	0.375682	4.15439	0.359842	17.3117	0.453667	0
HNMT	26.3711	22.727	25.9119	0.249624	0.414707	43.3009	0.685387	0.357955	0.549922	0
LRP1B	1017.13	1118.49	714.302	29.5994	2221.45	2472.77	1039.38	189.173	250.518	1499.83
ARHGAP15	680.804	21.6018	22.6071	0.687978	1.9724	2.28954	2.10158	1.12681	0.599215	0
ZEB2	345.534	64.5673	246.755	2.40099	1.84709	4.08613	2.85867	0.16592	8.53448	1.38766
RIF1	107.338	107.506	151.919	106.295	107.958	106.322	122.653	110.173	120.115	46.2857
CACNB4	92.5741	79.0218	47.3108	86.2439	66.4908	29.1824	160.96	30.3261	378.06	165.965
FMNL2	783.226	747.048	873.08	256.376	114.773	815.203	268.535	102.045	360.631	155.574
GALNT13	4.29795	8.29062	4.61153	51.4031	107.927	6.24819	89.6644	421.896	33.9144	65.7457
NR4A2	64.1286	45.1888	105.357	19.3507	123.78	81.7414	20.4965	83.5119	49.1166	7.28051
ACVR1C	5.03577	7.38362	4.47055	120.468	36.8291	16.6202	65.0306	15.3539	9.65815	54.911
DAPL1	5.46725	9.20214	5.83239	14.6219	2.87837	1.43454	34.537	51.6033	29.96	36.1762
PLA2R1	50.3537	79.5296	136.399	10.9879	4.49234	45.0798	274.838	69.45	22.2119	78.5678
ITGB6	13.6505	19.3766	0	0.113534	0.119324	0.112497	0.225872	54.9945	0	0
TANK	223.505	146.993	220.927	80.9369	64.5065	241.641	73.2344	113.134	91.8635	64.4527
SLC4A10	5.1479	6.92796	24.3474	73.6666	102.783	0.889416	91.8107	4.58498	126.419	95.8164
KCNH7	1.56841	3.45843	0	15.4501	119.363	0.670585	7.03324	602.077	7.41583	16.507
FIGN	401.069	374.977	110.973	121.763	29.5789	212.275	80.3228	116.625	79.3323	78.6497
GRB14	17.8893	21.164	2.69496	4.61181	2.28831	1.37188	12.7879	8.9981	1.29059	53.6523
COBLL1	144.36	176.604	134.626	132.132	153.211	131.034	64.0116	74.9248	51.4965	46.4395
SLC38A11	2.90888	7.64124	82.374	149.799	10.5753	0.168471	65.1785	34.9149	2.3929	26.4239
SCN3A	9.50764	6.71247	1.53778	144.609	184.469	1.17709	160.959	162.58	73.5714	120.618
SCN2A	9.1348	8.60971	7.84011	104.271	198.25	6.41691	155.083	141.382	85.4117	132.94
CSRNP3	98.1903	121.927	53.0703	191.012	381.241	97.067	371.937	404.098	94.5603	324.266
SCN1A	5.18437	6.45583	11.12	0.786093	0.840085	233.253	1.00586	0.8723	3.7931	3.46359
SCN9A	12.4828	19.6164	3.76024	104.899	20.6128	1.88445	43.7952	111.636	26.2517	47.874
CCDC173	13.9901	20.3902	5.63551	66.0739	38.7886	25.956	53.4818	16.8927	22.3517	48.6696
MYO3B	2.31152	1.1779	0	100.187	8.08731	1.0497	26.2991	1.48024	4.25495	29.7925
GAD1	9.02183	7.44183	1.53778	34.587	1.48067	0.263501	7.52387	7.79931	44.4303	8.3044
CYBRD1	80.5016	108.894	141.854	23.788	1.90941	94.6938	5.19342	1.74925	3.60238	12.3108
ITGA6	93.3473	165.46	11.8585	4.92861	2.6663	39.3245	7.94859	51.3214	19.3055	8.9416
MAP3K20	60.4686	82.7063	182.099	1.28861	1.37818	126.159	2.08649	26.6327	40.526	0
GPR155	109.129	32.1139	12.3459	25.8556	18.2473	21.0852	23.7271	21.2425	16.1322	18.1909
WIPF1	224.128	61.8865	56.1637	26.8323	21.667	56.4989	36.6273	24.9137	10.3764	34.0867
PDE11A	3.16746	6.57709	4.01383	47.6362	77.6328	1.2904	29.5849	20.9369	5.25123	90.2381
TTN	42.2541	29.949	17.6726	45.5412	36.5006	32.5487	94.6478	20.4231	23.209	721.242
ITGA4	198.109	4.01934	5.89864	0.0930028	0.624875	0.909015	1.12754	0.185668	1.28789	0
ITPRID2	69.8543	100.869	91.2346	24.2637	19.5206	58.6353	18.4821	30.2706	95.0936	17.5521
PPP1R1C	4.1505	8.28675	2.3779	4.06161	4.85516	4.48078	2.09297	3.50653	111.891	0
PDE1A	5.0536	49.5992	233.578	2.85841	2.38113	45.5779	5.0484	48.8867	29.7419	7.09201
FRZB	14.1222	33.3511	64.1842	0.79677	1.73435	104.954	1.65725	0.381826	1.39552	0
ITGAV	134.053	166.68	197.221	46.9192	75.9515	335.308	57.858	114.483	24.6985	82.3452
CALCRL	14.524	364.796	202.969	1.44828	3.21289	152.258	1.75213	6.36991	9.30973	3.65486
TFPI	2.63535	100.219	283.075	1.4801	1.29679	4.69695	0.87622	0	1.22792	0
GULP1	49.3984	169.728	231.821	2.90264	63.2312	53.1814	31.5649	3.95346	24.7835	73.6329
COL5A2	19.6914	69.6675	342.823	21.6311	20.1823	146.247	13.691	17.5482	18.4556	2.81272
SLC40A1	25.9262	37.7205	58.621	30.9927	3.10855	36.1434	73.842	63.029	8.67131	128.302
MYO1B	17.7361	60.1645	204.968	2.11518	16.6147	14.3334	98.5757	3.69361	2.91037	95.2883
DNAH7	46.1126	64.5001	33.6643	269.439	161.742	140.046	208.171	46.5869	100.596	137.137
STK17B	197.075	19.8501	40.7866	29.2239	2.83712	6.23567	5.85414	39.1508	3.32212	13.4789
ANKRD44	413.039	69.7776	121.647	75.7247	173.495	121.78	137.001	206.501	45.1253	97.7067
PLCL1	144.723	77.078	215.148	5.98968	3.47122	1568.81	1.74041	127.647	13.5967	0.872567
SATB2	9.42433	10.9853	43.2542	1.00041	1.23067	51.168	0.942315	3.9567	4.58049	0
SPATS2L	437.798	503.899	338.115	3.01659	98.6245	647.902	15.3804	3.34643	101.279	48.98
BZW1	51.0641	97.6965	181.038	26.0731	46.2495	64.943	32.8005	59.4655	46.2654	53.1286
STRADB	29.92	31.1731	29.7275	97.9126	46.9908	22.3556	77.5314	24.3474	42.9058	70.0962
C2CD6	21.1848	22.2467	14.5111	68.9361	27.0546	30.2899	57.6179	4.13998	50.9974	31.869
KIAA2012	6.20359	11.2518	1.05843	6.03857	13.1346	1.20905	17.9471	54.2294	0.997871	14.4453
PARD3B	390.192	554.369	645.279	59.597	51.7932	734.507	105.098	153.693	260.79	83.9187
NRP2	64.7134	222.959	189.017	25.6246	14.3825	19.8671	13.5637	0.996769	33.3971	13.1663
ADAM23	5.1945	50.0784	0	7.01884	60.1841	44.1992	138.721	6.83536	60.4647	326.041
FZD5	9.19785	14.9731	26.1867	1.65475	1.34666	48.1752	1.19519	2.91419	0.972067	5.3313
IDH1	36.0213	22.6966	15.8812	12.6939	12.8143	9.97473	30.7145	12.3865	51.2509	22.6578
LANCL1-AS1	11.403	11.5377	13.5373	21.8433	49.6035	14.0022	42.6241	9.64092	19.9558	45.3401
ERBB4	733.729	814.192	326.843	414.764	100.395	8505.72	131.837	1432.55	23.7036	171.906
SPAG16	149.214	205.025	116.107	857.588	820.183	291.456	1254.87	203.252	195.495	476.692
VWC2L	3.30218	3.49216	0	46.5449	48.2093	3.17394	64.9199	15.9531	11.6854	15.3126
SNHG31	69.7797	81.4759	12.9563	76.0165	11.0262	18.793	21.4219	31.7415	43.8539	44.8439
FN1	31.2828	134.472	312.807	5.18407	5.30193	117.388	8.94248	5.37843	5.08339	8.29932
MREG	13.8301	12.3936	5.06349	72.0202	22.4178	3.39052	45.967	19.1359	23.2467	37.3905
MARCH4	1.70144	5.36305	0	25.4827	67.9146	0.732465	82.1361	20.8363	130.345	94.5669
IGFBP2	16.2022	74.9143	195.892	1.11825	0.961343	72.9617	1.0725	1.115	12.9113	0
IGFBP5	632.207	1403.36	3177.21	20.0945	12.9647	211.975	23.2526	214.229	136.075	49.4252
DIRC3	93.785	89.7459	79.781	3.90969	2.40096	197.965	5.5484	2.77862	314.944	11.2667
TNS1	36.4447	111.035	154.016	1.38362	0.767358	63.5067	4.22453	1.34914	32.0242	2.11496
PLCD4	11.2648	10.8471	20.1473	5.73467	10.7623	5.04402	16.3943	38.8997	8.22613	14.1304
ASIC4	2.01806	2.27345	0.819444	7.66324	72.402	0.442895	25.9957	33.1595	0.3516	5.95373
EPHA4	52.5059	66.2691	15.6533	0.559253	0.73923	222.198	0.411071	26.7229	5.38518	3.06271
SGPP2	54.5638	67.883	32.9154	68.0142	137.267	49.2392	83.3003	46.8374	32.2178	67.5683
SCG2	85.3515	172.575	46.2664	172.613	300.362	8.31137	408.587	1056.79	643.564	789.167
AP1S3	18.4811	14.6077	5.34069	31.2333	39.3521	11.096	58.147	47.2453	25.9836	76.0313
DOCK10	372.112	15.4107	50.3166	0.978658	1.56762	28.8492	1.60444	0.566896	12.6569	0.699727
NYAP2	2.55571	4.15584	0	49.3563	69.5716	0.719658	112.299	89.6023	107.77	99.4808
COL4A4	50.0687	97.4546	384.701	203.897	61.1555	19.0423	314.29	76.9408	32.5548	86.9907
COL4A3	63.3232	115.014	412.532	196.967	52.5493	43.8811	303.661	65.9084	48.2397	85.9551
PID1	55.414	65.8848	347.878	10.9506	125.709	15.3375	508.185	107.588	30.5158	510.096
DNER	25.1276	19.9357	25.1125	75.012	139.032	4.40322	117.944	417.397	84.4412	131.56
SP100	267.786	126.405	117.3	49.6581	8.33672	70.9596	8.56385	3.14186	4.88853	9.81167
INPP5D	296.474	39.0158	1.78369	0.750379	1.21249	4.87803	0.696465	2.6733	13.8101	0
DGKD	149.049	72.7103	84.8173	22.2181	58.3655	84.0599	20.1179	19.7679	82.1673	16.4329
ARL4C	98.0911	38.8157	47.6016	0.720747	1.18278	25.7094	1.77285	1.65646	9.66464	7.3786
AGAP1	189.445	240.453	213.067	305.123	597.681	229.117	387.125	303.626	471.151	172.809
COL6A3	1.64305	19.3994	306.912	0.215912	0.340958	0.529781	0.582671	0.0832213	0	0
HES6	5.01324	11.4463	4.94447	77.7782	17.9398	4.73229	29.4937	59.0778	14.078	2.85975
TWIST2	8.90045	14.551	67.0066	0.369	0.498233	265.677	0.0491772	0.401729	0.124877	0
COPS9	46.4637	72.5341	109.25	147.863	64.4643	34.4126	85.7287	131.96	54.0984	93.876
OTOS	25.1933	50.9144	35.3182	176.541	35.8803	2.7712	16.9818	9.37132	11.7786	56.888
CHL1	141.35	174.207	82.1275	4.86962	33.0515	281.667	10.0719	0.805537	10.6069	24.4656
LINC01266	165.244	154.971	103.819	440.37	247.125	54.9081	292.525	244.566	226.961	165.137
CNTN6	12.1035	12.6925	20.733	19.5583	10.4371	122.113	14.9827	14.4415	5.92899	5.59872
CNTN4	962.649	1110.23	569.382	74.0971	948.171	1079.21	241.632	318.47	12.6558	436.114
ITPR1	437.207	333.455	159.134	90.4978	68.7051	44.0991	193.897	69.1501	844.932	224.578
BHLHE40	53.9479	140.845	103.13	12.8031	9.4626	140.89	15.2226	42.9802	19.2963	15.8363
LMCD1-AS1	74.1986	95.585	96.7414	78.5838	65.5172	139.896	39.7075	101.966	228.536	64.971
ATP2B2	2.18723	4.18485	0	21.8995	18.3203	11.4994	10.3253	192.386	110.675	1.21842
SYN2	63.066	68.1693	22.6023	6.61814	146.306	17.5687	6.14773	31.9769	80.8663	5.63931
CAND2	7.2552	10.3034	11.2091	15.2491	16.3442	10.762	15.5299	34.5745	18.2779	21.0724
IQSEC1	79.9796	45.9179	108.354	36.6316	64.9993	36.8318	96.0629	52.2969	182.956	88.4338
SLC6A6	32.8117	35.2493	14.1797	28.2311	32.7939	13.3261	54.8858	90.9725	30.3513	25.8242
SH3BP5	112.304	149.689	334.802	87.323	40.0803	19.9472	82.8946	122.652	125.586	75.6178
RFTN1	105.299	86.5076	218.673	2.76949	2.48332	66.0086	2.79172	1.70137	2.06325	3.55542
PLCL2	183.05	82.0629	159.611	135.788	272.18	50.537	140.989	174.543	133.96	117.37
SATB1-AS1	77.3791	64.1176	5.86994	31.4804	61.686	16.675	32.4278	1.94888	1.90838	13.2419
KCNH8	51.6523	61.2676	6.22459	580.712	568.158	13.1288	566.406	271.743	103.78	411.841
KAT2B	192.283	118.309	85.9855	35.437	31.326	556.319	38.0363	46.5204	68.0122	19.6375
UBE2E1	136.609	119.033	120.261	45.733	57.3737	118.61	72.5422	84.2892	101.102	49.1768
RARB	42.3616	151.124	211.668	38.2788	30.7742	230.738	33.8305	54.7295	2.84542	34.8356
NEK10	22.6505	22.384	4.48987	173.067	117.753	46.3142	155.602	18.5568	61.73	142.249
SLC4A7	188.999	65.8661	133.323	64.6759	41.8673	93.9294	33.13	36.4214	24.4327	35.5516
RBMS3	450.218	1130.02	2655.71	94.3646	57.057	685.946	91.2391	37.9108	31.6689	385.169
TGFBR2	198.524	378.973	190.126	0.774741	0.705448	23.205	0.230001	7.30132	1.73473	3.65611
OSBPL10	449.849	444.953	113.873	81.0748	36.4761	136.641	100.366	340.421	66.7114	136.171
ARPP21	0.363404	5.82163	0	0.899273	15.5667	0.362183	3.77302	200.417	7.80067	1.70476
[truncated: 1,766 more rows]
