# Supplementary material for: PitNET tissue deconvolution: tracing normal tissue residues and immune dynamics
Source: Front Endocrinol (Lausanne). 2025 Nov 27;16:1674625. doi: 10.3389/fendo.2025.1674625 (PMC12695536; doi:10.3389/fendo.2025.1674625)
Supplement: Supplementary Table 3 — This table reports the true cell-type proportions of the 150 simulated bulk RNA-seq samples, the cell-type proportions obtained from single-cell RNA-seq pro!les of 23 PitNET samples, and the estimated proportions generated by the various deconvolution methods applied to these samples. [file Table3.xlsx]

## Sheet: true_proportion simulated bulk
Simulated bulk proportion	ImmuneCells	ExtracellularMatrixCells	TissueStemCells	ProPIT1	Somatotrophs	Corticotrophs	Lactotrophs	Gonadotrophs	Thyrotrophs	Pituicytes
random_sample1	0.1438	0.147258	0.0449474	0.130442	0.100896	0.0815653	0.115826	0.0212164	0.103253	0.110797
random_sample2	0.0776403	0.121885	0.158501	0.0432277	0.0783184	0.159349	0.165791	0.0198339	0.0805221	0.0949313
random_sample3	0.146896	0.0225869	0.160708	0.153884	0.0133247	0.0835229	0.0633734	0.147221	0.0726357	0.135847
random_sample4	0.142114	0.156172	0.074716	0.131908	0.000770268	0.160408	0.00134797	0.0400539	0.174658	0.117851
random_sample5	0.0599842	0.068824	0.00584057	0.153749	0.0681926	0.151223	0.140174	0.101026	0.153275	0.0977111
random_sample6	0.077913	0.0811886	0.0931212	0.183669	0.00912494	0.175246	0.1584	0.0400094	0.0610669	0.120262
random_sample7	0.111606	0.162292	0.125475	0.0934456	0.140333	0.0312036	0.0447416	0.136701	0.114413	0.0397887
random_sample8	0.0159673	0.0519866	0.0802079	0.177869	0.0731526	0.266988	0.00297066	0.13925	0.190865	0.000742666
random_sample9	0.153158	0.0415789	0.0944737	0.17	0.204211	0.148421	0.0615789	0.0236842	0.0226316	0.0802632
random_sample10	0.11743	0	0.0367958	0.164261	0.163028	0.129225	0.0586268	0.090669	0.130986	0.108979
random_sample11	0.116682	0.0404473	0.0404473	0.072507	0.175582	0.179497	0.137931	0.136626	0.0999068	0.000372787
random_sample12	0.110286	0.151576	0.136183	0.0820355	0.0970663	0.0972474	0.000181094	0.0644694	0.110829	0.150127
random_sample13	0.0606524	0.0698267	0.0973496	0.100238	0.122324	0.0671084	0.156133	0.163609	0.0397554	0.123004
random_sample14	0.132357	0.088287	0.0925329	0.137189	0.124451	0.0849195	0.120205	0.0166911	0.112006	0.0913616
random_sample15	0.0323144	0.0174672	0.10131	0.170087	0.160262	0.178384	0.0371179	0.206332	0.0641921	0.0325328
random_sample16	0.152849	0.0688776	0.165604	0.0837585	0.144345	0.164966	0.039966	0.00616497	0.0289116	0.144558
random_sample17	0.22973	0.135135	0.147912	0.0484029	0.13145	0.044226	0.111057	0.077887	0.0285012	0.0457002
random_sample18	0.130848	0.0738484	0.0742068	0.0860369	0.076537	0.0243771	0.147876	0.106112	0.142319	0.137838
random_sample19	0.153563	0.144363	0.0530278	0.0433255	0.124122	0.124958	0.153563	0.132653	0.0222482	0.0481766
random_sample20	0.0560345	0.225287	0.037069	0.037069	0.0206897	0.0152299	0.152874	0.0321839	0.213506	0.210057
random_sample21	0.168187	0.0982516	0.161916	0.0841885	0.0300266	0.0839985	0.18396	0.0921703	0.0478905	0.0494109
random_sample22	0.103297	0.12388	0.0640366	0.0116257	0.0859539	0.159901	0.109586	0.0672765	0.10425	0.170192
random_sample23	0.119892	0.0420847	0.13286	0.235136	0.076829	0.200881	0.0751162	0.0452655	0.0117446	0.0601908
random_sample24	0.0768725	0.0348226	0.0665791	0.00394218	0.218353	0.176084	0.0190539	0.190539	0.121551	0.0922032
random_sample25	0.0184182	0.15195	0.0192308	0.0571506	0.148971	0.130553	0.0430661	0.0406284	0.135157	0.254875
random_sample26	0.0838564	0.0472006	0.0677881	0.133317	0.00527241	0.200603	0.0276174	0.135576	0.143359	0.15541
random_sample27	0.127315	0.0219017	0.0553775	0.168447	0.0890313	0.0240385	0.154736	0.0365028	0.164708	0.157942
random_sample28	0.0316132	0.182473	0.1053	0.0316132	0.205718	0.0783357	0.0741516	0.0939098	0.111344	0.0855416
random_sample29	0.152238	0.0163345	0.0610911	0.321137	0.107155	0.0558641	0.159425	0.00620712	0.110748	0.00980072
random_sample30	0.203521	0.171831	0.0739437	0.0906103	0.0779343	0.0211268	0.1777	0.141549	0.0340376	0.00774648
random_sample31	0.112454	0.103392	0.0139405	0.0762082	0.203996	0.21631	0.0910781	0.0369424	0.0743494	0.071329
random_sample32	0.0190745	0.172907	0.0877782	0.0164253	0.0374426	0.16443	0.052455	0.11533	0.159131	0.175026
random_sample33	0.0793504	0.0727071	0.0262041	0.05167	0.104263	0.172541	0.0660638	0.155379	0.133235	0.138586
random_sample34	0.200957	0.000434972	0.0347977	0.0867769	0.146803	0.104393	0.116137	0.068943	0.177251	0.0635059
random_sample35	0.0855112	0.0190257	0.16705	0.0752666	0.00836295	0.00857203	0.199456	0.0779845	0.168513	0.190257
random_sample36	0.0866654	0.113453	0.0145755	0.0324995	0.145755	0.0937562	0.135119	0.187512	0.0978925	0.0927713
random_sample37	0.0946106	0.110323	0.0473053	0.165569	0.108802	0.0984964	0.104072	0.156276	0.0658895	0.0486569
random_sample38	0.0219542	0.077684	0.182871	0.0250905	0.171291	0.233052	0.0484922	0.0260555	0.013269	0.200241
random_sample39	0.131092	0.106047	0.0823556	0.0631769	0.135379	0.184792	0.0221119	0.217509	0.0381318	0.0194043
random_sample40	0.143884	0.087734	0.109793	0.0384358	0.120488	0.0820521	0.161263	0.151571	0.0920789	0.0127005
random_sample41	0.00536381	0.119636	0.147155	0.0977146	0.204991	0.0251866	0.228545	0.0618004	0.0195896	0.0900187
random_sample42	0.0358064	0.166714	0.0687482	0.206818	0.0418218	0.043827	0.0741908	0.222859	0.122028	0.0171871
random_sample43	0.0229358	0.0963303	0.195253	0.161947	0.108297	0.0143598	0.0929398	0.0678101	0.137615	0.102513
random_sample44	0.136895	0.145136	0.11882	0.0223285	0.247209	0.00425306	0.110048	0.0603402	0.0265816	0.128389
random_sample45	0.124164	0.175931	0.069341	0.163324	0.0574976	0.0890162	0.0273161	0.154346	0.127221	0.0118434
random_sample46	0.0774344	0.0713259	0.125225	0.118397	0.0731225	0.0551563	0.0458139	0.120913	0.160618	0.151994
random_sample47	0.100924	0.0202876	0.212635	0.0187468	0.0295326	0.164355	0.0824345	0.0485362	0.101181	0.221366
random_sample48	0.0618337	0.000177683	0.161869	0.169154	0.0872424	0.0824449	0.105899	0.160981	0.0307392	0.139659
random_sample49	0.0528944	0.130988	0.190919	0.0299659	0.203405	0.102157	0.202951	0.0565267	0.0190692	0.0111237
random_sample50	0.2103	0.103863	0.18133	0.0892704	0.104936	0.0392704	0.162876	0.0654506	0.0356223	0.00708155
random_sample51	0.0302362	0.0390642	0.114765	0.178989	0.0253807	0.197087	0.126904	0.0324432	0.199294	0.0558376
random_sample52	0.0412794	0.210224	0.0628759	0.0833789	0.141881	0.0915801	0.0420995	0.0727173	0.0959541	0.15801
random_sample53	0.140965	0.162572	0.145321	0.0221293	0.113086	0.12023	0.00557588	0.160307	0.0832898	0.0465238
random_sample54	0.19861	0.0530707	0.183546	0.149942	0.0982619	0.0220162	0.000695249	0.123059	0.121437	0.0493627
random_sample55	0.136545	0.183013	0.0986479	0.033327	0.107218	0.144544	0.127023	0.042849	0.0658922	0.0609408
random_sample56	0.18191	0.04	0.136884	0.0277387	0.0215075	0.0186935	0.184121	0.0556784	0.17809	0.155377
random_sample57	0.199398	0.0516679	0.0120391	0.00978179	0.0714823	0.0875345	0.184851	0.0632054	0.129671	0.190369
random_sample58	0.163202	0.052348	0.254811	0	0.0531178	0.162689	0.00436233	0.00692841	0.156017	0.146523
random_sample59	0.0389364	0.145616	0.106363	0.102089	0.0329218	0.0761317	0.15622	0.15717	0.0713833	0.113169
random_sample60	0.0602204	0.158435	0.0824468	0.18921	0.153116	0.0923252	0.102394	0.0647796	0.00987842	0.087196
random_sample61	0.104776	0.0595413	0.163265	0.0639596	0.108563	0.100568	0.161793	0.0345045	0.0929939	0.110036
random_sample62	0.0968528	0.106599	0.139086	0.0714721	0.170558	0.187208	0.0215228	0.0420305	0.0988832	0.0657868
random_sample63	0.0993893	0.123394	0.0471678	0.154559	0.0315856	0.146978	0.0555907	0.0897031	0.151821	0.0998105
random_sample64	0.0751663	0.0534368	0.0478936	0.0536585	0.125277	0.158093	0.0239468	0.115078	0.188914	0.158537
random_sample65	0.0542221	0.0200311	0.099292	0.143499	0.0897945	0.119841	0.0863409	0.0611293	0.166638	0.159213
random_sample66	0.0426018	0.198462	0.181629	0.144846	0.106608	0.0999584	0.0419784	0.0207814	0.0982959	0.0648379
random_sample67	0.130229	0.151991	0.0565115	0.139001	0.037112	0.129217	0.0946356	0.0713563	0.141532	0.0484143
random_sample68	0.150575	0.24968	0.0265345	0.126279	0.0306905	0.0425192	0.0706522	0.0875959	0.0955882	0.119885
random_sample69	0.0851839	0.152498	0.129944	0.165684	0.0575989	0.142956	0.0230743	0.0216863	0.126301	0.0950729
random_sample70	0.100645	0.0203272	0.144769	0.139151	0.00760205	0.11684	0.0884151	0.156173	0.150719	0.0753594
random_sample71	0.151623	0.0999604	0.0401821	0.141924	0.152019	0.139747	0.0380048	0.0589865	0.064331	0.113222
random_sample72	0.151625	0.150765	0.0663572	0.12687	0.13684	0.124463	0.0661853	0.0512292	0.00979887	0.115867
random_sample73	0.0459184	0.144944	0.0320037	0.0865028	0.07282	0.189007	0.0853432	0.102041	0.101809	0.13961
random_sample74	0.0639747	0.151702	0.153761	0.144893	0.0131433	0.0755344	0.0536817	0.106572	0.100713	0.136025
random_sample75	0.147388	0.0892413	0.0831779	0.146455	0.138682	0.0637438	0.00777363	0.120958	0.143968	0.0586132
random_sample76	0.062708	0.0225237	0.100077	0.046839	0.0342974	0.0657794	0.141541	0.0378807	0.246481	0.241874
random_sample77	0.180364	0.128364	0.0256364	0.00163636	0.124727	0.123818	0.166909	0.0741818	0.0767273	0.0976364
random_sample78	0.0773687	0.0183143	0.0710148	0.0370024	0.135489	0.00205569	0.171744	0.168193	0.140908	0.177911
random_sample79	0.159288	0.166921	0.0969466	0.0167939	0.175827	0.0323155	0.0740458	0.160814	0.0992366	0.0178117
random_sample80	0.199954	0.0890997	0.155288	0.00485999	0.1377	0.0638741	0.0923397	0.0337885	0.190697	0.0323999
random_sample81	0.19153	0.189633	0.0404551	0.112094	0.109987	0.0337126	0.109566	0.0474083	0.0594185	0.106195
random_sample82	0.030964	0.179357	0.0971762	0.119766	0.144888	0.120156	0.18111	0.0155794	0.00545278	0.10555
random_sample83	0.0850688	0.227674	0.133427	0.0165902	0.0169432	0.339922	0.0797741	0.00388281	0.0769502	0.019767
random_sample84	0.0575557	0.0987019	0.00342885	0.0886603	0.143032	0.14842	0.0646583	0.16532	0.229243	0.000979672
random_sample85	0.173961	0.178382	0.0161362	0.125332	0.119142	0.030504	0.061008	0.0778073	0.179708	0.0380195
random_sample86	0.0933357	0.137048	0.0517736	0.0782874	0.11985	0.00662845	0.100502	0.166965	0.0779291	0.167682
random_sample87	0.222323	0.153899	0.0677427	0.0472835	0.0725165	0.194135	0.0138668	0.041373	0.110025	0.0768356
random_sample88	0.142757	0.152766	0.00333626	0.144864	0.0704126	0.117998	0.0208955	0.0835821	0.162423	0.100966
random_sample89	0.149501	0.123629	0.103324	0.130015	0.151302	0.0268544	0.0316031	0.0160472	0.135746	0.13198
random_sample90	0.0571487	0.0919705	0.128226	0.0759934	0.0782466	0.187218	0.0798853	0.0143384	0.145023	0.14195
random_sample91	0.0290381	0.0111918	0.121295	0.00362976	0.171809	0.285844	0.103751	0.0738052	0.163944	0.0356927
random_sample92	0.0624376	0.0546121	0.157676	0.151682	0.126873	0.126207	0.166167	0.0965701	0.0354645	0.022311
random_sample93	0.144843	0.17959	0.17959	0.0228603	0.113021	0.156913	0.0254206	0.0671178	0.0287125	0.0819312
random_sample94	0.0878843	0.17179	0.163653	0.169982	0.139783	0.0166365	0.00289331	0.0603978	0.0437613	0.143219
random_sample95	0.126531	0.131122	0.0183673	0.0880102	0.192857	0.0982143	0.00178571	0.183163	0.142092	0.0178571
random_sample96	0.0623991	0.0740542	0.0559441	0.132329	0.0695715	0.110992	0.111888	0.143805	0.117267	0.12175
random_sample97	0.0993954	0.160339	0.00652963	0.19734	0.0181378	0.217896	0.0171705	0.0461911	0.187908	0.0490931
random_sample98	0.106737	0.117834	0.160106	0.15218	0.015852	0.0483487	0.0782034	0.0993395	0.188375	0.0330251
random_sample99	0.093709	0.00655308	0.0991699	0.173438	0.102883	0.0515509	0.193753	0.0275229	0.0587593	0.192661
random_sample100	0.193208	0.0252122	0.209931	0.220736	0.0301003	0.0352457	0.140983	0.0151788	0.127605	0.00180087
random_sample101	0.165852	0.0123215	0.160376	0.105418	0.0975944	0.00430276	0.108351	0.140818	0.0461569	0.158811
random_sample102	0.11047	0.148255	0.0398845	0.0511677	0.0438205	0.219103	0.0291262	0.0703227	0.209394	0.0784571
random_sample103	0.19427	0.00872874	0.0760967	0.0693823	0.028872	0.0837064	0.104073	0.0105192	0.221128	0.203223
random_sample104	0.223312	0.0387774	0.00980839	0.0326186	0.0823449	0.124088	0.213732	0.145073	0.11063	0.0196168
random_sample105	0.167197	0.0613942	0.0652866	0.110403	0.128627	0.0350318	0.104211	0.149151	0.176752	0.00194621
random_sample106	0.186041	0.0466803	0.0258328	0.155903	0.0618627	0.186494	0.145932	0.119646	0.00657149	0.0650351
random_sample107	0.00832755	0.207726	0.030303	0.0117974	0.0842008	0.160768	0.206338	0.0564423	0.0906778	0.143419
random_sample108	0.136199	0.00990099	0.114465	0.229172	0.057957	0.163729	0.220478	0.0111084	0.0328423	0.0241488
random_sample109	0.0756876	0.179066	0.0671959	0.133838	0.129777	0.0046151	0.174635	0.0983939	0.128484	0.00830718
random_sample110	0.178997	0.00644154	0.151669	0.102674	0.0519227	0.0985751	0.103845	0.0169822	0.178801	0.110092
random_sample111	0.0110075	0.12556	0.116978	0.0136194	0.0817164	0.119776	0.151119	0.0731343	0.144216	0.162873
random_sample112	0.114402	0.0662718	0.172529	0.137912	0.0118475	0.0199926	0.151611	0.146797	0.0105516	0.168086
random_sample113	0.121161	0.151535	0.089948	0.0585669	0.139789	0.132573	0.0891089	0.130727	0.00973318	0.0768585
random_sample114	0.00580781	0.195354	0.186378	0.00158395	0.12434	0.157339	0.0749736	0.0145195	0.0997888	0.139916
random_sample115	0.0692223	0.260342	0.120518	0.193326	0.0485383	0.0667402	0.00661886	0.0907336	0.1139	0.0300607
random_sample116	0.14099	0.00148933	0.160516	0.133212	0.0829058	0.154559	0.077445	0.0845606	0.13768	0.0266424
random_sample117	0.14602	0.121637	0.0930493	0.125561	0.011491	0.0681054	0.0288677	0.101738	0.184417	0.119114
random_sample118	0.0131603	0.125571	0.155913	0.158472	0.0162676	0.00237617	0.0773168	0.177847	0.0912082	0.181868
random_sample119	0.0960978	0.0238789	0.108717	0.0463988	0.140749	0.152592	0.0873617	0.0910503	0.0780431	0.175112
random_sample120	0.119644	0.146585	0.0704285	0.0201527	0.198982	0.142342	0.00318201	0.0239711	0.17989	0.0948239
random_sample121	0.0710624	0.0763656	0.117377	0.0321725	0.148135	0.1621	0.141064	0.0889164	0.0449001	0.117907
random_sample122	0.177782	0.185339	0.0098243	0.0721708	0.152277	0.103533	0.0574343	0.0759494	0.00529001	0.160401
random_sample123	0.00553275	0.116366	0.10655	0.0558629	0.176156	0.147956	0.108513	0.0246297	0.155452	0.102981
random_sample124	0.159736	0.00559776	0.0511795	0.151339	0.165934	0.104758	0.127549	0.097561	0.116353	0.019992
random_sample125	0.130421	0.0622677	0.119734	0.147305	0.0410471	0.128408	0.101301	0.123761	0.0288104	0.116945
random_sample126	0.151565	0.15486	0.068575	0.011944	0.138797	0.00864909	0.132619	0.0617792	0.0809308	0.19028
random_sample127	0.111954	0.118384	0.118219	0.0375927	0.0674361	0.0941467	0.14493	0.0981039	0.15136	0.057873
random_sample128	0.0553256	0.155522	0.0474842	0.0964931	0.151601	0.146809	0.039425	0.159442	0.0712263	0.0766717
random_sample129	0.181755	0.084082	0.0651924	0.0601244	0.00621977	0.151117	0.17208	0.145358	0.0126699	0.121401
random_sample130	0.0220055	0.0675169	0.000250063	0.176794	0.1993	0.0335084	0.149787	0.0897724	0.169542	0.0915229
random_sample131	0.126201	0.155507	0.0760989	0.0124468	0.0211123	0.140854	0.112494	0.137703	0.142429	0.0751536
random_sample132	0.0165228	0.177559	0.0670777	0.0806412	0.0949445	0.0816276	0.0244143	0.14328	0.186436	0.127497
random_sample133	0.0404828	0.0655086	0.1319	0.135581	0.0766966	0.112763	0.11291	0.123362	0.138525	0.06227
random_sample134	0.116615	0.0424056	0.165574	0.178874	0.112375	0.127024	0.0125289	0.0472244	0.098111	0.0992675
random_sample135	0.144533	0.0507	0.130155	0.105562	0.0815361	0.162883	0.021188	0.0597806	0.140182	0.103481
random_sample136	0.0537956	0.203825	0.0313808	0.0863718	0.216378	0.0134489	0.0325762	0.124925	0.178422	0.0588763
random_sample137	0.10958	0.180446	0.0201225	0.1028	0.192695	0.0953631	0.0605862	0.0124672	0.19357	0.032371
random_sample138	0.0753327	0.161835	0.0672529	0.100998	0.11597	0.0572719	0.0855513	0.0163973	0.085789	0.233603
random_sample139	0.0511027	0.234535	0.0303927	0.0521786	0.196342	0.0726197	0.056482	0.156805	0.0225928	0.12695
random_sample140	0.0790085	0.230054	0.0547379	0.134521	0.00361477	0.13607	0.0996643	0.000516396	0.14614	0.115673
random_sample141	0.170213	0.013816	0.180437	0.0892512	0.0436585	0.0585797	0.102791	0.186239	0.0433821	0.111633
random_sample142	0.072372	0.0963126	0.0310952	0.0806274	0.0363236	0.126032	0.202532	0.0148597	0.108145	0.231701
random_sample143	0.0644952	0.073894	0.155242	0.125749	0.077297	0.159618	0.0479663	0.0293307	0.125263	0.141144
random_sample144	0.055408	0.161799	0.161976	0.142857	0.0624889	0.119667	0.047619	0.169588	0.0214197	0.0571783
random_sample145	0.0991644	0.0381523	0.146461	0.0934889	0.0569131	0.0958537	0.0950654	0.138893	0.0994797	0.136528
random_sample146	0.207602	0.12798	0.168016	0.0881691	0.0317139	0.212551	0.0546559	0.00494827	0.0512821	0.0530814
random_sample147	0.13067	0.155817	0.117039	0.027262	0.151351	0.147356	0.0599295	0.0554642	0.0829612	0.0721504
random_sample148	0.141364	0.0418042	0.0843418	0.153649	0.046938	0.0843418	0.152915	0.0605061	0.0925926	0.141547
random_sample149	0.0366599	0.20224	0.194705	0.105295	0.0246436	0.114664	0.00753564	0.194297	0.00244399	0.117515
random_sample150	0.163981	0.0417126	0.0655484	0.0986537	0.0862944	0.145001	0.135511	0.160892	0.0706246	0.0317811

## Sheet: estimated cibersort 300
estimated proportion cibersort GES300	ImmuneCells	ExtracellularMatrixCells	TissueStemCells	Somatotropes	Lactotropes	Pituicytes	ProPIT1	Corticotrophs	Gonadotrophs	Thyrotrophs	P-value	Correlation	RMSE
random_sample1	0.145206	0.156895	0.034841	0.0923162	0.0684261	0.105683	0.160222	0.124197	0.0200552	0.092159	0	0.998315	0.531441
random_sample2	0.0557062	0.154064	0.16832	0.049119	0.160792	0.10057	0.0946118	0.129034	0.0277103	0.0600726	0	0.997375	0.515264
random_sample3	0.138939	0.00780286	0.157658	0.0492454	0.0764855	0.135141	0.10403	0.121699	0.131882	0.0771163	0	0.990978	0.574175
random_sample4	0.139709	0.17005	0.0697875	0.067218	0.0326537	0.118528	0.0639232	0.121088	0.0314245	0.185619	0	0.998185	0.545499
random_sample5	0.0471113	0.0834965	0.00449796	0.0931284	0.118506	0.108897	0.195788	0.130992	0.0859099	0.131674	0	0.995395	0.506119
random_sample6	0.0653966	0.105584	0.0988827	0.0377617	0.138396	0.117844	0.18682	0.125775	0.0547682	0.0687712	0	0.999156	0.53321
random_sample7	0.103802	0.167231	0.112895	0.187189	0.0329987	0.0356056	0.0576064	0.0555215	0.120688	0.126463	0	0.99708	0.586409
random_sample8	0.0159022	0.0462041	0.079695	0.0774658	0	0.0112085	0.259517	0.215905	0.150952	0.14315	0	0.976398	0.387334
random_sample9	0.150427	0.0685944	0.0761112	0.17052	0.073841	0.0866311	0.193162	0.127087	0.0354606	0.0181665	0	0.991206	0.509439
random_sample10	0.124271	0	0.0462568	0.121615	0.0803628	0.107029	0.187089	0.12798	0.0898107	0.115585	0	0.998054	0.517818
random_sample11	0.101296	0.0702915	0.0367366	0.142796	0.145596	0.00902165	0.129591	0.128571	0.154114	0.0819851	0	0.989155	0.49358
random_sample12	0.139585	0.107652	0.144974	0.105003	0.0222373	0.144132	0.0674306	0.123464	0.0540377	0.0914842	0	0.99676	0.549081
random_sample13	0.0696265	0.06775	0.0878736	0.112793	0.108552	0.125001	0.120884	0.124674	0.15319	0.0296548	0	0.996714	0.534122
random_sample14	0.131958	0.0950778	0.082954	0.0881917	0.0874308	0.0951183	0.186413	0.124422	0	0.108433	0	0.997709	0.529086
random_sample15	0.0356647	0.0198104	0.0917457	0.141351	0.0277447	0.0425603	0.220611	0.129242	0.221616	0.0696537	0	0.994581	0.516791
random_sample16	0.150203	0.0854445	0.153434	0.117787	0.0723483	0.158063	0.100576	0.128422	0	0.0337208	0	0.998373	0.528805
random_sample17	0.186677	0.164434	0.149167	0.218214	0.0403787	0.037982	0.027611	0.0547804	0.0850254	0.0357294	0	0.997422	0.582108
random_sample18	0.123513	0.0756778	0.0656299	0.102358	0.160312	0.142237	0.0335935	0.0366429	0.116741	0.143295	0	0.972473	0.639438
random_sample19	0.166803	0.126098	0.0474069	0.0920082	0.14943	0.053268	0.0800097	0.125689	0.130852	0.0284363	0	0.995393	0.520005
random_sample20	0.0608136	0.213179	0.0370765	0.0611216	0.181742	0.196319	0	0.0127549	0.01725	0.219744	0	0.990496	0.617279
random_sample21	0.192116	0.0737811	0.151103	0.0484213	0.137869	0.0515118	0.0996582	0.120668	0.0828208	0.0420502	0	0.998616	0.545945
random_sample22	0.132181	0.0876579	0.0618506	0.117956	0.0855565	0.181277	0.0255677	0.129685	0.0722178	0.10605	0	0.998561	0.520457
random_sample23	0.127847	0.0456647	0.12493	0.0984625	0.0759542	0.0709179	0.247474	0.130541	0.044893	0.033316	0	0.998367	0.526199
random_sample24	0.0901126	0.0316607	0.0521509	0.182341	0.000698831	0.106492	0.102065	0.135077	0.198639	0.100762	0	0.990238	0.500087
random_sample25	0.0157371	0.140061	0.021474	0.110475	0.0621066	0.255045	0.039567	0.136302	0.0323218	0.186911	0	0.999137	0.498385
random_sample26	0.0892878	0.0383538	0.0596621	0.0842644	0.0718601	0.170166	0.099971	0.128982	0.121532	0.135921	0	0.997555	0.535307
random_sample27	0.142377	0.0120582	0.0556509	0.0916641	0.171723	0.146869	0.163465	0.037341	0.0336862	0.145165	0	0.972763	0.636877
random_sample28	0.046719	0.158734	0.126908	0.242126	0.0458046	0.0899443	0.0248568	0.0601252	0.0849369	0.119845	0	0.998942	0.543215
random_sample29	0.156558	0.0158828	0.0497374	0.0199491	0.218992	0.0115488	0.331536	0.0623194	0.015453	0.118023	0	0.985767	0.594367
random_sample30	0.216997	0.128921	0.0902845	0.105424	0.194723	0.00282708	0.0664149	0.0326944	0.136048	0.025666	0	0.9889	0.618915
random_sample31	0.121443	0.104066	0.0205347	0.165333	0.0749582	0.0814442	0.135964	0.15846	0.0390664	0.0987312	0	0.994794	0.441086
random_sample32	0.0202328	0.20087	0.0654974	0.0420493	0.0779639	0.177789	0.0148232	0.126291	0.114462	0.160022	0	0.996772	0.538989
random_sample33	0.07127	0.109192	0.0198989	0.112744	0.0647228	0.131838	0.0520363	0.13202	0.173702	0.132576	0	0.999144	0.513911
random_sample34	0.161199	0.0540391	0.028281	0.0865282	0.0864758	0.0589443	0.154417	0.1259	0.0743049	0.169911	0	0.997347	0.521201
random_sample35	0.0936245	0.0040598	0.159169	0.0828877	0.209938	0.181328	0	0.00750859	0.0723854	0.189099	0	0.983064	0.632328
random_sample36	0.103602	0.102626	0.0241317	0.069324	0.219333	0.0914336	0.0327779	0.0635368	0.177213	0.116022	0	0.986683	0.587204
random_sample37	0.100558	0.0631341	0.0776642	0.0997199	0.0884343	0.0526233	0.180141	0.124187	0.15917	0.0543687	0	0.998665	0.533784
random_sample38	0.0241313	0.0951721	0.184633	0.134373	0.08413	0.209861	0.044518	0.163249	0.0330453	0.0268875	0	0.994963	0.460149
random_sample39	0.161211	0.0986906	0.0811175	0.112558	0.061425	0.0240084	0.0730146	0.124984	0.20889	0.0541012	0	0.997688	0.53472
random_sample40	0.152654	0.0567662	0.130815	0.103698	0.204687	0.0130531	0.068275	0.0344441	0.163141	0.0724658	0	0.987448	0.616044
random_sample41	0.00751972	0.131484	0.141515	0.249905	0.155875	0.0808985	0.116918	0.0361484	0.0493874	0.0303497	0	0.997615	0.534745
random_sample42	0.0343041	0.18142	0.0680645	0.0787706	0.101054	0.0137484	0.171835	0.0334137	0.210705	0.106685	0	0.947128	0.671361
random_sample43	0.0178984	0.0974344	0.207979	0.139369	0.103516	0.0904305	0.121505	0.033437	0.0506981	0.137733	0	0.988704	0.625224
random_sample44	0.130001	0.184314	0.0872239	0.262992	0.123367	0.1256	0.00405829	0.00597973	0.0458648	0.0306001	0	0.997599	0.556997
random_sample45	0.12888	0.156718	0.0739301	0.077188	0.03518	0.0131292	0.142482	0.115925	0.135145	0.121422	0	0.998847	0.552393
random_sample46	0.0744617	0.0861686	0.119295	0.089553	0.0504133	0.134386	0.062911	0.119654	0.100589	0.162568	0	0.998039	0.547926
random_sample47	0.0974602	0.0227059	0.204453	0.0642717	0.125487	0.214316	0	0.12998	0.0353881	0.105938	0	0.997029	0.533006
random_sample48	0.061602	0	0.164811	0.111071	0.0873181	0.132255	0.146495	0.122384	0.148001	0.0260631	0	0.998884	0.547476
random_sample49	0.0416809	0.152452	0.167857	0.252211	0.173791	0.0104878	0.0405994	0.0592847	0.0795814	0.0220543	0	0.976074	0.529546
random_sample50	0.245819	0.0588352	0.168304	0.184366	0.125363	0.0169784	0.0697773	0.0323286	0.0638799	0.0343486	0	0.993155	0.609558
random_sample51	0.0524532	0.030105	0.115547	0.0198763	0.142526	0.063119	0.233429	0.130957	0.0353935	0.176594	0	0.998451	0.513057
random_sample52	0.0305889	0.209693	0.0662783	0.104515	0.0514804	0.159277	0.0990445	0.126413	0.0804431	0.0722669	0	0.999135	0.530528
random_sample53	0.159072	0.154594	0.135698	0.102377	0	0.0495708	0.0389788	0.119305	0.159797	0.0806056	0	0.987551	0.56473
random_sample54	0.207948	0.0264125	0.177092	0.158572	0.0155364	0.0436162	0.080498	0.055092	0.108554	0.126679	0	0.991315	0.626509
random_sample55	0.145655	0.162102	0.115296	0.0630598	0.121646	0.0679999	0.0706164	0.12416	0.0651317	0.064332	0	0.998175	0.532283
random_sample56	0.173133	0.0149542	0.131541	0.0810329	0.202259	0.151066	0	0.0346695	0.0333327	0.178012	0	0.988919	0.619961
random_sample57	0.165502	0.081903	0.00622487	0.0546914	0.145703	0.192085	0.00429024	0.130412	0.0605663	0.158622	0	0.998843	0.51435
random_sample58	0.121675	0.100716	0.218023	0.0966572	0.0386887	0.130009	0	0.116588	0	0.177642	0	0.998395	0.548865
random_sample59	0.0449115	0.0986616	0.124595	0.0460363	0.133872	0.11105	0.106342	0.123162	0.141973	0.0693971	0	0.999028	0.541543
random_sample60	0.0599078	0.137598	0.104784	0.0531995	0.139572	0.0896874	0.223807	0.126679	0.0588191	0.00594507	0	0.998394	0.528841
random_sample61	0.124435	0.0333525	0.18823	0.0646557	0.141786	0.108451	0.0727688	0.125206	0.0265652	0.11455	0	0.998083	0.52961
random_sample62	0.0962905	0.13089	0.135115	0.114226	0.053066	0.0750892	0.109416	0.1269	0.0421532	0.116855	0	0.997234	0.522277
random_sample63	0.125356	0.088915	0.0426151	0.0307698	0.110028	0.0996699	0.1317	0.124267	0.0924287	0.154251	0	0.998344	0.538749
random_sample64	0.0779613	0.0464757	0.0506353	0.102098	0.0175794	0.170912	0.0747992	0.131558	0.132509	0.195472	0	0.990122	0.530667
random_sample65	0.0746969	0	0.0930527	0.101104	0.0811198	0.169168	0.145351	0.129505	0.0593066	0.146695	0	0.99912	0.522725
random_sample66	0.0522641	0.178645	0.197186	0.0816289	0.0403604	0.0603341	0.143512	0.121849	0.00370542	0.120515	0	0.998593	0.538697
random_sample67	0.118666	0.18067	0.045563	0.0237288	0.109422	0.0478158	0.151504	0.12289	0.0655356	0.134205	0	0.999319	0.533515
random_sample68	0.13129	0.249189	0.0329049	0.093099	0.0937593	0.121622	0.0824365	0.0336306	0.077324	0.084745	0	0.951616	0.674575
random_sample69	0.107992	0.116844	0.131122	0.0847133	0.0465754	0.10267	0.128081	0.121624	0.0193111	0.141067	0	0.998794	0.542158
random_sample70	0.0726873	0.0687504	0.123907	0.0306067	0.109888	0.0733476	0.10528	0.120285	0.146295	0.148953	0	0.998529	0.548698
random_sample71	0.175733	0.0825969	0.035315	0.102864	0.0657279	0.117264	0.164495	0.12712	0.0548395	0.074044	0	0.999369	0.53101
random_sample72	0.167137	0.148692	0.0594788	0.113053	0.0632715	0.117542	0.14489	0.127035	0.0520296	0.00687087	0	0.999064	0.531302
random_sample73	0.0682342	0.11653	0.0274762	0.105356	0.0650764	0.143311	0.125079	0.128969	0.125936	0.0940316	0	0.99915	0.525217
random_sample74	0.045534	0.155377	0.142898	0.0654964	0.0477187	0.124142	0.108547	0.118274	0.107175	0.0848375	0	0.996427	0.565199
random_sample75	0.150421	0.0697413	0.094465	0.190416	0.0202254	0.0515359	0.106605	0.0575102	0.124469	0.134611	0	0.996495	0.589095
random_sample76	0.0456774	0.027818	0.106327	0.0470765	0.145684	0.22736	0.0373427	0.132192	0.0332204	0.197301	0	0.998523	0.512182
random_sample77	0.179677	0.120498	0.030809	0.079735	0.152599	0.10156	0.0574871	0.127325	0.0886369	0.0616736	0	0.99711	0.517649
random_sample78	0.0836284	0.0177306	0.0680237	0.201419	0.143467	0.169552	0.0133657	0.000128567	0.158409	0.144276	0	0.989362	0.599572
random_sample79	0.154246	0.132373	0.100719	0.238172	0.0418902	0.0223553	0.0011123	0.0568115	0.149003	0.103318	0	0.998492	0.555352
random_sample80	0.213919	0.0441518	0.151549	0.221619	0.0426682	0.0393141	0.00905145	0.0561257	0.0414648	0.180137	0	0.998558	0.559641
random_sample81	0.150018	0.229886	0.0258097	0.165153	0.102869	0.0988341	0.0677368	0.0332003	0.0521753	0.074317	0	0.990857	0.610447
random_sample82	0.0389906	0.168672	0.108854	0.0844366	0.156491	0.1099	0.166925	0.127317	0.0287208	0.00969288	0	0.994191	0.514823
random_sample83	0.0932694	0.23963	0.137626	0	0.107788	0.0262454	0.0284398	0.255864	0.021176	0.0899612	0	0.944423	0.383457
random_sample84	0.0539951	0.109464	0.00759501	0.0877448	0.0571042	0.000943954	0.212464	0.131348	0.177103	0.162238	0	0.997963	0.503973
random_sample85	0.169307	0.17792	0.0191568	0.201258	0.0903924	0.0299096	0.0431665	0.0314086	0.0579653	0.179516	0	0.998352	0.564452
random_sample86	0.0880635	0.153032	0.0522646	0.176658	0.121262	0.155794	0.0088497	0.00221784	0.151142	0.0907154	0	0.98986	0.62362
random_sample87	0.243391	0.150371	0.0607503	0.105419	0.0429613	0.0730586	0.0226853	0.123542	0.0683554	0.109465	0	0.99796	0.536647
random_sample88	0.114841	0.206242	0	0.0831266	0.0327302	0.091502	0.106301	0.123826	0.0704661	0.170964	0	0.999126	0.529657
random_sample89	0.170062	0.124859	0.0768493	0.210807	0.0543573	0.122712	0.0671531	0.0340609	0	0.139138	0	0.993572	0.587893
random_sample90	0.0772658	0.0671579	0.144748	0.103726	0.069384	0.144323	0.117797	0.130984	0.0190959	0.125519	0	0.998681	0.520076
random_sample91	0.0232554	0.0148602	0.135949	0.149347	0.098163	0.0398386	0.0715828	0.215561	0.0916719	0.159771	0	0.985313	0.349735
random_sample92	0.0738124	0.0262612	0.177425	0.108392	0.145023	0.0237295	0.182627	0.12822	0.109376	0.0251334	0	0.992248	0.517005
random_sample93	0.117146	0.241519	0.164041	0.113788	0.0432092	0.0893605	0.0309483	0.123117	0.0615951	0.0152759	0	0.998086	0.538111
random_sample94	0.0582276	0.178705	0.158474	0.22689	0.0170075	0.13881	0.0713343	0.0585431	0.0507673	0.0412412	0	0.995444	0.575465
random_sample95	0.132247	0.14145	0.00874329	0.242066	0.0427579	0.0209106	0.0500453	0.0601732	0.180533	0.121075	0	0.998915	0.537599
random_sample96	0.049949	0.0984048	0.0486998	0.0438461	0.137558	0.121488	0.131489	0.127208	0.145731	0.095626	0	0.999321	0.528475
random_sample97	0.117023	0.137747	0.012519	0.0777063	0.0449755	0.0555034	0.196061	0.127018	0.0598299	0.171617	0	0.998059	0.522397
random_sample98	0.115996	0.103283	0.169129	0.014884	0.109255	0.0249236	0.142522	0.0556936	0.102082	0.162232	0	0.957265	0.669876
random_sample99	0.0949948	0.0174288	0.08694	0.113664	0.220028	0.194431	0.14716	0.040407	0.0196468	0.0653002	0	0.982573	0.609541
random_sample100	0.177141	0.0476504	0.194282	0.0173163	0.167011	0.00480652	0.207507	0.056784	0.00968459	0.117817	0	0.978188	0.638503
random_sample101	0.130942	0.0521516	0.148844	0.114457	0.116305	0.160213	0.0534361	0.0360178	0.13995	0.0476851	0	0.940591	0.689074
random_sample102	0.106908	0.134371	0.0649063	0.0907773	0.044902	0.0935595	0.0633289	0.126908	0.0821407	0.192197	0	0.998181	0.524108
random_sample103	0.172578	0.028521	0.0752921	0.0403562	0.118019	0.189577	0.0514926	0.126202	0.00695077	0.191011	0	0.998862	0.533321
random_sample104	0.251487	0.00108926	0.017523	0.0481586	0.192775	0.0230826	0.0823336	0.125562	0.14324	0.114749	0	0.995181	0.513011
random_sample105	0.141503	0.084532	0.0590242	0.182504	0.112453	0.00833464	0.0845494	0.0331135	0.131733	0.162253	0	0.996351	0.580156
random_sample106	0.173575	0.0780728	0.019057	0.0526654	0.146265	0.0704736	0.179931	0.127423	0.140534	0.0120028	0	0.99913	0.529727
random_sample107	0.0129884	0.20936	0.0290802	0.0519082	0.184047	0.153539	0.0718177	0.132755	0.0693111	0.0851935	0	0.995274	0.495866
random_sample108	0.146338	0	0.107205	0.0375302	0.213598	0.0339711	0.295941	0.128742	0.013642	0.023032	0	0.994695	0.506187
random_sample109	0.0601986	0.196268	0.0472229	0.210534	0.122954	0.0142546	0.113911	0.0028988	0.0856824	0.146076	0	0.988653	0.563878
random_sample110	0.174729	0.0146048	0.151016	0.0365917	0.133087	0.104568	0.107206	0.123066	0.013085	0.142045	0	0.999119	0.539877
random_sample111	0.0136911	0.104439	0.129719	0.0499058	0.140237	0.165679	0.0621942	0.130147	0.0852134	0.118776	0	0.999312	0.520685
random_sample112	0.0899903	0.0706817	0.18386	0.0805349	0.163102	0.16278	0.0717574	0.0356271	0.133865	0.00780138	0	0.97451	0.670338
random_sample113	0.146823	0.100705	0.114577	0.11961	0.0758491	0.0813025	0.0863225	0.125612	0.141502	0.00769766	0	0.998756	0.535652
random_sample114	0.0199284	0.183231	0.181518	0.108852	0.0539668	0.150605	0.0392334	0.129372	0.0292677	0.104025	0	0.998186	0.521846
random_sample115	0.0683397	0.255965	0.114123	0.0153752	0.0577358	0.0207419	0.167536	0.115956	0.0793345	0.104893	0	0.996341	0.563316
random_sample116	0.122958	0.0628061	0.125125	0.0857322	0.0556657	0.0257732	0.151861	0.123559	0.102523	0.143996	0	0.998874	0.534857
random_sample117	0.102143	0.168305	0.0864541	0.02508	0.0474001	0.113672	0.0784528	0.11985	0.0818021	0.17684	0	0.992736	0.563635
random_sample118	0	0.144777	0.147016	0.074887	0.0864282	0.17302	0.0961902	0.0103136	0.174509	0.0928578	0	0.933804	0.717151
random_sample119	0.107539	0	0.111729	0.126874	0.0934981	0.19738	0.0796664	0.130576	0.0961432	0.0565943	0	0.999084	0.524817
random_sample120	0.125386	0.144917	0.0759589	0.154124	0.0436873	0.097944	0.0374372	0.126453	0.022185	0.171907	0	0.992149	0.505258
random_sample121	0.0841366	0.0607725	0.107817	0.125046	0.134615	0.144463	0.0803374	0.131959	0.0894962	0.0413569	0	0.993831	0.512281
random_sample122	0.197089	0.171161	0.000487823	0.120656	0.0596555	0.157551	0.0845746	0.126284	0.0757422	0.00679936	0	0.999126	0.532382
random_sample123	0.00603678	0.0982999	0.127078	0.135245	0.10097	0.10656	0.111748	0.130789	0.0343459	0.148928	0	0.994589	0.494924
random_sample124	0.160447	0	0.0514464	0.115459	0.107835	0.0182785	0.212639	0.124554	0.101546	0.107797	0	0.995926	0.515187
random_sample125	0.162482	0.0102941	0.121145	0.102858	0.0795033	0.112425	0.126694	0.122903	0.138554	0.0231424	0	0.998354	0.552228
random_sample126	0.10732	0.205687	0.0489517	0.191685	0.108287	0.175073	0	0.0340978	0.058279	0.0706193	0	0.994329	0.598344
random_sample127	0.123719	0.112021	0.115556	0.0343653	0.127501	0.0520973	0.067681	0.121961	0.0997881	0.14531	0	0.997837	0.535934
random_sample128	0.0648489	0.165411	0.042462	0.106209	0.0560439	0.0795144	0.0993366	0.128297	0.173728	0.0841487	0	0.999145	0.523895
random_sample129	0.17247	0.0984747	0.0574667	0	0.164768	0.125411	0.0895814	0.125626	0.146673	0.019529	0	0.996725	0.540819
random_sample130	0.018391	0.0723047	0	0.237223	0.137723	0.0909419	0.177468	0.0383893	0.0806895	0.14687	0	0.999358	0.522726
random_sample131	0.11472	0.19621	0.0566579	0.0385175	0.104422	0.0745191	0.00394419	0.121955	0.136761	0.152293	0	0.999104	0.535384
random_sample132	0.012972	0.16765	0.0817592	0.17933	0.0411449	0.121547	0.0315563	0.0605927	0.137977	0.165471	0	0.993596	0.584523
random_sample133	0.0535531	0.0495599	0.117895	0.0917998	0.0934111	0.0728052	0.138538	0.124346	0.124881	0.13321	0	0.997803	0.52889
random_sample134	0.129051	0.0393433	0.157082	0.096105	0.0503012	0.105893	0.150502	0.1239	0.0485771	0.0992454	0	0.998437	0.544526
random_sample135	0.123782	0.0755626	0.122836	0.0955395	0.0487515	0.103737	0.0985999	0.123691	0.0765186	0.130982	0	0.998498	0.541021
random_sample136	0.0502921	0.211975	0.0224281	0.224371	0.0542589	0.0569788	0.0949937	0.0115708	0.122124	0.151008	0	0.989636	0.574509
random_sample137	0.115236	0.174346	0.0313312	0.228755	0.038844	0.0381285	0.146289	0.0606609	0.0185231	0.147887	0	0.999267	0.530853
random_sample138	0.0934301	0.0937314	0.0813327	0.20993	0.0713879	0.237007	0.0338138	0.0657522	0.0199453	0.0936697	0	0.99372	0.572577
random_sample139	0.0766193	0.233365	0.0196806	0.235828	0.0448482	0.126312	0.0364677	0.0595904	0.139763	0.0275264	0	0.998368	0.56183
random_sample140	0.10866	0.199431	0.0536071	0.0247222	0.106229	0.114495	0.128241	0.122189	0	0.142426	0	0.999144	0.536341
random_sample141	0.164716	0.0224824	0.171677	0.0575509	0.121472	0.112612	0.0656502	0.0600863	0.180562	0.0431916	0	0.942335	0.687422
random_sample142	0.0550368	0.0960162	0.0353615	0.0552997	0.169562	0.23947	0.084498	0.13551	0.0147036	0.114541	0	0.998839	0.499036
random_sample143	0.0481935	0.0881298	0.147648	0.0944704	0.0600738	0.136683	0.112504	0.126977	0.0395355	0.145785	0	0.998457	0.52936
random_sample144	0.0381249	0.195016	0.145638	0.10104	0.0482975	0.0517518	0.100698	0.120415	0.16677	0.0322503	0	0.998637	0.546188
random_sample145	0.0706312	0.0252027	0.168289	0.107635	0.0714162	0.128374	0.0567876	0.124909	0.132792	0.113963	0	0.997491	0.53928
random_sample146	0.253311	0.0884888	0.183856	0.108006	0.0547656	0.0547211	0.0533873	0.122772	0.0117646	0.0689279	0	0.997447	0.541093
random_sample147	0.133348	0.170568	0.121863	0.102486	0.047204	0.0801421	0.0685145	0.1257	0.0531742	0.0969996	0	0.998598	0.531572
random_sample148	0.126804	0.0760516	0.0702392	0.0407918	0.135654	0.135452	0.13856	0.12537	0.0516014	0.0994755	0	0.999215	0.534859
random_sample149	0.0195136	0.224909	0.175541	0.0856236	0	0.105948	0.0797539	0.118051	0.188756	0.00190388	0	0.986893	0.577931
random_sample150	0.196708	0.0124758	0.0659632	0.111846	0.114157	0.034273	0.117282	0.124956	0.171634	0.0507051	0	0.996698	0.52877

## Sheet: estimated MuSiC 200
estimated proportion MuSiC GES200	ImmuneCells	ExtracellularMatrixCells	TissueStemCells	ProPIT1	Somatotrophs	Corticotrophs	Lactotrophs	Gonadotrophs	Thyrotrophs	Pituicytes
random_sample1	0.12789	0.28349	0.0229086	0.104657	0.0867663	0.0630695	0.226057	0	0.000515285	0.0846458
random_sample2	0	0.204672	0.258712	0.0121504	0.0379854	0.156072	0.262768	0	0	0.0676395
random_sample3	0.165061	0.00254183	0.259276	0.147287	0	0.0889287	0.153608	0.0389666	0.00803495	0.136296
random_sample4	0.117547	0.261011	0.0973203	0.103723	0	0.165271	0.0689364	0	0.0810327	0.105159
random_sample5	0.0254061	0.0706225	0	0.215066	0.0321812	0.166703	0.316855	0.00716377	0.0365343	0.129469
random_sample6	0.0147355	0.179241	0.124762	0.140686	0.000628839	0.223719	0.229203	0	0	0.0870251
random_sample7	0.0970608	0.232864	0.191949	0.0995388	0.147585	0.0188137	0.106502	0.0306838	0.0493208	0.0256817
random_sample8	0	0.046606	0.0970577	0.288639	0.0450006	0.346523	0.0745395	0.0308814	0.0605448	0.0102076
random_sample9	0.147132	0.105097	0.123316	0.0868282	0.230006	0.145272	0.104717	0	0	0.0576306
random_sample10	0.121843	0	0.0275811	0.192955	0.189055	0.143535	0.16288	0.00992462	0.0248249	0.127401
random_sample11	0.0764965	0.107608	0.02656	0.0731605	0.193317	0.200284	0.284969	0.0300725	0	0.00753332
random_sample12	0.130862	0.19511	0.202636	0.126841	0.0565339	0.0905773	0.0560724	0	0.0180202	0.123348
random_sample13	0.024115	0.144848	0.154051	0.0784292	0.104324	0.0546444	0.270356	0.0533361	0	0.115896
random_sample14	0.10979	0.189576	0.0991745	0.141633	0.115195	0.0614362	0.208357	0	0.000247551	0.0745922
random_sample15	0.000268024	0.015373	0.143023	0.186399	0.183075	0.216475	0.106145	0.0923824	0.00109866	0.0557605
random_sample16	0.136356	0.101846	0.249751	0.0352376	0.124641	0.149995	0.0744238	0	0	0.127751
random_sample17	0.188811	0.244473	0.217977	0	0.133249	0.0199889	0.179084	0	0	0.0164167
random_sample18	0.134611	0.113687	0.106107	0.0467411	0.0723885	0	0.301865	0.0137913	0.0812512	0.129558
random_sample19	0.159752	0.208457	0.0362742	0.00156777	0.106748	0.175097	0.235126	0.0277184	0	0.0492589
random_sample20	0.0166983	0.343143	0.0241756	0	0	0	0.26081	0	0.148197	0.206976
random_sample21	0.202879	0.115298	0.218377	0.052644	0	0.0788026	0.285796	0.0110408	0	0.0351629
random_sample22	0.0991108	0.19012	0.0632977	0	0.0428263	0.177019	0.223381	0	0.0430514	0.161195
random_sample23	0.102413	0.0847326	0.161388	0.175877	0.0483083	0.242681	0.130412	0	0	0.0541875
random_sample24	0.0610087	0.0400265	0.0695059	0.0782459	0.246898	0.232909	0.0573016	0.0745086	0.0183173	0.121278
random_sample25	0	0.142814	0.0224956	0.0154641	0.13355	0.149886	0.128169	0	0.0982335	0.309389
random_sample26	0.0488125	0.0995396	0.0631475	0.109989	0	0.279757	0.0942333	0.0186312	0.100999	0.184891
random_sample27	0.172825	0	0.0660964	0.1762	0.0940925	3.1754e-05	0.284561	0	0.0404875	0.165706
random_sample28	0	0.26298	0.229009	0	0.200357	0.0473386	0.150944	0.000943007	0.0403399	0.0680893
random_sample29	0.161594	0.0197083	0.0704668	0.315409	0.107436	0.01883	0.300684	0	0	0.005872
random_sample30	0.247118	0.179774	0.139875	0.0342479	0.0703265	0.0069205	0.287511	0.0333045	0.000922387	0
random_sample31	0.09172	0.140552	0	0.0528943	0.186188	0.275178	0.172718	0	0	0.0807489
random_sample32	0	0.275396	0.0927674	0	0	0.20031	0.119213	0.00974074	0.13675	0.165822
random_sample33	0.0439767	0.143571	0	0.0580852	0.0499427	0.261684	0.17628	0.0485983	0.0615894	0.156272
random_sample34	0.16496	0.14164	0.00350478	0.13095	0.131376	0.107919	0.188025	0	0.0731418	0.0584839
random_sample35	0.0816366	0.00216542	0.240538	0.0108746	0	0	0.391974	0.000508128	0.0796942	0.192609
random_sample36	0.102557	0.125979	0.0269691	0.0355668	0.175949	0.0805367	0.296337	0.0789694	0.000371328	0.0767649
random_sample37	0.0908715	0.12272	0.109215	0.162312	0.0804202	0.0917395	0.222901	0.0588724	0	0.0609494
random_sample38	0	0.0689688	0.307575	0	0.108529	0.261348	0.0921019	0	0	0.161478
random_sample39	0.126631	0.199032	0.0970743	0.0315175	0.173556	0.219232	0.0547702	0.075152	0	0.0230344
random_sample40	0.153001	0.0907129	0.205039	0	0.130889	0.0662089	0.260997	0.0371524	0.0529295	0.00306982
random_sample41	0	0.138609	0.236718	0.00724695	0.223073	0.000265863	0.34058	0	0	0.0535081
random_sample42	0	0.279013	0.0866526	0.207401	0.0189894	0.0182169	0.194062	0.107292	0.0770219	0.0113503
random_sample43	0	0.0656161	0.367374	0.180319	0.0955725	0	0.158871	0	0.0571364	0.0751115
random_sample44	0.0988561	0.272955	0.146023	0	0.28066	0	0.123879	0	0	0.0776278
random_sample45	0.112001	0.259482	0.0993084	0.142331	0.0451034	0.0839837	0.12636	0.0323203	0.0833062	0.0158047
random_sample46	0.0390728	0.168536	0.189454	0.066624	0.066445	0.0413148	0.118119	0.0175894	0.152568	0.140277
random_sample47	0.059282	0.0426933	0.296513	0	0	0.222287	0.164449	0	0.0186864	0.196089
random_sample48	0.040981	0	0.282735	0.157527	0.0446178	0.0726555	0.202292	0.0638026	0	0.135389
random_sample49	0	0.183356	0.250015	0	0.20523	0.0773895	0.284009	0	0	0
random_sample50	0.277241	0.093747	0.228642	0.0289887	0.110967	0.0153852	0.242158	0	0	0.00287157
random_sample51	0.000467228	0.0374293	0.16772	0.130669	0	0.241054	0.228762	0	0.128114	0.0657842
random_sample52	3.82186e-06	0.303517	0.116493	0.0557093	0.130414	0.0616035	0.149292	0	0.0374009	0.145566
random_sample53	0.147973	0.229774	0.217847	0	0.163862	0.123663	0.0488986	0.0167006	0.0245437	0.0267379
random_sample54	0.261847	0	0.316067	0.112679	0.0988422	0.00300383	0.0366344	0.019891	0.113496	0.0375408
random_sample55	0.0968243	0.265337	0.15312	0	0.0886654	0.145317	0.211807	0	0	0.0389299
random_sample56	0.211663	0.0135584	0.204762	0	0	0	0.318368	0	0.0925613	0.159087
random_sample57	0.208183	0.109922	0	0	0.0523116	0.0808995	0.312334	0	0.04287	0.193479
random_sample58	0.11532	0.121706	0.379023	0.0210985	0.000828626	0.161309	0.0226646	0	0.0738904	0.104159
random_sample59	0	0.171399	0.204911	0.061405	0.00362967	0.0828085	0.281556	0.0569691	0.029576	0.107745
random_sample60	0	0.239398	0.149183	0.100317	0.146342	0.0619411	0.242573	0	0	0.0602452
random_sample61	0.090676	0.0732714	0.280581	0.0260452	0.0633846	0.0732206	0.297778	0	0.0134426	0.0816012
random_sample62	0.0493573	0.167004	0.193939	0.0767761	0.124732	0.210608	0.077387	0	0.0300019	0.0701949
random_sample63	0.121175	0.109705	0.0488811	0.161225	0	0.181038	0.15212	0.00932291	0.0978739	0.11866
random_sample64	0.0405167	0.0779589	0.0719225	0.0158728	0.103286	0.198041	0.111998	0.0183263	0.179939	0.18214
random_sample65	0.0372263	0	0.127037	0.116318	0.0760692	0.134976	0.200701	0	0.118476	0.189196
random_sample66	0	0.264797	0.298212	0.0934961	0.0901796	0.0712958	0.0985723	0	0.0373943	0.0460531
random_sample67	0.0821928	0.300995	0.0354024	0.180681	0	0.134057	0.193384	0	0.0358554	0.0374319
random_sample68	0.125508	0.402767	0.00369158	0.1108	0.00199527	0.0139016	0.182038	0	0.0561357	0.103163
random_sample69	0.0771553	0.201188	0.190277	0.191925	0	0.14171	0.0923096	0	0.0250278	0.0804085
random_sample70	0.0328363	0.138704	0.198501	0.0843578	0	0.146999	0.1612	0.0417135	0.138129	0.0575603
random_sample71	0.218057	0.0966504	0.0337746	0.115251	0.159675	0.144435	0.106747	0	0.000538612	0.124871
random_sample72	0.147587	0.280161	0.0503817	0.0408797	0.13732	0.116067	0.139086	0	0	0.0885176
random_sample73	0.0310001	0.155259	0.020838	0.150081	0.00389762	0.224228	0.192301	0.00778596	0.0392857	0.175323
random_sample74	0.00516434	0.270646	0.22132	0.186397	0	0.0608823	0.105987	0.00798016	0.023228	0.118394
random_sample75	0.171376	0.0970548	0.167818	0.131003	0.143119	0.0337939	0.0760684	0.0228969	0.11687	0.040001
random_sample76	0.00985314	0.0147224	0.150808	0	0	0.0523026	0.273268	0	0.231806	0.26724
random_sample77	0.186225	0.210782	0.0127021	0.000877225	0.118259	0.111092	0.279699	0	0	0.0803631
random_sample78	0.072452	0.0108799	0.105114	0	0.162477	0	0.307032	0.0548438	0.0879468	0.199254
random_sample79	0.162742	0.206706	0.152455	0	0.200382	0.00714307	0.153091	0.0397488	0.0607447	0.0169864
random_sample80	0.224767	0.0797317	0.25205	0	0.150549	0.0351064	0.136488	0	0.105016	0.0162924
random_sample81	0.177192	0.339809	0.0185303	0.0907859	0.0969249	0	0.191729	0	0	0.0850286
random_sample82	0	0.217924	0.182885	0.0280119	0.104475	0.097255	0.303989	0	0	0.0654598
random_sample83	0.0319543	0.25792	0.217205	0	0	0.404694	0.0880675	0	0.000159382	0
random_sample84	0.0167108	0.135523	0	0.120269	0.157912	0.196818	0.174478	0.0493907	0.148898	0
random_sample85	0.198962	0.262993	0.00235194	0.116368	0.11928	0.00340006	0.151882	0	0.115807	0.0289561
random_sample86	0.0698751	0.252295	0.0579295	0.0850062	0.111334	0	0.186551	0.0502276	0.0190274	0.167754
random_sample87	0.247926	0.266488	0.0429825	0.0922775	0.0258258	0.239309	0.0328365	0	0.00335176	0.0490031
random_sample88	0.102185	0.317685	0	0.231837	0.00986162	0.138974	0.104263	0	0.0347021	0.0604926
random_sample89	0.156269	0.204047	0.120158	0.107481	0.183734	0	0.0904222	0	0.0360251	0.101865
random_sample90	0.0120453	0.112083	0.218298	0.0502214	0.0264163	0.200951	0.161966	0	0.0814437	0.136575
random_sample91	0	0	0.183302	0	0.17595	0.371243	0.172295	0	0.0585166	0.0386939
random_sample92	0.0223748	0.0885171	0.247242	0.0493779	0.14513	0.133164	0.294818	0.00281631	0	0.0165595
random_sample93	0.0439797	0.377137	0.239126	0	0.0806789	0.144868	0.0691753	0	0	0.0450349
random_sample94	0.0232772	0.236544	0.282622	0.099176	0.214772	0	0.02914	0	0.00098182	0.113487
random_sample95	0.120839	0.233118	0	0.0169544	0.321843	0.0823562	0.0731538	0.067398	0.0710007	0.0133357
random_sample96	0.00629528	0.160357	0.052895	0.0732483	0.0907911	0.108491	0.293674	0.0378702	0.0399935	0.136384
random_sample97	0.108359	0.172595	0	0.298312	0	0.264072	0.0542166	0	0.0445907	0.0578537
random_sample98	0.103457	0.143465	0.267034	0.119889	0.00061739	0.0310296	0.16809	0.00538539	0.140795	0.0202371
random_sample99	0.091961	0.00793155	0.135166	0.110507	0.07289	0.03071	0.344522	0	0	0.206312
random_sample100	0.174741	0.0847894	0.267523	0.192899	0.0121847	0.00547639	0.24035	0	0.0220369	0
random_sample101	0.162455	0.0284895	0.251985	0.104105	0.0633427	0	0.181367	0.0445238	0	0.163732
random_sample102	0.0637819	0.256378	0.0594047	0.0755195	0	0.258512	0.079475	0	0.118549	0.0883787
random_sample103	0.192103	0.051959	0.101652	0	0	0.0681639	0.213027	0	0.18598	0.187114
random_sample104	0.325863	0	0.000126177	0.0204791	0.0738076	0.144653	0.383322	0.0357757	0.00501774	0.0109558
random_sample105	0.183052	0.103198	0.0784909	0.080881	0.130102	0.0205773	0.194386	0.0348738	0.157026	0.0174126
random_sample106	0.15428	0.143215	0	0.113945	0.000919223	0.341632	0.197439	0	0	0.0485689
random_sample107	0	0.228811	0.0403108	0	0.0349786	0.191039	0.374728	0	0	0.130133
random_sample108	0.103058	0.0508818	0.140551	0.194455	0	0.151097	0.350904	0	0	0.00905295
random_sample109	0.0282867	0.314756	0.0474428	0.0671208	0.128338	0	0.339898	0	0.0664631	0.00769443
random_sample110	0.191283	0.000772401	0.234741	0.0552428	0.0448842	0.0818954	0.211183	0	0.0829476	0.0970507
random_sample111	0	0.123312	0.21979	0.000358185	0.047055	0.10395	0.287779	0	0.0660308	0.151726
random_sample112	0.0751525	0.110498	0.273945	0.045713	0	0	0.274943	0.041636	0	0.178113
random_sample113	0.144997	0.172276	0.14722	0	0.108241	0.135856	0.202888	0.0276865	0	0.0608361
random_sample114	0	0.212871	0.296483	0	0.0788023	0.165623	0.133458	0	0.0197723	0.0929907
random_sample115	0.0259446	0.395939	0.164104	0.229498	0.0371181	0.0403839	0.0985211	0	0	0.0084914
random_sample116	0.0799396	0.109633	0.21116	0.128466	0.0575346	0.178355	0.151592	0	0.0701855	0.0131343
random_sample117	0.0738619	0.298361	0.127807	0.0813969	0	0.0470226	0.124166	0	0.162944	0.0844407
random_sample118	0	0.0971037	0.265893	0.136159	0.000270427	0	0.172709	0.0741654	0.0513524	0.202347
random_sample119	0.100185	0	0.156538	0.0536541	0.106965	0.182831	0.193411	0	0.0190945	0.187322
random_sample120	0.0934646	0.271058	0.120873	0	0.215935	0.116196	0.0652591	0	0.0800143	0.0372001
random_sample121	0.0251231	0.152113	0.14904	0	0.115733	0.163362	0.264421	0.0091262	0	0.121082
random_sample122	0.213253	0.270803	0	0.0139668	0.170669	0.0996789	0.112985	0	0	0.118644
random_sample123	0	0.0725557	0.192247	0.00342325	0.212531	0.128701	0.224137	0	0.0637752	0.10263
random_sample124	0.193274	0.00279664	0.0674517	0.187508	0.198111	0.105935	0.219998	0	0.00681844	0.0181085
random_sample125	0.177275	0.0236441	0.19237	0.142281	0	0.153272	0.182298	0.0205069	0	0.108353
random_sample126	0.0846183	0.316175	0.0673575	0.00181379	0.0947232	0	0.22649	0	0.0252819	0.183541
random_sample127	0.0980153	0.204346	0.170234	0.0133048	0.014874	0.0940175	0.26216	0	0.108274	0.0347748
random_sample128	0.021852	0.287824	0.0121195	0.0918051	0.141203	0.175809	0.130665	0.0509229	0	0.0877988
random_sample129	0.151799	0.25133	0.041042	0	0	0.183313	0.287714	0.0164423	0	0.0683595
random_sample130	0	0.0858431	0	0.118721	0.304244	0.00793865	0.307921	0.00502071	0.0866042	0.0837068
random_sample131	0.0784652	0.31604	0.0573028	0.016881	0	0.157036	0.211061	0.0213844	0.0682797	0.0735497
random_sample132	0	0.21063	0.142124	0.0426263	0.100381	0.0583703	0.0888307	0.0536263	0.178541	0.12487
random_sample133	0.000476503	0.111606	0.184946	0.144038	0.0211343	0.127827	0.236151	0.0326909	0.0571126	0.0840176
random_sample134	0.100054	0.101493	0.234269	0.206356	0.0841695	0.12393	0.0627115	0	0	0.0870171
random_sample135	0.141694	0.0584966	0.202258	0.136312	0.00336807	0.179492	0.0918767	0	0.073871	0.112632
random_sample136	0.015485	0.337537	0.0117869	0.080713	0.23867	0.000158666	0.088557	0.0199674	0.143096	0.0640291
random_sample137	0.0795079	0.289153	0.012872	0.0923603	0.222197	0.0652744	0.132266	0	0.069923	0.0364457
random_sample138	0.0564459	0.212059	0.0947731	0.0527404	0.132349	0.01577	0.187206	0	0	0.248658
random_sample139	0.00111141	0.460394	0.00523367	0.0105879	0.247679	0.0516299	0.103382	0.0346911	0.00139493	0.0838954
random_sample140	0.0538959	0.36246	0.0560457	0.130903	0	0.103752	0.200087	0	0.0106876	0.0821695
random_sample141	0.1928	0.0235641	0.248799	0.081133	0.00024717	0.0428517	0.208895	0.0896574	0.000386539	0.111666
random_sample142	0.000383136	0.170639	0.0067829	0.0238296	0.0312038	0.134819	0.381825	0	0.0123204	0.238198
random_sample143	0.00117756	0.101615	0.260078	0.156972	0.00240385	0.177886	0.112611	0	0.0585569	0.128699
random_sample144	0.000112958	0.236895	0.258757	0.10681	0.0312424	0.144985	0.101625	0.0724465	0	0.0471267
random_sample145	0.0558526	0.0609813	0.2707	0.0737497	0.00535906	0.0866152	0.209783	0.0327055	0.0842388	0.120015
random_sample146	0.241086	0.0941725	0.298402	0.0645003	0	0.226161	0.0495557	0	0	0.0261222
random_sample147	0.0727974	0.295599	0.153072	0.0163334	0.117072	0.148917	0.116795	0	0.015239	0.0641744
random_sample148	0.107096	0.184141	0.065612	0.157326	0.00823574	0.0733516	0.286554	0	0	0.117682
random_sample149	0	0.269141	0.327029	0.0757035	0	0.117054	0.0531811	0.0761185	0	0.0817719
random_sample150	0.239948	0.0419931	0.0756492	0.0734594	0.091228	0.185461	0.222866	0.0428286	0.000217066	0.0263492

## Sheet: estimated CIBERSORTx
estimated proportion CIBERSORTx	ImmuneCells	ExtracellularMatrixCells	TissueStemCells	ProPIT1	Somatotrophs	Corticotrophs	Lactotrophs	Gonadotrophs	Thyrotrophs	Pituicytes	P-value	Correlation	RMSE
random_sample1	0.151766	0.126373	0.00204547	0.157548	0.193211	0.0552606	0.159691	0	0.0267337	0.127372	0	0.999398	0.663604
random_sample2	0.0641672	0.126045	0.0858512	0.0758479	0.151838	0.123826	0.220985	0.00504185	0.0158589	0.130539	0	0.99946	0.531438
random_sample3	0.15123	0.0190229	0.0821627	0.180971	0.0404037	0.0686619	0.127348	0.12821	0.0176075	0.184383	0	0.998988	0.696066
random_sample4	0.156127	0.145803	0.0179851	0.215682	0.04633	0.119078	0.0357703	0.0322317	0.05559	0.175402	0	0.999473	0.57072
random_sample5	0.0311565	0.0454383	0	0.265468	0.129696	0.114746	0.173534	0.0769473	0.0427987	0.120215	0	0.999662	0.554991
random_sample6	0.0607534	0.079603	0.0431938	0.25248	0.000103921	0.131852	0.217295	0.0357839	0.020684	0.158251	0	0.995984	0.530147
random_sample7	0.147444	0.116459	0.0584581	0.155016	0.263183	0.00792159	0.0250721	0.140318	0.0368586	0.0492694	0	0.998452	0.732034
random_sample8	0	0.0550158	0.0288508	0.33291	0.147319	0.212854	0.0164245	0.151887	0.0547388	0	0	0.99972	0.318455
random_sample9	0.157816	0.032111	0.0312158	0.192465	0.332361	0.0961559	0.0393165	0.0139281	0.00293671	0.101694	0	0.999391	0.572491
random_sample10	0.096288	0	0.00659562	0.18949	0.301633	0.0804734	0.105286	0.07404	0.0323098	0.113885	0	0.999596	0.605381
random_sample11	0.0909021	0.0457478	0.0102234	0.147531	0.248922	0.113582	0.176569	0.14114	0.0253827	0	0	0.999255	0.532807
random_sample12	0.144268	0.126554	0.0559487	0.116888	0.150704	0.0784916	0.055926	0.0471477	0.0271037	0.196968	0	0.993218	0.66046
random_sample13	0.0685839	0.0430614	0.0442235	0.153945	0.152197	0.0417357	0.177032	0.145875	0.00713281	0.166214	0	0.997284	0.707664
random_sample14	0.13268	0.0746161	0.0314486	0.207699	0.181922	0.04373	0.178247	0	0.0315311	0.118125	0	0.999392	0.686854
random_sample15	0.0249681	0.0103301	0.0418639	0.271042	0.241825	0.143737	0.0164778	0.191442	0.0199724	0.0383425	0	0.999327	0.485768
random_sample16	0.153558	0.0775893	0.0679377	0.0816003	0.262836	0.0968901	0.0379468	0	0.00919241	0.212449	0	0.999068	0.600644
random_sample17	0.225812	0.160825	0.0711838	0.0316051	0.197918	0.0342174	0.1441	0.0713254	0.00964229	0.0533704	0	0.999023	0.705391
random_sample18	0.128695	0.049427	0.0201329	0.0866207	0.149911	0.0073053	0.24215	0.094221	0.0426159	0.178921	0	0.99299	0.730427
random_sample19	0.187691	0.0722474	0.0147116	0.0458447	0.186938	0.0954575	0.206873	0.119403	0.0128	0.0580337	0	0.999593	0.584033
random_sample20	0.0643441	0.177989	0	0.0980484	0.0168531	0.00390717	0.274568	0.0192855	0.0760372	0.268968	0	0.999009	0.727567
random_sample21	0.208328	0.0765242	0.0793203	0.106251	0.0463969	0.0529452	0.265261	0.0826526	0.011766	0.0705547	0	0.999019	0.682405
random_sample22	0.12861	0.0763735	0.0160963	0.0578664	0.136263	0.130458	0.123334	0.0642782	0.0315159	0.235205	0	0.999565	0.534748
random_sample23	0.135151	0.0273293	0.0580267	0.306793	0.0956196	0.152096	0.0935218	0.0343755	0.00755819	0.0895288	0	0.999676	0.485169
random_sample24	0.0749057	0.00907347	0.0213909	0.105925	0.318213	0.138346	0	0.183948	0.0286064	0.119592	0	0.999357	0.492259
random_sample25	0	0.0960507	0	0.0698361	0.21876	0.0890913	0.112524	0.0264866	0.0532006	0.33405	0	0.999556	0.612724
random_sample26	0.08862	0.0101044	0.0208986	0.255944	0.0293714	0.143686	0.0321828	0.138827	0.0461041	0.234262	0	0.999499	0.522146
random_sample27	0.118431	0	0.0182163	0.218802	0.166629	0.0131185	0.24671	0.00786588	0.0388331	0.171394	0	0.999073	0.715575
random_sample28	0.0297213	0.172607	0.0483036	0.0286275	0.336406	0.0460062	0.107976	0.0714769	0.0361301	0.122745	0	0.999321	0.650007
random_sample29	0.139015	0.0045755	0.016897	0.367588	0.127202	0.0373047	0.277239	0	0.0301778	0	0	0.995335	0.675466
random_sample30	0.249587	0.103837	0.0425578	0.108486	0.135343	0.00810723	0.220552	0.125581	0.00594854	0	0	0.998771	0.728096
random_sample31	0.0988194	0.0860248	0	0.0788962	0.324052	0.144339	0.151665	0.00915388	0.0261896	0.0808609	0	0.999762	0.454697
random_sample32	0.0151517	0.162428	0.0159587	0.0502071	0.0630801	0.144649	0.141165	0.10019	0.0518931	0.255277	0	0.999265	0.499658
random_sample33	0.0561024	0.0809718	0	0.0761572	0.198079	0.138187	0.117727	0.139694	0.0426915	0.150391	0	0.999775	0.501145
random_sample34	0.170545	0.00210223	0.0125395	0.226808	0.18697	0.078008	0.140422	0.0651872	0.0522114	0.0652064	0	0.997012	0.632874
random_sample35	0.0908897	0	0.0848214	0.0912997	0.0585174	0	0.322182	0.0540025	0.0477269	0.25056	0	0.998381	0.734994
random_sample36	0.0902421	0.0743128	0	0.0160007	0.184114	0.0519948	0.286563	0.159105	0.0331837	0.104484	0	0.999477	0.647185
random_sample37	0.101464	0.0545653	0.0324951	0.240134	0.158268	0.0529723	0.135127	0.148025	0.014503	0.0624465	0	0.995744	0.686603
random_sample38	0.0126072	0.0920083	0.0863432	0.0164439	0.279361	0.185185	0.032339	0.0118	0.00687124	0.277041	0	0.999707	0.394811
random_sample39	0.14501	0.118346	0.0272266	0.0466956	0.247711	0.120421	0.0465202	0.217305	0.0148738	0.0158912	0	0.999534	0.534588
random_sample40	0.162545	0.0465383	0.0621303	0.0702173	0.204662	0.0419156	0.234437	0.154316	0.0209823	0.00225658	0	0.998943	0.674893
random_sample41	0	0.130727	0.0650244	0.0841844	0.281513	0.0201052	0.278711	0.0365565	0.00758406	0.0955943	0	0.999159	0.659286
random_sample42	0.024047	0.172141	0.0146498	0.247655	0.0985606	0.0236381	0.163544	0.207704	0.0372518	0.0108093	0	0.998962	0.721429
random_sample43	0.0055868	0.0982817	0.104588	0.229476	0.165646	0.00370707	0.166888	0.0490942	0.0403856	0.136347	0	0.99806	0.744825
random_sample44	0.155465	0.120392	0.0382395	0.0039938	0.354649	0	0.101809	0.0479424	0.00782933	0.16968	0	0.996809	0.697116
random_sample45	0.136647	0.164499	0.0209582	0.230402	0.0979006	0.0636771	0.108098	0.133395	0.0368999	0.00752315	0	0.999017	0.669924
random_sample46	0.0727043	0.0777185	0.0647681	0.18741	0.122836	0.0407614	0.0793521	0.108798	0.0539494	0.191702	0	0.99886	0.733895
random_sample47	0.108733	0.0157346	0.115027	0.0459873	0.0598516	0.141	0.136141	0.0374744	0.034266	0.305786	0	0.999001	0.531743
random_sample48	0.0640412	0	0.090023	0.196627	0.142489	0.0599313	0.109288	0.148875	0.00609775	0.182629	0	0.998991	0.699527
random_sample49	0.0509846	0.132564	0.0868032	0.0168357	0.341584	0.0664455	0.233633	0.0528244	0.00469845	0.0136261	0	0.999157	0.593951
random_sample50	0.27946	0.0713681	0.080673	0.0906241	0.195815	0.025748	0.166376	0.060725	0.0091329	0.0200772	0	0.998515	0.717515
random_sample51	0.0287631	0.0313031	0.0563705	0.343324	0.0687326	0.177568	0.148424	0.0194031	0.0573077	0.068805	0	0.999535	0.415982
random_sample52	0.0106819	0.202651	0.00323609	0.0662221	0.278194	0.0622449	0.100345	0.0524641	0.0194515	0.204509	0	0.99533	0.641082
random_sample53	0.1847	0.145696	0.0620089	0.0391427	0.225485	0.0794515	0	0.166623	0.0223022	0.0745917	0	0.99718	0.641919
random_sample54	0.237861	0.0197371	0.0961964	0.193642	0.229718	0.00944369	0	0.115081	0.0336138	0.0647064	0	0.99664	0.758527
random_sample55	0.152272	0.148558	0.0476195	0.0354358	0.179006	0.100354	0.185516	0.0374564	0.0185086	0.0952737	0	0.999598	0.5787
random_sample56	0.200087	0.0124399	0.0760347	0.0675786	0.0753471	0.00530036	0.263427	0.0416304	0.0491249	0.20903	0	0.99856	0.74948
random_sample57	0.162419	0.0380838	0	0.020071	0.124633	0.05918	0.2684	0.0458477	0.0475045	0.233861	0	0.999562	0.661022
random_sample58	0.167017	0.0859764	0.138627	0.011808	0.167431	0.108459	0.0538722	0	0.0584596	0.208349	0	0.998665	0.59949
random_sample59	0.034352	0.110208	0.0557755	0.138874	0.0591706	0.0530067	0.222325	0.152204	0.0222602	0.151823	0	0.999144	0.690376
random_sample60	0.0523339	0.111499	0.045832	0.18009	0.185837	0.0574221	0.216738	0.0392848	0	0.110963	0	0.998886	0.652732
random_sample61	0.120678	0.0525176	0.0862994	0.0411146	0.217551	0.0593559	0.240922	0.0162961	0.0279424	0.137323	0	0.998134	0.653757
random_sample62	0.107366	0.113236	0.0610032	0.109639	0.290237	0.138093	0.0230831	0.0346708	0.032169	0.0905022	0	0.999598	0.493076
random_sample63	0.119827	0.0675971	0.0100655	0.227578	0.0412571	0.0917829	0.169875	0.0893888	0.0507525	0.131877	0	0.999163	0.620986
random_sample64	0.0678468	0.0287375	0.0114633	0.158104	0.212356	0.092152	0.0312353	0.115578	0.0639192	0.218608	0	0.998464	0.616898
random_sample65	0.0430252	0	0.0347859	0.203196	0.19449	0.0939659	0.125762	0.0438598	0.0432175	0.217697	0	0.99956	0.610415
random_sample66	0.0510311	0.199436	0.0958193	0.176645	0.179502	0.0454426	0.123704	0.0064963	0.0338028	0.0881218	0	0.998269	0.692257
random_sample67	0.117176	0.156179	0.00866687	0.215819	0.0546871	0.100441	0.187888	0.0566773	0.0437514	0.058713	0	0.99961	0.585403
random_sample68	0.141049	0.218337	0	0.133597	0.0612084	0.01173	0.178507	0.0690071	0.0250432	0.161521	0	0.998484	0.747051
random_sample69	0.109762	0.133027	0.0553011	0.25102	0.0728584	0.100841	0.0793635	0.0136193	0.0425585	0.141649	0	0.999409	0.609968
random_sample70	0.0916857	0.0394022	0.074172	0.222745	0.0602824	0.0855503	0.124943	0.149476	0.050709	0.101034	0	0.999386	0.64782
random_sample71	0.163709	0.061179	0.000855915	0.151404	0.294144	0.100645	0.0408924	0.0312814	0.0183628	0.137525	0	0.999652	0.572324
random_sample72	0.169866	0.128895	0.00657656	0.101983	0.204256	0.0863843	0.123548	0.035048	0	0.143443	0	0.999591	0.610637
random_sample73	0.0642894	0.0689386	0.00292692	0.183065	0.103702	0.149063	0.100893	0.109525	0.0286701	0.188926	0	0.999718	0.490205
random_sample74	0.0717057	0.127524	0.0699073	0.238086	0.0648387	0.0509256	0.0455196	0.110931	0.020957	0.199605	0	0.9985	0.730824
random_sample75	0.171911	0.0399719	0.0517299	0.202638	0.217809	0.0366337	0.0573898	0.113561	0.0440111	0.064344	0	0.999089	0.71315
random_sample76	0.0372293	0.0102282	0.0364772	0.136566	0.0781419	0.0498315	0.216522	0.0243315	0.0835102	0.327163	0	0.998586	0.699714
random_sample77	0.165156	0.108103	0	0	0.188652	0.0938607	0.267781	0.0502098	0.0163183	0.109919	0	0.999611	0.572925
random_sample78	0.0741029	0	0.0321525	0.100435	0.224132	0	0.170993	0.14468	0.040635	0.212869	0	0.994499	0.737879
random_sample79	0.18027	0.117834	0.0428667	0.0354669	0.28762	0.0257495	0.10736	0.148068	0.031001	0.0237638	0	0.998716	0.694339
random_sample80	0.234196	0.0678528	0.0657113	0.0393659	0.259948	0.0520871	0.163184	0.0209795	0.0552074	0.0414686	0	0.998878	0.661657
random_sample81	0.174173	0.180224	0	0.121147	0.191103	0.0203799	0.130643	0.0327559	0.0220715	0.127503	0	0.999278	0.718531
random_sample82	0.0367025	0.138012	0.0399509	0.101331	0.200343	0.0706734	0.271871	0.00430777	0.000836864	0.135971	0	0.999398	0.61291
random_sample83	0.117698	0.232157	0.0744936	0.00787949	0.0196723	0.276077	0.184156	0.015342	0.0257056	0.0468202	0	0.999707	0.151662
random_sample84	0.0353172	0.0808369	0	0.177422	0.241761	0.113778	0.143842	0.152536	0.0545077	0	0	0.999537	0.532373
random_sample85	0.190284	0.133531	0	0.173656	0.254894	0.0153591	0.0817083	0.0601661	0.0610013	0.0294002	0	0.999367	0.705707
random_sample86	0.0891184	0.119236	0.00916112	0.125913	0.156636	0	0.105242	0.155167	0.0253214	0.214205	0	0.992167	0.766323
random_sample87	0.297228	0.112406	0.0215658	0.130189	0.072279	0.153838	0.0326304	0.041832	0.0366586	0.101374	0	0.999457	0.483111
random_sample88	0.116476	0.152555	0	0.182554	0.128791	0.0858735	0.101395	0.0625116	0.0572044	0.112641	0	0.999336	0.623652
random_sample89	0.16935	0.0913101	0.0354814	0.127962	0.312554	0.0122642	0.0604869	0	0.0351531	0.155438	0	0.997994	0.707719
random_sample90	0.0659927	0.0687008	0.0766378	0.181468	0.135119	0.130291	0.100306	0.0104632	0.0377607	0.193262	0	0.999479	0.54023
random_sample91	0.00770527	0.0148146	0.0684004	0.0647296	0.270163	0.236211	0.166755	0.0697766	0.0608746	0.0405702	0	0.999824	0.250723
random_sample92	0.0658859	0.0315827	0.0891341	0.144312	0.2384	0.0981929	0.228721	0.0731376	0.00498899	0.0256452	0	0.999505	0.56989
random_sample93	0.154831	0.225149	0.0705697	0.0108556	0.188868	0.103726	0.0523271	0.0557203	0.00303765	0.134916	0	0.998886	0.587356
random_sample94	0.075314	0.167982	0.0800378	0.153934	0.273192	0.00470729	0	0.0425273	0.0106569	0.191648	0	0.996405	0.736768
random_sample95	0.132641	0.10122	0	0.116087	0.348282	0.0556768	0.0297512	0.170361	0.0384165	0.00756465	0	0.999518	0.631577
random_sample96	0.0476395	0.0668436	0.00764159	0.142221	0.148968	0.0568375	0.22361	0.126732	0.0281132	0.151393	0	0.999099	0.664558
random_sample97	0.116397	0.109352	0	0.404443	0.0406385	0.132958	0.0252411	0.050236	0.0589786	0.0617552	0	0.999383	0.52817
random_sample98	0.124368	0.0980977	0.0834071	0.240488	0.0543771	0.0316424	0.185061	0.0837463	0.0610526	0.03776	0	0.998118	0.729812
random_sample99	0.0800767	0.0025731	0.0383364	0.142666	0.180385	0.0313879	0.277253	0.00118529	0.0171003	0.229037	0	0.997472	0.691938
random_sample100	0.201194	0.0420017	0.105377	0.288984	0.0792451	0.0279666	0.20398	0	0.0361519	0.0150997	0	0.997306	0.731885
random_sample101	0.151778	0.0310687	0.0695643	0.0938311	0.138445	0	0.160934	0.132102	0.0133582	0.208919	0	0.997617	0.771055
random_sample102	0.0964042	0.135966	0.0137144	0.190159	0.0611509	0.1686	0.0639363	0.0743676	0.0714891	0.124212	0	0.999549	0.440277
random_sample103	0.188439	0	0.0352594	0.158716	0.0610432	0.0609927	0.163442	0.00230554	0.0699907	0.259811	0	0.999151	0.696645
random_sample104	0.242027	0	0	0.0945688	0.0911435	0.0791433	0.32726	0.129437	0.0349388	0.00148122	0	0.999522	0.604009
random_sample105	0.165328	0.0452146	0.0238191	0.228124	0.175125	0.0157882	0.138904	0.146976	0.059268	0.00145287	0	0.998648	0.726763
random_sample106	0.17796	0.0312684	0.00075505	0.219712	0.0539941	0.153715	0.173605	0.114785	0.000894766	0.0733099	0	0.999283	0.47068
random_sample107	0	0.176778	0	0.0466123	0.099086	0.119486	0.309322	0.0370308	0.0250435	0.186641	0	0.999674	0.519509
random_sample108	0.141201	0	0.0552074	0.30169	0.0843782	0.123553	0.265755	0	0.0043439	0.0238714	0	0.999567	0.528459
random_sample109	0.0554866	0.18628	0.00555617	0.212629	0.186469	0	0.21935	0.0808959	0.0476948	0.00563817	0	0.996342	0.701758
random_sample110	0.189876	0.0141409	0.0727872	0.14143	0.128492	0.0692754	0.200912	0.00185171	0.043226	0.138009	0	0.998838	0.663412
random_sample111	0.00480201	0.100049	0.0549315	0.0962497	0.108976	0.0730584	0.213913	0.0754044	0.0382909	0.234325	0	0.999225	0.651572
random_sample112	0.110354	0.0649937	0.0964237	0.0965022	0.0202519	0.00166446	0.262895	0.120608	3.5705e-05	0.226271	0	0.997673	0.758825
random_sample113	0.155633	0.0872275	0.0437335	0.054659	0.177484	0.120926	0.150304	0.105452	0.00033067	0.10425	0	0.999567	0.542833
random_sample114	0.00816146	0.197018	0.0884013	0.0432381	0.184437	0.123295	0.102074	0.00611363	0.0311758	0.216085	0	0.998812	0.544651
random_sample115	0.0899585	0.252675	0.0429042	0.237479	0.110563	0.0387142	0.103598	0.0642726	0.0310818	0.0287541	0	0.994976	0.711193
random_sample116	0.131495	0.0269985	0.083042	0.242817	0.131907	0.110829	0.104291	0.0869909	0.0504386	0.0311917	0	0.9993	0.579888
random_sample117	0.118477	0.157405	0.0329459	0.16218	0.0583991	0.0427871	0.115476	0.0842393	0.0621988	0.165892	0	0.998786	0.725803
random_sample118	0.000961164	0.112616	0.081693	0.203282	0.0166793	0	0.141717	0.168163	0.0264108	0.248476	0	0.996479	0.795761
random_sample119	0.107496	0	0.0492005	0.087829	0.184412	0.115452	0.112783	0.0802886	0.0160584	0.246482	0	0.999492	0.573165
random_sample120	0.118786	0.124347	0.0177353	0.0538422	0.399756	0.0895912	0.00719518	0.0119535	0.0544483	0.122345	0	0.999468	0.565787
random_sample121	0.0769977	0.0619303	0.0415511	0.0304694	0.230058	0.130083	0.175099	0.0728929	0.0109113	0.170008	0	0.999375	0.515644
random_sample122	0.197549	0.126896	0	0.0264558	0.19886	0.0576071	0.141934	0.0598269	0	0.190871	0	0.998832	0.668717
random_sample123	0	0.109837	0.0444073	0.0457841	0.336236	0.0881693	0.198798	0.0107167	0.0421744	0.123877	0	0.996477	0.570183
random_sample124	0.152341	0	0.0198992	0.237735	0.243838	0.0587156	0.156224	0.0947635	0.0327744	0.00370954	0	0.999399	0.646269
random_sample125	0.179537	0	0.0652905	0.205197	0.0423639	0.0983921	0.122959	0.127565	0.00529975	0.153396	0	0.995701	0.629117
random_sample126	0.137228	0.140899	0.0182306	0.0633223	0.15973	0	0.143776	0.0551638	0.0228901	0.258761	0	0.997384	0.75537
random_sample127	0.135068	0.0933986	0.0530824	0.0682877	0.161314	0.0885524	0.205919	0.0839866	0.0464779	0.0639133	0	0.99914	0.606122
random_sample128	0.056845	0.138415	0.00388979	0.119231	0.258976	0.10416	0.0381268	0.161255	0.024417	0.0946844	0	0.998741	0.56788
random_sample129	0.187233	0.0598905	0.0236335	0.0925157	0	0.0973915	0.244375	0.134717	0.00434071	0.155904	0	0.996092	0.604349
random_sample130	0	0.0499646	0	0.194815	0.348588	0.0136284	0.194022	0.0594414	0.0516314	0.0879095	0	0.98532	0.661669
random_sample131	0.134074	0.14371	0.0248005	0.0822901	0.0630703	0.0890674	0.158643	0.138102	0.0552223	0.11102	0	0.999027	0.623494
random_sample132	0.00962307	0.146031	0.0224125	0.118873	0.243056	0.0414612	0.0311895	0.147121	0.0679557	0.172276	0	0.999087	0.694334
random_sample133	0.0499839	0.0469651	0.0549663	0.22444	0.121386	0.0887913	0.157547	0.121156	0.041387	0.0933765	0	0.999412	0.622985
random_sample134	0.139805	0.0333058	0.0738145	0.202708	0.223248	0.124912	0.00169338	0.0309357	0.0298658	0.13971	0	0.999395	0.545603
random_sample135	0.153823	0.0445078	0.0587412	0.177114	0.110236	0.128434	0.081358	0.0573645	0.0443637	0.144057	0	0.999441	0.547996
random_sample136	0.04459	0.179184	0	0.18864	0.326615	0.000753046	0.0299329	0.109765	0.0473184	0.073202	0	0.998993	0.694775
random_sample137	0.0954581	0.168765	0	0.157199	0.339978	0.0633748	0.0984333	0	0.0460921	0.0306992	0	0.999608	0.605861
random_sample138	0.0791566	0.113522	0.0137627	0.136225	0.170818	0.0322336	0.103138	0.00664067	0.0274495	0.317054	0	0.998758	0.726702
random_sample139	0.0713952	0.185533	0	0.0455766	0.333266	0.043613	0.000278891	0.153304	0.00655486	0.160478	0	0.998999	0.664514
random_sample140	0.101567	0.175832	0.0053086	0.215226	0.00759826	0.0979203	0.20177	0	0.0431423	0.151636	0	0.998859	0.596499
random_sample141	0.192956	0.00426059	0.0864088	0.116078	0.0177814	0.0273787	0.184344	0.185746	0.0124951	0.172552	0	0.996034	0.765283
random_sample142	0.0433795	0.0709619	0	0.0729891	0.0961097	0.0717656	0.310197	0.000679921	0.0369315	0.296986	0	0.999517	0.629416
random_sample143	0.0503822	0.0643651	0.0772927	0.204976	0.154297	0.110725	0.0635404	0.0237497	0.0506868	0.199984	0	0.999378	0.586672
random_sample144	0.0534579	0.179839	0.0701287	0.152466	0.113832	0.114041	0.0530648	0.173338	0.00583184	0.0840015	0	0.99917	0.573242
random_sample145	0.0837795	0.0207502	0.0868671	0.137234	0.106783	0.078036	0.132329	0.124632	0.0364918	0.193097	0	0.998374	0.666763
random_sample146	0.261182	0.105521	0.0957785	0.0917357	0.0986894	0.186525	0.0700701	0	0.0185332	0.0719657	0	0.999663	0.400389
random_sample147	0.148628	0.147626	0.0581162	0.100519	0.177295	0.120217	0.06894	0.0440775	0.025388	0.109192	0	0.999413	0.55149
random_sample148	0.132397	0.0484884	0.0235781	0.190356	0.0567418	0.0574688	0.236369	0.0484358	0.030454	0.175711	0	0.999416	0.680779
random_sample149	0.0392524	0.218023	0.0937559	0.127803	0.060369	0.0856602	0	0.200154	0	0.174982	0	0.996328	0.657945
random_sample150	0.203305	0	0.0260642	0.141371	0.16092	0.111958	0.154281	0.160645	0.0140827	0.0273729	0	0.999619	0.564498

## Sheet: estimated MuSiC (SB)
estimated proportion MuSiC (SB)	ImmuneCells	ExtracellularMatrixCells	TissueStemCells	ProPIT1	Somatotrophs	Corticotrophs	Lactotrophs	Gonadotrophs	Thyrotrophs	Pituicytes
random_sample1	0.121935	0.19969	0.164784	0.0796312	0.120086	0	0.228105	0	0	0.0857698
random_sample2	0.0032082	0.163339	0.424345	0.00763548	0.0631698	0	0.288514	0	0	0.049788
random_sample3	0.127573	0.0185363	0.401489	0.153027	0.0117592	0	0.164248	0	0.00120727	0.12216
random_sample4	0.0978496	0.263586	0.246619	0.132852	0	0	0.10507	0	0.061261	0.0927628
random_sample5	0.00431438	0.144094	0.0745224	0.217215	0.092315	0	0.361288	0	0.021487	0.0847647
random_sample6	0.00798882	0.168132	0.261118	0.145076	0	0	0.329485	0	0	0.0882001
random_sample7	0.074032	0.234487	0.313038	0.104443	0.152307	0	0.121693	0	0	0
random_sample8	0	0.040823	0.215523	0.313631	0.162575	0.100417	0.132627	0	0.0344038	0
random_sample9	0.143184	0.0564023	0.277179	0.071192	0.265028	0	0.152299	0	0	0.0347173
random_sample10	0.108069	0	0.163899	0.171159	0.257644	0	0.188864	0	0.0292543	0.0811106
random_sample11	0.0683846	0.140395	0.10115	0.0667403	0.27582	0.00887849	0.338632	0	0	0
random_sample12	0.110138	0.185667	0.346576	0.0866746	0.0800909	0	0.0743188	0	0.000917794	0.115617
random_sample13	0.0190164	0.122851	0.256415	0.0676748	0.116448	0	0.303406	0	0	0.114189
random_sample14	0.089159	0.123654	0.305186	0.0976746	0.0991738	0	0.235986	0	0	0.0491657
random_sample15	0.00288631	0.0404823	0.260211	0.183099	0.28184	0.0175354	0.187413	0.0265327	0	0
random_sample16	0.123412	0.106043	0.393901	0.0024961	0.138235	0	0.121822	0	0	0.11409
random_sample17	0.175282	0.197334	0.370123	0	0.0819922	0	0.17527	0	0	0
random_sample18	0.105818	0.0955667	0.227387	0.0441973	0.0783213	0	0.279301	0	0.0412859	0.128123
random_sample19	0.173552	0.193184	0.184855	0	0.134432	0	0.297796	0	0	0.0161814
random_sample20	0.00347761	0.320074	0.148971	0.00107185	0	0	0.293004	0	0.0310733	0.202328
random_sample21	0.177901	0.104678	0.376902	0.0288331	0.0173548	0	0.281641	0	0	0.0126901
random_sample22	0.0937865	0.193831	0.196445	0.0184887	0.0814228	0	0.259134	0	0.000781247	0.156111
random_sample23	0.107396	0.0696485	0.313141	0.141682	0.113992	0.00103323	0.23031	0	0	0.022797
random_sample24	0.0695552	0.0744107	0.196151	0.0553808	0.336578	0.0185064	0.163297	0.020982	0.0012702	0.0638688
random_sample25	0	0.140037	0.165173	0.0539122	0.170743	0	0.160136	0	0.0396865	0.270312
random_sample26	0.0800068	0.0750114	0.197258	0.218829	0	0.0387659	0.194522	0	0.0165895	0.179017
random_sample27	0.119026	0	0.199866	0.169456	0.086891	0	0.282999	0	0.0119186	0.129844
random_sample28	0.00195458	0.220302	0.344184	0.0121785	0.206632	0	0.172806	0	0.00114111	0.040802
random_sample29	0.150834	0	0.145377	0.290429	0.115841	0	0.29752	0	0	0
random_sample30	0.250388	0.143642	0.25058	0.0313801	0.0605764	0	0.263433	0	0	0
random_sample31	0.0797237	0.201296	0.119389	0.0391113	0.284693	0.0123274	0.232822	0	0	0.030637
random_sample32	0	0.257426	0.257945	0.0160635	0.0444235	0	0.18614	0	0.0802263	0.157777
random_sample33	0.0456903	0.210247	0.106175	0.0709911	0.157932	0.0144383	0.24977	0	0.0316626	0.113093
random_sample34	0.183683	0.0871993	0.10965	0.138992	0.17051	0	0.27549	0	0.0163932	0.018083
random_sample35	0.0391297	0	0.403935	0.0542454	0	0	0.317973	0	0.021043	0.163674
random_sample36	0.0773974	0.190825	0.10244	0.0343412	0.184611	0	0.342934	0	0	0.0674514
random_sample37	0.0778443	0.119399	0.254132	0.141365	0.129478	0	0.249251	0	0	0.0285303
random_sample38	0	0.0812585	0.486632	0	0.169104	0.0112841	0.107019	0	0	0.144702
random_sample39	0.152565	0.204926	0.211464	0.0538041	0.200617	0.0248879	0.133764	0.0179727	0	0
random_sample40	0.151946	0.0660116	0.319193	0.0498893	0.129359	0	0.2836	0	0	0
random_sample41	0	0.0659187	0.42274	0.00959771	0.153232	0	0.31942	0	0	0.0290918
random_sample42	0	0.248522	0.204252	0.260806	0.0633415	0	0.204007	8.37374e-05	0.0189882	0
random_sample43	0	0.031594	0.502057	0.157524	0.0633386	0	0.188428	0	0	0.0570589
random_sample44	0.095938	0.194181	0.274379	0	0.189913	0	0.137919	0	0	0.10767
random_sample45	0.0956383	0.294117	0.19538	0.215656	0.0485168	0	0.147995	0	0.00269681	0
random_sample46	0.0169666	0.149929	0.340425	0.118695	0.0585878	0	0.159299	0	0.0489507	0.107147
random_sample47	0.0515038	0.0243678	0.492092	0.0159297	0.0238963	0	0.194564	0	0.00895838	0.188688
random_sample48	0.017968	0	0.401523	0.121479	0.108723	0	0.231849	0	0	0.118457
random_sample49	0.000699903	0.0985518	0.479923	0	0.157428	0	0.263398	0	0	0
random_sample50	0.257549	0.0522119	0.385982	0	0.0828813	0	0.221376	0	0	0
random_sample51	0.00267076	0.0399548	0.318963	0.215792	0.0422092	0.00289004	0.313762	0	0.0508999	0.0128585
random_sample52	0.00118767	0.273265	0.261863	0.0443377	0.146323	0	0.160539	0	0	0.112485
random_sample53	0.123774	0.252679	0.349629	0.0288629	0.139734	0	0.0920178	0	0.00840798	0.0048944
random_sample54	0.222324	0.0169746	0.453053	0.144718	0.0999491	0	0.0461059	0	0.0163034	0.000572715
random_sample55	0.102632	0.235914	0.326715	0	0.0810361	0	0.229592	0	0	0.0241096
random_sample56	0.202579	0.000612871	0.354163	0	0	0	0.271154	0	0.0422208	0.12927
random_sample57	0.184337	0.118714	0.0844112	0	0.0673151	0	0.338818	0	0.0113741	0.19503
random_sample58	0.102387	0.10436	0.533498	0.000905089	0.0447317	0	0.0775714	0	0.0413565	0.0951914
random_sample59	0.00227149	0.171949	0.321677	0.107825	0.0188551	0	0.289986	0	0	0.0874364
random_sample60	0.0020617	0.17032	0.280088	0.119011	0.138135	0	0.225663	0	0	0.0647225
random_sample61	0.0686271	0.0523637	0.431275	0.0139653	0.0962634	0	0.274185	0	0	0.0633209
random_sample62	0.0447568	0.194498	0.332913	0.0707184	0.196505	0	0.132431	0	0	0.0281783
random_sample63	0.101909	0.156249	0.171174	0.220901	0.0306728	0	0.220974	0	0.019144	0.0789759
random_sample64	0.0451231	0.120432	0.181601	0.115366	0.165449	0	0.18052	0	0.0434378	0.148071
random_sample65	0.00638309	0	0.264255	0.14215	0.139804	0	0.218854	0	0.0485609	0.179993
random_sample66	0.00316854	0.20863	0.440963	0.101284	0.0933164	0	0.134525	0	0	0.0181136
random_sample67	0.0725127	0.310937	0.153114	0.179868	0.0377779	0	0.243327	0	5.36859e-06	0.00245733
random_sample68	0.112389	0.36491	0.140736	0.115786	0.0125114	0	0.154111	0	0.0010401	0.098518
random_sample69	0.0508728	0.208031	0.350837	0.163533	0.0439934	0	0.121493	0	0.00806648	0.0531737
random_sample70	0.0434725	0.0954106	0.348269	0.170771	0.0322436	0	0.234056	0	0.0346747	0.0411033
random_sample71	0.186873	0.0987458	0.222716	0.0800277	0.19838	0	0.143157	0	0	0.0701007
random_sample72	0.139688	0.224107	0.232402	0.0154802	0.150402	0	0.165811	0	0	0.0721089
random_sample73	0.0303927	0.192043	0.137573	0.12951	0.103744	0.0108885	0.264649	0	0.000278785	0.130922
random_sample74	0.00683738	0.208819	0.363997	0.169876	0.000493102	0	0.133959	0	0.000726878	0.115292
random_sample75	0.158761	0.0894352	0.285385	0.171835	0.16691	0	0.0845039	0	0.0362638	0.00690509
random_sample76	0.003545	0	0.299064	0.00589413	0.018232	0	0.296295	0	0.121395	0.255575
random_sample77	0.172381	0.224253	0.127589	0	0.117536	0	0.292995	0	0	0.0652462
random_sample78	0.0578019	0.0111082	0.21507	0.0647467	0.115621	0	0.329483	0	0.0206959	0.185472
random_sample79	0.139596	0.21213	0.264416	0.0235651	0.19099	0	0.15837	0	0.0109331	0
random_sample80	0.204196	0.0482629	0.407028	0.00201429	0.130658	0	0.131512	0	0.0763291	0
random_sample81	0.147234	0.307777	0.163313	0.039727	0.0853886	0	0.193452	0	0	0.0631088
random_sample82	0	0.166034	0.367602	0.00783273	0.0787408	0	0.312333	0	0	0.0674573
random_sample83	0.0226407	0.31999	0.355928	0	0.0246732	0.105426	0.171342	0	0	0
random_sample84	0.00500845	0.185835	0.0600769	0.166594	0.242475	0.00622142	0.209793	0	0.123997	0
random_sample85	0.165858	0.261158	0.102087	0.0781929	0.173686	0	0.158936	0	0.060082	0
random_sample86	0.0566975	0.228521	0.192319	0.0502936	0.0917831	0	0.229134	0	0	0.151252
random_sample87	0.260696	0.238492	0.208869	0.0447084	0.106642	0.0068689	0.103765	0	0.0107927	0.0191668
random_sample88	0.0936636	0.339223	0.0601824	0.165816	0.103537	0	0.147347	0	0.0354322	0.0547991
random_sample89	0.147094	0.142043	0.275383	0.110142	0.160559	0	0.0777524	0	0.000758426	0.086268
random_sample90	0.00758372	0.111872	0.373395	0.0739139	0.107977	0.000321211	0.198845	0	0.0207612	0.105331
random_sample91	0	0	0.332755	0.00322309	0.265981	0.0890013	0.267364	0	0.041676	0
random_sample92	0.00414911	0.0367181	0.410509	0.0924702	0.168133	0	0.288021	0	0	0
random_sample93	0.0681813	0.284877	0.45305	0	0.0551293	0	0.10151	0	0	0.0372523
random_sample94	0.00410649	0.212044	0.425656	0.0880147	0.147711	0	0.0266427	0	0	0.0958258
random_sample95	0.125307	0.232378	0.0878691	0.105138	0.306184	0	0.0970136	0	0.0461107	0
random_sample96	0.00205382	0.164293	0.159473	0.151018	0.0969501	0	0.301611	0	0.00398544	0.120615
random_sample97	0.0954138	0.250669	0.0961813	0.305268	0.0328419	0.0220729	0.165027	0	0.0177573	0.0147692
random_sample98	0.053147	0.146146	0.401269	0.182736	0	0	0.177819	0	0.0388825	0
random_sample99	0.0499572	0	0.279153	0.0840366	0.0942641	0	0.319146	0	0	0.173443
random_sample100	0.141293	0.0152606	0.437588	0.185878	0.0245205	0	0.184873	0	0.0105872	0
random_sample101	0.120818	0.0438633	0.408796	0.0332036	0.062841	0	0.205944	0	0	0.124534
random_sample102	0.0516118	0.286997	0.210916	0.0783716	0.0666114	0.0169935	0.186011	0	0.0631502	0.0393376
random_sample103	0.191874	0	0.281061	0.0291389	0.0341945	0	0.213687	0	0.0816753	0.16837
random_sample104	0.352327	0.0227935	0.0542052	0.0592308	0.11555	0	0.395893	0	0	0
random_sample105	0.183766	0.0731383	0.210858	0.103228	0.156619	0	0.217271	0	0.0551195	0
random_sample106	0.21284	0.124253	0.0983585	0.100933	0.0866324	0.00867042	0.337378	0	0	0.0309351
random_sample107	0	0.253546	0.205749	0	0.0735325	0	0.349194	0	0	0.117979
random_sample108	0.134154	0	0.285657	0.131138	0.0608845	0	0.388166	0	0	0
random_sample109	0.000413124	0.317669	0.132205	0.133308	0.102905	0	0.3135	0	0	0
random_sample110	0.163592	0	0.396465	0.0801517	0.0406348	0	0.221136	0	0.0270214	0.0709992
random_sample111	0	0.127123	0.342839	0.00753102	0.0819084	0	0.302487	0	0.00654725	0.131565
random_sample112	0.0643354	0.0790927	0.47558	0.0259366	0	0	0.236514	0	0	0.118541
random_sample113	0.122889	0.161008	0.30884	0.000441374	0.146468	0	0.217924	0	0	0.0424294
random_sample114	0	0.181986	0.489797	0	0.0845048	0	0.164702	0	0	0.0790102
random_sample115	0.00371633	0.346248	0.311994	0.194439	0.0453423	0	0.0973115	0	0.000949378	0
random_sample116	0.0877653	0.0601626	0.341236	0.151353	0.140426	0	0.196104	0	0.0229528	0
random_sample117	0.0640187	0.257303	0.285837	0.0968776	0.00975518	0	0.125542	0	0.0824016	0.0782651
random_sample118	0	0.0986166	0.4263	0.129954	0.000676141	0	0.18692	0.000440545	0.00639992	0.150693
random_sample119	0.0913012	0	0.316837	0.0157634	0.18002	0	0.232101	0	0	0.163978
random_sample120	0.0833626	0.213489	0.253098	0	0.260918	0	0.0685836	0	0.068895	0.0516541
random_sample121	0.0314057	0.117174	0.306558	0	0.152937	0	0.285931	0	0	0.105995
random_sample122	0.217577	0.262299	0.0637299	0	0.157955	0	0.150418	0	0	0.148022
random_sample123	0	0.0698315	0.341228	0.0373649	0.209487	0	0.255793	0	0.0222957	0.0639998
random_sample124	0.197785	0	0.141013	0.1697	0.213538	0	0.277965	0	0	0
random_sample125	0.169962	0.0232545	0.323065	0.0987031	0.0521334	0	0.243271	0	0	0.0896115
random_sample126	0.086295	0.26576	0.183776	0	0.0834465	0	0.205784	0	0	0.174939
random_sample127	0.0733364	0.195366	0.30729	0.0177878	0.0683824	0	0.283463	0	0.0543749	0
random_sample128	0.0169756	0.31647	0.140532	0.09437	0.203561	0.000486667	0.184231	0	0	0.0433737
random_sample129	0.194878	0.175994	0.181969	9.79345e-06	0	0	0.345715	0	0	0.101434
random_sample130	0	0.0662456	0.0652949	0.209557	0.276484	0	0.293735	0	0.0301755	0.0585078
random_sample131	0.0963756	0.292172	0.198196	0.03052	0.0341252	0	0.277271	0	0.0303397	0.0410008
random_sample132	0	0.218028	0.265008	0.0929803	0.139028	0	0.120987	0	0.0680976	0.0958715
random_sample133	0	0.101632	0.32975	0.154253	0.0893814	0	0.282707	0	0.0127633	0.0295135
random_sample134	0.0997135	0.0468624	0.407319	0.161043	0.135728	0	0.0866174	0	0	0.0627174
random_sample135	0.119403	0.0671085	0.347969	0.138915	0.0889732	0	0.136746	0	0.0248677	0.0760175
random_sample136	0	0.333928	0.122916	0.0929243	0.242184	0	0.125764	0	0.0582111	0.0240738
random_sample137	0.0504437	0.29341	0.126549	0.0787356	0.270452	0	0.127125	0	0.0532856	0
random_sample138	0.0522519	0.170194	0.24402	0.0109462	0.101519	0	0.202966	0	0	0.218104
random_sample139	0.0213052	0.396525	0.100306	0	0.194364	0	0.172612	0	0	0.114887
random_sample140	0.0486995	0.317545	0.210275	0.127321	0	0	0.219577	0	0.0101294	0.0664537
random_sample141	0.186896	0.01459	0.40736	0.065289	0.0182729	0	0.213091	0.000751974	0	0.0937484
random_sample142	0.00313347	0.141921	0.157425	0.0562586	0.0434089	0	0.350535	0	0.00147676	0.245842
random_sample143	0.00330185	0.0838309	0.41263	0.131824	0.108446	0	0.133475	0	0.0261488	0.100344
random_sample144	0.00282378	0.247116	0.422642	0.0953253	0.0904437	0	0.132489	0	0	0.0091599
random_sample145	0.0300186	0.0301998	0.431643	0.0885641	0.0698493	0	0.209357	0	0.0298536	0.110515
random_sample146	0.238691	0.104711	0.442743	0.02825	0.0549518	0.00308156	0.127571	0	0	0
random_sample147	0.0806587	0.256031	0.316594	0.014927	0.147327	0	0.152823	0	0	0.031639
random_sample148	0.0916503	0.110718	0.249583	0.118785	0.0114543	0	0.294623	0	0	0.123186
random_sample149	0	0.265603	0.480673	0.0585035	0.000638267	0	0.124114	0.000674054	0	0.0697944
random_sample150	0.255701	0.0297962	0.205518	0.0914528	0.133781	0	0.283751	0	0	0

## Sheet: estimated TME CIBERSORTx
Mixture	Astrocyte	Endothelialcells	Neurons	Monocyte	Tcells	Smoothmusclecells	Macrophage	NKcell	Epithelialcells	Tissuestemcells	ProPIT1	Somatotrophs	Corticotrophs	Lactotrophs	Gonadotrophs	Thyrotrophs	Pituicytes	P-value	Correlation	RMSE
random_sample1	0.101067	0.0531177	0.00704099	0.041567	0.0319588	0.0608659	0.0445376	0	0.019717	0.00528737	0.0879764	0.165998	0.0782816	0.0630997	0.0519789	0.0325255	0.154981	0	0.997629	0.602598
random_sample2	0.0530551	0.0268457	0.000945937	0.0554516	0.00325128	0.0567412	0.0616703	0.00739147	0.0110318	0.0233758	0.160085	0.091062	0.0969814	0.136672	0.0935605	0.00914265	0.112736	0	0.998734	0.554068
random_sample3	0.00408939	0.0546126	0.0417323	0.00307048	0.0539177	0.0519301	0.0301284	0	0	0.058564	0.0850957	0.203029	0.100839	0.127263	0.108114	0.0193534	0.0582618	0	0.997849	0.557659
random_sample4	0.0610604	0.02155	0.020192	0	0.0418468	0.0638572	0.000622539	0.0218639	0.00662154	0.0475354	0.146998	0.157977	0.0534132	0.178096	0.00911732	0.00838602	0.160862	0	0.997776	0.676361
random_sample5	0.0699767	0.0177283	0.0855166	0.00738845	0.00762125	0.072861	0.0177091	0	0	0.0116812	0.162727	0.0568869	0.0991553	0.0697	0.0568966	0.037173	0.226979	0	0.998892	0.537685
random_sample6	0.118429	0.0113936	0.0149216	0	0.0192187	0.0619672	0	0.00678067	0.0348373	0.0578601	0.130083	0.122478	0.0718956	0.182053	0.0817278	0.0294402	0.0569147	0	0.997982	0.609192
random_sample7	0.0585841	0.0188274	0	0.0876521	0.0480806	0.0667487	0.0240707	0.0590904	0.0186334	0.0570863	0.135084	0.0875312	0.0747098	0.121758	0	0.0166758	0.125468	0	0.99702	0.615231
random_sample8	0.107047	0.0160403	0.0657833	0.0368847	0.0210626	0.0261982	0.0169838	0	0.0283555	0.00532946	0.119191	0.171415	0.0485052	0.119295	0.0957734	0.027378	0.0947568	0	0.997638	0.691119
random_sample9	0.149148	0.000353179	0.0618325	0.050967	0.0051327	0	0.023289	0.0409968	0.0243034	0.0542512	0.0297081	0.210835	0.0259463	0.060558	0.0853144	0.0125089	0.164855	0	0.993324	0.745418
random_sample10	0.158511	0.0560312	0.108694	0.00832558	0	0	0.069485	0.0463746	0.00932747	0.0640061	0.0442608	0.135992	0.0234615	0.152766	0.0559904	0.00328503	0.0634885	0	0.99126	0.748288
random_sample11	0.0713682	0.0222332	0.040826	0.0155178	0.0195086	0.0261196	0.0630644	0	0.03326	0.0366175	0.140215	0.212824	0.0154744	0.0435101	0.0828839	0.0242783	0.152299	0	0.995878	0.767954
random_sample12	0.0801029	0.00677838	0.00622647	0.00805664	0.0565933	0	0.00877326	0.0195355	0.000613384	0.0411929	0.0608882	0.184368	0.117268	0.221166	0.0664418	0.0297979	0.0921975	0	0.999198	0.490585
random_sample13	0.0779612	0.0310258	0.0505701	0.0365963	0.00752169	0.00798957	0.036689	0.0544184	0.00839578	0.0019977	0.121737	0.189268	0.0700112	0.10218	0.0641586	0.038101	0.101378	0	0.998246	0.62219
random_sample14	0.110802	0.0440128	0.00457414	0.0173978	0.0626075	0.0131862	0.0152712	0.0399096	0.00304093	0.0228149	0.032838	0.0764667	0	0.236602	0.1145	0.00720551	0.19877	0	0.993338	0.788596
random_sample15	0.0926126	0.0416234	0.0569652	0.0540027	0.00209103	0.0338149	0.0657019	0	0.00523566	0.00875882	0.171377	0.285135	0.0632855	0.0455066	0.0381317	0.0325752	0.00318314	0	0.997355	0.644211
random_sample16	0.16195	0.00238579	0.0184017	0.0310604	0.0374718	0.0696152	0.0118782	0	0.0402353	0.0192572	0	0.183655	0.0218209	0.155645	0.099203	0.00565724	0.141763	0	0.993014	0.752224
random_sample17	0.144444	0.00850189	0.0430147	0.0506802	0.0198864	0.0473972	0.0284069	0.0371821	0.0196195	0	0.0404801	0.263505	0.0625212	0.0464704	0.0850091	0	0.102882	0	0.99753	0.656155
random_sample18	0.0427309	0.0764737	0.082472	0.0285049	0.0214851	0.0171349	0	0.0314185	0.0273904	0.0151839	0.0615087	0.151378	0.0663524	0.0354894	0.0502189	0.0418856	0.250373	0	0.997315	0.6417
random_sample19	0.100932	0.008705	0.00296039	0.0182562	0.00474549	0.0661521	0.0405419	0	0.00362237	0.0689796	0.0687863	0.155121	0.126557	0.242926	0.0436728	0.0129147	0.035127	0	0.998974	0.455736
random_sample20	0.0968686	0.0383446	0.0843394	0.0380783	0.0595448	0.0479722	0.0384843	0.0247764	0	0.00474572	0.131289	0.140915	0.0467887	0.1154	0.0377383	0.0345557	0.0601586	0	0.996629	0.687982
random_sample21	0.114119	0	0.0267785	0.0168111	0	0.00730466	0.0890675	0.0283073	0.0435588	0.0847619	0.0836844	0.157649	0	0.0612316	0.113412	0.0226034	0.150711	0	0.988467	0.783348
random_sample22	0.123673	0.0318578	0.0691895	0.0461505	0.0334565	0.0810787	0.063966	0.0107919	0.0162737	0.0185598	0.164654	0.137446	0.0378933	0.0418915	0.0405619	0.04759	0.0349659	0	0.996215	0.69333
random_sample23	0.068023	0.0710919	0.0423508	0	0	0.0773592	0.0488799	0.00763132	0.0166119	0.00634465	0.0760463	0.180334	0.011559	0.196306	0.00494516	0.00534423	0.187172	0	0.994643	0.771337
random_sample24	0.0244025	0.0380173	0.0494935	0.0627199	0.029488	0.103195	0.0560657	0.0126893	0.00330843	0	0.137726	0.156524	0.0433276	0.194539	0.00465038	0.0268506	0.0570029	0	0.996749	0.701466
random_sample25	0.00286779	0.032026	0.0139652	0.0505289	0.0117014	0.101303	0.00941924	0	0.00191465	0.0638322	0.138424	0.0567318	0.00585832	0.15007	0.167084	0.0501418	0.144132	0	0.994846	0.765471
random_sample26	0.0434074	0.0370993	0.0502425	0.0657723	0.044858	0.050578	0.0374712	0	0	0.0960867	0.0558434	0.116242	0.0296458	0.0398919	0.0766542	0.0313395	0.224868	0	0.994502	0.732841
random_sample27	0.0580805	0.0586414	0.00529068	0.0440717	0.00772504	0.0739631	0.0354359	0	0.0157241	0.0174996	0.147868	0.163124	0.0304209	0.0981506	0.0269262	0.0352205	0.181858	0	0.996621	0.723503
random_sample28	0.077302	0.0258687	0.0241952	0.0386555	0.00156024	0.0165014	0.0713623	0	0.00683241	0.0209734	0.152786	0.125123	0	0.182488	0.13542	0.0179796	0.102953	0	0.988674	0.793883
random_sample29	0.102442	0.0602579	0.00480041	0.0803961	0.0107919	0.0374379	0.0432796	0.00193053	0.0304608	0.0312436	0.174848	0.0843966	0	0.0194902	0.134593	0.0179082	0.165723	0	0.989267	0.78794
random_sample30	0.0481193	0.0421712	0.010933	0.0700458	0.0210306	0.0388985	0	0	0.00640223	0.0432171	0.239951	0.0889638	0.126342	0.160518	0.0207287	0.0365897	0.0460892	0	0.998987	0.461093
random_sample31	0.00343236	0.0622505	0.0229726	0.0178827	0.0361449	0.0545957	0.00835502	0.00926564	0.0194136	0.0431696	0.192525	0.242164	0.0966667	0.0711818	0.0886881	0.0251894	0.00610288	0	0.998281	0.5611
random_sample32	0.1444	0.0311117	0.0308799	0.0655488	0.0130513	0.0555598	0.0503141	0.00764457	0	0	0.132378	0.123433	0.0121064	0.168135	0.117821	0.0176088	0.0300076	0	0.996108	0.766668
random_sample33	0.14711	0.0531146	0.0213392	0.0250765	0.0143465	0.00788396	0.0562192	0.0155792	0.0146028	0	0.0818141	0.0446375	0.114008	0.0886686	0.121967	0.0355692	0.158064	0	0.9989	0.489997
random_sample34	0.0707006	0.0015854	0.061865	0.0348423	0.026907	0.0920029	0.0204029	0.00629172	0.0497404	0.0674355	0.0280645	0.312861	0	0.0663915	0.124705	0	0.036204	0	0.979586	0.811766
random_sample35	0.053711	0.0280158	0.0274072	0.0475224	0.0407951	0.0526268	0.0101916	0.00926509	0.0308673	0.0469781	0.0670373	0.176568	0.0238323	0.174428	0.0393816	0.0318456	0.139526	0	0.995249	0.750857
random_sample36	0.075037	0.0423966	0.0739131	0.000232832	0.0323644	0.0619306	0.0164615	0.0226893	0.0103879	0.0335249	0.0851657	0.207508	0.0295958	0.105409	0.0589719	0.022483	0.121928	0	0.996008	0.739109
random_sample37	0.110235	0.0219886	0.0242672	0.0625435	0.00206579	0.0284363	0.0419282	0.0436734	0.0112351	0.0393325	0.074387	0.156202	0.0194474	0.157901	0.0311543	0.0157105	0.159491	0	0.994599	0.752682
random_sample38	0.0797132	0.0222354	0.00861194	0.0294896	0.0116945	0.0671566	0.0403943	0.00982932	0.0176727	0.0520205	0.130062	0.114342	0	0.120694	0.115888	0.0325938	0.147603	0	0.990307	0.781575
random_sample39	0.119337	0.0220885	0.0608051	0.045433	0.00546466	0.131621	0.0840787	0.00798821	0.00821658	0.0298054	0.10085	0.040481	0.0384286	0.0951788	0.108777	0.0391632	0.0622834	0	0.995065	0.690312
random_sample40	0.183775	0.0145313	0.0523956	0.0467674	0.0310066	0.12142	0.0278565	0.042842	0.0303901	0	0.0962112	0.0638554	0.0384941	0.0619974	0.0543032	0.00959729	0.124556	0	0.995749	0.694752
random_sample41	0.064447	0.0604595	0.00629517	0.0500105	0.0148561	0.0740282	0.0178187	0.0476028	0.034466	0.030919	0.141299	0.0431428	0.109362	0.164311	0	0.0302862	0.110696	0	0.99853	0.504527
random_sample42	0.135151	0.047928	0.0530446	0.0586258	0.0263068	0.00284823	0.0353471	0.00606479	0.0163508	0.0101143	0.0425011	0.0956061	0.0464458	0.175057	0.101727	0.0128094	0.134072	0	0.996812	0.702405
random_sample43	0.105192	0.0571315	0.0546167	0.0150646	0.00209455	0.0624567	0.015845	0.0116859	0	0.0281506	0.0729424	0.220399	0.0441711	0.11774	0.0621013	0.0293953	0.101013	0	0.997446	0.697306
random_sample44	0.117074	0.047355	0.038358	0	0.0180874	0.0438409	0.0448984	0.0393687	0.0195862	0.0559975	0.084155	0.0769218	0.111957	0.143573	0.0241869	2.357e-06	0.134637	0	0.998379	0.505849
random_sample45	0.107592	0.0240168	0.0186634	0.000126665	0.0258745	0.00375487	0.0111571	0.02301	0.0200797	0.00239168	0.147754	0.226327	0.127849	0.126698	0.00879354	0	0.125911	0	0.999414	0.463373
random_sample46	0.0984771	0.0584162	0.0311995	0.0232595	0.022951	0.0360894	0.000933929	0	0.00178343	0.0406346	0.00211731	0.199742	0.0930879	0.137861	0.116429	0.0282139	0.108803	0	0.998473	0.570983
random_sample47	0.125039	0	0.00450626	0.0159731	0.0195834	0.0434906	0.0252661	0.0497416	0.0498599	0.0282516	0.151418	0.0256104	0.0731708	0.0901059	0.0738384	0.00632277	0.217822	0	0.997854	0.605717
random_sample48	0.0455908	0.0676072	0.0433341	0.018477	0.0354022	0.0660665	0	0.0305714	0	0.00228393	0.121907	0.0659885	0.125142	0.138939	0.078242	0.0341109	0.126336	0	0.999159	0.468556
random_sample49	0.219034	0.00677543	0.0034373	0.0679315	0.0276943	0.129686	0.0578885	0	0	0.122308	0.113898	0.0452963	0.0239329	0.0507593	0.0588835	0.0330776	0.0393966	0	0.991971	0.707716
random_sample50	0.0842127	0.0460624	0.0702929	0.0212483	0.0496796	0.0905921	0	0.0250001	0.0331014	0	0.135404	0.17978	0.0154117	0.0678973	0.0449261	0.0399158	0.0964755	0	0.992882	0.757837
random_sample51	0.0765053	0.054436	0.0770166	0.0228315	0.0401404	0.0396196	0.0441425	0	0.0119063	0.0586845	0.206052	0.169195	0.0207928	0.0751094	0.0449792	0.0321789	0.0264106	0	0.992411	0.753503
random_sample52	0.0182342	0.0265918	0.0299523	0.0535999	0.0509286	0	0.0481584	0.0115404	0.0237929	0.0074401	0.0893502	0.189938	0.0403245	0.172196	0.0807357	0.0181254	0.139091	0	0.996802	0.725076
random_sample53	0.14152	0.00932572	0.0395002	0	0.0589272	0.0968512	0.033001	0.00386052	0.0233408	0.0127768	0.103256	0.22198	0.0343029	0.0288903	0.110007	0.0430584	0.0394019	0	0.995217	0.70673
random_sample54	0	0.0242758	0.0435763	0.0276947	0.0552493	0.0243678	0.0190881	0	0.00342116	0.0180372	0.0697085	0.220451	0.107454	0.157555	0.0870674	0.0379424	0.104111	0	0.998484	0.532489
random_sample55	0.0394257	0.00446755	0.0535423	0.0660763	0.0628528	0.0232751	0.0328855	0.0038922	0.00590639	0.0125741	0.0869796	0.102284	0.047836	0.184884	0.109128	0.0310082	0.132981	0	0.997602	0.697199
random_sample56	0.0270125	0	0.00590938	0.0191782	0.0780071	0.0915542	0.0608077	0.003538	0.010828	0.0866886	0.113867	0.025119	0.153501	0.167222	0	0.0174255	0.139342	0	0.998885	0.380868
random_sample57	0.0708358	0.0522311	0.0596212	0.0602138	0.0415483	0.108318	0.0367316	0	0.0112568	0.0184167	0.011024	0.160665	0.00719678	0.183198	0	0.0056328	0.173111	0	0.99344	0.783108
random_sample58	0.0790255	0.0367239	0.0364611	0.0413716	0.0511604	0	0.03109	0.0146944	0.0120079	0.0778555	0.0545123	0.141933	0.00506413	0.156054	0.155622	0.0274461	0.0789777	0	0.991154	0.792351
random_sample59	0.139453	0.00316877	0.086307	0.0814859	0.0526374	0	0.0707532	0	0.00284	0.0104496	0.112508	0.0292488	0.0762816	0.0110894	0.127584	0.00571382	0.190479	0	0.997685	0.618504
random_sample60	0.107729	0.0452178	0.0532683	0.052665	0.0571732	0.0143622	0.0800824	0	0.0299739	0.00743549	0.0969748	0.084078	0.116695	0.0767547	0.0476031	0.0496588	0.0803282	0	0.998473	0.482738
random_sample61	0.12793	0	0	0.0255917	0.00482349	0.061775	0.0306284	0.031583	0.0431107	0.0600571	0.186648	0.0924604	0.00160046	0.0425493	0.0511281	0.0288651	0.211249	0	0.993291	0.759679
random_sample62	0.041968	0.0310184	0.0639439	0.0867815	0.0178895	0.0504412	0.0329297	0.00938134	0.00186103	0.0247663	0.129906	0.206399	0.00191832	0.157652	0.00713931	0.00227696	0.133728	0	0.993764	0.801585
random_sample63	0.058904	0.0620405	0.0886058	0.0327571	0	0.0418929	0.00979172	0.00548407	0	0	0.122812	0.175103	0.12534	0.0842979	0.0576935	0.0279519	0.107326	0	0.99913	0.476856
random_sample64	0.00437366	0.0302256	0.0168409	0.0106607	0.0418564	0.122306	0	0.0297745	0.00355789	0.0123787	0.1826	0.121436	0.110979	0.162563	0	0.0407529	0.109695	0	0.998777	0.499225
random_sample65	0.141275	0	0.0433687	0	0.0505482	0.0361482	0.025615	0.0501683	0.0151612	0	0.151325	0.146421	0	0.154499	0.0748498	0.00313973	0.107481	0	0.990981	0.787419
random_sample66	0.111373	0.0471535	0.0715782	0.0465133	0.0506994	0.0327866	0.0235011	0.01994	0.0112694	0.000583512	0.0512536	0.159441	0.0762056	0.027525	0.0962673	0.0326836	0.141226	0	0.998268	0.616381
random_sample67	0.145409	0.0234862	0.0501449	0.067267	0.0366315	0.0397248	0.00398491	0.0391886	0	0.0753091	0.13583	0.0360453	0.0855038	0.127403	0.0389376	0.000354361	0.094779	0	0.997337	0.588539
random_sample68	0.104274	0.0116949	0.00611024	0.0282333	0.0415847	0.0152147	0.0159647	0.0313642	0.0125053	0.0228715	0.0279284	0.194502	0	0.204808	0.0811062	0.0181552	0.183683	0	0.993128	0.791791
random_sample69	0.112254	0.0406796	0.0501894	0.0145787	0.0360056	0.0397395	0.0196558	0.0250617	0	0.0164687	0.0452016	0.116631	0.112737	0.133042	0.000852279	0.0322464	0.204656	0	0.998781	0.499774
random_sample70	0.10505	0	0.0394941	0.0344036	0.0631047	0.0220144	0.0645147	0	0	0.0339751	0.0386006	0.181488	0.0680977	0.0895752	0.062244	0.0202309	0.177207	0	0.997785	0.639273
random_sample71	0.121367	0.0514307	0.00951475	0.00423698	0.0603332	0.0541227	0	0	0.0313924	0.0114327	0.088186	0.140457	0.0858863	0.0656019	0.0898874	0.0319884	0.154163	0	0.997895	0.58145
random_sample72	0.0853901	0.016831	0.0743432	0.0762785	0.0764044	0	0.0343602	0.037697	0.0187897	0.0404904	0.0824238	0.0592505	0.120406	0.0548479	0.10896	0.0274834	0.0860436	0	0.998263	0.490028
random_sample73	0.114351	0.046445	0.00208477	0.0155924	0.0552593	0.0692998	0.0416797	0.0197886	0	0.0232853	0.123658	0.112458	0.0863422	0.0701913	0.0541387	0.000159065	0.165266	0	0.998127	0.585136
random_sample74	0.162184	0.0509415	0.017032	0.0107366	0.0509336	0.0186386	0.0591034	0.0198709	0.0234356	0.0674488	0.170734	0.105195	0	0.153654	0	0.0200465	0.0700445	0	0.98488	0.782385
random_sample75	0.0850517	0.0628695	0.0431362	0.0533166	0.0407986	0.0386353	0.0183408	0.0266811	0.0234839	0.0277725	0.184869	0.0742118	0.0230949	0.130203	0.0174288	0.0151538	0.134952	0	0.995062	0.751396
random_sample76	0.130465	0.0128209	0.0279519	0.0189908	0.0228219	0.0862875	0.0356709	0.0331791	0.00934193	0	0.107987	0.222776	0.118955	0.0267802	0.0709779	0.00144906	0.0735445	0	0.999179	0.482721
random_sample77	0.0421748	0.0394816	0.0220136	0.0130568	0.0360776	0.0431888	0.0360996	0.026298	0.0173466	0.0606078	0.144497	0.0330574	0.0109377	0.169474	0.0915843	0.04478	0.169325	0	0.993885	0.75658
random_sample78	0.117089	0	0.00507612	0.0197418	0.0223408	0.0166962	0.0149669	0.0228969	0.0199507	0.0462642	0.0785314	0.106634	0.0620974	0.17761	0.126678	0.021476	0.14195	0	0.997027	0.645985
random_sample79	0.118938	0.051621	0.0786392	0.0368621	0.0331713	0.0551287	0.0508094	0.0263167	0.0168801	0.0238548	0.027627	0.0643145	0.0713165	0.0841239	0.106059	0.00722497	0.147112	0	0.997282	0.631891
random_sample80	0.163315	0.0369868	0.0233199	0	0.0199391	0.0822954	0.0604857	0.0461245	0.033209	0	0.102768	0.222011	0	0.0334446	0.0747821	0.0401013	0.0612173	0	0.987648	0.770245
random_sample81	0.0997203	0.0687191	0.00596205	0.0396675	0.075719	0.0444828	0.0269238	0	0.0411579	0.0103238	0.0725656	0.178785	0.0352953	0.12515	0.0685093	0.0131308	0.0938878	0	0.994263	0.73402
random_sample82	0.102229	0.0259539	0.0829609	0.0140615	0.0694221	0	0.012234	0.0392566	0.00475096	0.019536	0.0904928	0.0839169	0.0721448	0.0919972	0.145774	0.0117407	0.133529	0	0.997945	0.634644
random_sample83	0.087057	0.053906	0	0.00737286	0.0616028	0.0296823	0.0549511	0.00536883	0.042464	0.0403835	0.0313377	0.136554	0.047307	0.23525	0.0223879	0.0261853	0.11819	0	0.996371	0.689609
random_sample84	0.0572807	0.00369446	0.0343243	0.00807974	0.029101	0.0595124	0	0.0246409	0.0352374	0.0324284	0.0695657	0.257806	0.0837035	0.108929	0.144215	0.0091686	0.0423135	0	0.997778	0.599691
random_sample85	0.0829852	0.0577477	0.0561123	0.0742456	0.0601988	0.0613717	0.00462323	0.0173566	0	0.077479	0.0600699	0.0790787	0.0767062	0.0457009	0.116456	0.0273733	0.102495	0	0.995662	0.621187
random_sample86	0.135547	0.0376027	0.0656205	0.0677703	0.0543241	0.0543761	0.0204729	0.0300214	0.0123363	0.0066685	0.166681	0.0643683	0	0.0634342	0.025068	0.0259149	0.169794	0	0.982187	0.781491
random_sample87	0.0975627	0.00159958	0.0302056	0.0515633	0.00951095	0.0243725	0.0270298	0.0352687	0.029552	0.0128522	0.0837076	0.207205	0.0254511	0.126811	0.115627	0.0141823	0.107499	0	0.995199	0.749091
random_sample88	0.181967	0.00705181	0	0.0663817	0.0344179	0	0.0479626	0.0475013	0.0298271	0	0.121434	0.171633	0.0261775	0.0650001	0.0697817	0.0140177	0.116846	0	0.996657	0.732327
random_sample89	0.0903805	0.0590548	0.0855831	0.00614413	0.000244096	0.115144	0	0.0221287	0.00420402	0.0521174	0.111968	0.0823199	0	0.102496	0.0937474	0	0.174467	0	0.987472	0.784408
random_sample90	0.0209319	0.0580647	0.0469384	0.0393735	0.0167521	0.0533882	0.060402	0	0.0133735	0.0254727	0.148376	0.149104	0.0280991	0.0969875	0.0668589	0.0258003	0.150077	0	0.995341	0.743954
random_sample91	0.0801583	0.0716575	0.0108097	0.0509379	0.01124	0.0745255	0.00416726	0.0179505	0.0249132	0.0633128	0.185251	0.171558	0.0165671	0.0835382	0.0557084	0.0355235	0.0421811	0	0.992078	0.754233
random_sample92	0.0947393	0.0503405	0.0499775	0.0265636	0.0577286	0.0680465	0.0201173	0.0104547	0.0285579	0	0.10315	0.134522	0.0707827	0.0905912	0.125461	0.0248715	0.0440949	0	0.99758	0.631609
random_sample93	0.0309993	0.055872	0.0973183	0.101905	0.0535519	0.00555492	0.00232507	0	0.00454953	0.0156245	0.10807	0.177146	0.0432266	0.021377	0.135093	0.000742087	0.146645	0	0.995558	0.734565
random_sample94	0.0935144	0.0655344	0.0632025	0.0982713	0.032344	0.048887	0.0164382	0	0.0303504	0.0234858	0.208678	0.0584594	0.0223582	0.0575511	0.121135	0.0364875	0.0233033	0	0.992956	0.747632
random_sample95	0.0525825	0.0311022	0.0593553	0.0481155	0.0462697	0.0302653	0.0367306	0.0192488	0.00811039	0.0632724	0.0604191	0.147436	0.0377387	0.0997705	0.0505654	0.0440441	0.164973	0	0.99535	0.712044
random_sample96	0.167854	0.0675389	0.0854668	0.0638671	0.0665989	0.00277981	0.0628994	0	0	0.0607772	0.147405	0.119926	0.0325071	0.0145414	0.0344356	0.0036128	0.0697897	0	0.99103	0.732086
random_sample97	0.119163	0	0.0864347	0.0775506	0	0.037104	0.088972	0.028804	0	0.0647676	0.160601	0.0212743	0.0485318	0.065897	0.0452182	0.0538879	0.101794	0	0.995965	0.656321
random_sample98	0.0229206	0.0510183	0.0469607	0.0108375	0.0612786	0.000619756	0.0512553	0	0.0105328	0.0419061	0.160057	0.133024	0.13096	0.150652	0.083978	0.0224871	0.0215118	0	0.999034	0.460571
random_sample99	0.0649028	0.024167	0.01407	0.0353621	0.00880464	0.0468879	0.0728799	0.00471455	0.0180565	0.00021792	0.200838	0.0815163	0.0217044	0.207223	0.109574	0.0414749	0.0476061	0	0.996991	0.732881
random_sample100	0.0313861	0.00767961	0.0040513	0.0436763	0.0103107	0.0693163	0.0536962	0.0146305	0.0122955	0.00801888	0.235167	0.0702906	0.137287	0.19856	0	0.0477555	0.0558779	0	0.999252	0.407192
random_sample101	0.0483273	0	0.0019814	0.0377614	0.0261705	0.0455402	0.000314431	0.0299414	0.0268597	0.0648703	0.0399585	0.182215	0.108622	0.177642	0.0408183	0.00344856	0.165529	0	0.998727	0.526552
random_sample102	0.0604321	0.0177707	0.051876	0.0501053	0.0446485	0.0763282	0.00586812	0.0355086	0.0183902	0.0326742	0.149949	0.178439	0.00363585	0.107296	0.0800388	0.0464421	0.0405973	0	0.994316	0.776717
random_sample103	0.177248	0.0042749	0.00557083	0.0855181	0.0913716	0	0.0546556	0	0.00462728	0.0116207	0.0955113	0.0828882	0.0753945	0.174949	0.0859051	0.0129593	0.0375055	0	0.998096	0.613685
random_sample104	0.118367	0.00905107	0.0138331	0.0529707	0.00931392	0.0905689	0.0294013	0.00392718	0.0131655	0	0.0369218	0.203188	0.0241845	0.189956	0.126644	0.00573472	0.0727726	0	0.99594	0.750306
random_sample105	0.0761194	0.0651206	0.0178134	0.04802	0.028723	0.0422489	0.0325893	0.0462779	0.00938386	0.0442214	0.142122	0.113143	0.0594251	0.0585978	0.111368	0.0103885	0.0944377	0	0.996204	0.665296
random_sample106	0.0910712	0.0486082	0.0770392	0.00467415	0.0152074	0.0648115	0.0588439	0.0261635	0.0192555	0.0173491	0.0590605	0.195474	0	0.203576	0.00456624	0.0346048	0.0796953	0	0.990047	0.785547
random_sample107	0.0815957	0.0816108	0.0742654	0.0519204	0.0125263	0.0121041	0.0889274	0.0210074	0	0.0227999	0.0969295	0.121889	0.0733251	0.141441	0.0893933	0.00243967	0.027825	0	0.997292	0.631098
random_sample108	0.0840671	0.0338207	0.0620404	0.0236624	0.0124398	0.116057	0.00662143	0.0342819	0	0.0416839	0.178828	0.0513474	0.118106	0.080496	0.00712177	0.0214309	0.127996	0	0.998669	0.480796
random_sample109	0.0385698	0.0424728	0.0731605	0.066056	0.0410297	0.0702738	0.00398605	0.00315026	0	0.0305282	0.0918371	0.174076	0.0702942	0.168268	0.0779389	0.0155712	0.0327871	0	0.997509	0.647602
random_sample110	0.109334	0.0182877	0.0422805	0.00680638	0.0424856	0.064053	0.0286337	0.0193444	0.0211201	0.0400732	0.0637824	0.195073	0.0589993	0.0625882	0.064967	0.0115048	0.150667	0	0.996875	0.662902
random_sample111	0.0516625	0.0587547	0.0262521	0.0487892	0.0678695	0.0386178	0.0133271	0.0201951	0	4.25391e-05	0.0869283	0.193842	0.0137846	0.0420288	0.161766	0.0574052	0.118735	0	0.995703	0.759746
random_sample112	0.085019	0.00262195	0.0361972	0.0520381	0.0540559	0	0.01713	0.024514	0.0121452	0.0563645	0.0998797	0.109691	0.00146859	0.194043	0.105032	0.0337637	0.116037	0	0.992184	0.788677
random_sample113	0	0.0542016	0.014526	0.0351469	0.0124159	0.101411	0.0387062	0	0.023657	0.0117629	0.129396	0.0544828	0.110986	0.187287	0.0917044	0.00905732	0.12526	0	0.998753	0.520256
random_sample114	0.117284	0.0374991	0.0536691	0.0208098	0.0526784	0.0560788	0.0610848	0	0	0.055247	0.0537117	0.209504	0.0752322	0.0202776	0.0398022	0.0037767	0.143345	0	0.996728	0.624437
random_sample115	0.094677	0.034749	0.00806828	0.0294001	0	0.00875123	0.0385496	0.00877834	0.0342686	0	0.160369	0.124977	0.0693594	0.156291	0.0903811	0.0344308	0.106949	0	0.998417	0.620815
random_sample116	0.0871453	0.0430045	0.036877	0.000634363	0.004576	0.125976	0.0152136	0.0525441	0.0300601	0.0634278	0.0535069	0.108005	0.120057	0.04755	0.0651205	0.0564504	0.0898506	0	0.998561	0.451941
random_sample117	0.155058	0.00692615	0.0596201	0.0634961	0.0411844	0.026293	0.0300664	0.0322411	0.0218947	0.0163567	0.0660422	0.0704633	0.0394759	0.0689452	0.107426	0.0309359	0.163575	0	0.995121	0.701809
random_sample118	0.079865	0.0382647	0.00471401	0.00234965	0.0398482	0.0447923	0.0104087	0.0445812	0.00509473	0.0156779	0.14609	0.173221	0.0413385	0.127887	0.084586	0.0307731	0.110507	0	0.998189	0.697332
random_sample119	0.0579893	0.062937	0.0503629	0.0258254	0.017029	0.00432796	0.0391251	0.0146458	0	0.0596458	0.0743196	0.140809	0.0846351	0.205385	0.0464829	0.032681	0.0837994	0	0.997729	0.591877
random_sample120	0.145433	0.0895947	0.014204	0.0139989	0.0365997	0.0881367	0.111685	0.0371308	0.0146053	0.00185358	0.121915	0.0308646	0	0.185396	0.0167176	0.0207048	0.0711596	0	0.991682	0.768158
random_sample121	0.127837	0	0.00722023	0.052246	0.0544189	0.072491	0.0602341	0	0.00871835	0.0129397	0.133275	0.149653	0.00802575	0.162988	0.0847683	0.0206578	0.0445267	0	0.994139	0.774012
random_sample122	0.120597	0.0052201	0.0438759	0.0307946	0.00638991	0.0323717	0.050536	0.0155841	0.0290467	0.0384987	0.110816	0.0707994	0.0815578	0.126635	0.0871418	0.0381223	0.112013	0	0.997952	0.581823
random_sample123	0.0971412	0.0461969	0.0254901	0.11259	0.020122	0.0655049	0.00182244	0	0.00317058	0.066627	0.0281521	0.0794547	0	0.0636653	0.159662	0	0.2304	0	0.990599	0.788499
random_sample124	0.0918189	0.0236995	0.0563764	0.0258098	0.0431447	0.000718901	0.00398021	0.00513702	0.00853001	0.0353455	0.108168	0.14061	0.0783476	0.1258	0.0364642	0.0280765	0.187973	0	0.998111	0.611883
random_sample125	0.0903532	0.025318	0.0613717	0.0628501	0.0302308	0.0533752	0.0559181	0.0257507	0	0.00677758	0.175437	0.117308	0.0294426	0.10479	0.0469519	0.0252584	0.0888658	0	0.996132	0.730776
random_sample126	0.129859	0.0206464	0.0368788	0.00254551	0.0288955	0.0267544	0.0046354	0.00853612	0.024554	0	0.16387	0.170188	0.14874	0.0678994	0.00317156	0.0383135	0.124513	0	0.999337	0.382796
random_sample127	0.0996456	0.0202561	0.0243043	0.0720451	0.0467185	0.175407	0.0675275	0.0129654	0.0255508	0.0380186	0.0888107	0.0610674	0	0.17526	0.00703494	0.00335206	0.0820357	0	0.978303	0.781918
random_sample128	0.236027	0.0554274	0.0218169	0.0441951	0.073916	0.0733766	0.0342684	0.0130158	0.0269567	0.0287752	0.0463983	0.0894461	0.00460441	0.0990574	0.0945288	0.00711028	0.0510793	0	0.989375	0.773065
random_sample129	0.0827838	0.00525656	0.0634212	0.0343515	0.000304925	0.0656885	0.0313445	0.0210849	0.00259429	0.0460235	0.0497427	0.0383287	0.068634	0.200255	0.0864786	0.020115	0.183592	0	0.997889	0.629959
random_sample130	0.149476	0.0455213	0.0227358	0.0246736	0.0245886	0.103612	0.0552272	0.00172358	0.0287927	0.0189065	0.112268	0.0717381	0.109331	0.105098	0	0.0490093	0.0772987	0	0.998669	0.48625
random_sample131	0.116447	0.0235814	0.0119286	0.0633585	0.00631606	0.0112918	0.053632	0.0186046	0.0285415	0.0451294	0.0281609	0.149259	0.12999	0.0147384	0.10655	0.00719549	0.185276	0	0.998615	0.459314
random_sample132	0.0397244	0.040973	0.0256142	0.00110602	0.0454863	0.105364	0.0447896	0.00930837	0.0422596	0.0467568	0.143324	0.227684	0.107952	0.0369603	0.0182862	0.0325345	0.0318765	0	0.998264	0.512838
random_sample133	0.133796	0.00777143	0	0	0.0244739	0.0706757	0.0166763	0.00286629	0.00488513	0.0675799	0.174774	0.129663	0.0153319	0.163245	0.0622424	0.0274412	0.0985775	0	0.995925	0.745988
random_sample134	0.162156	0.0290251	0.025313	0.0380308	0.0414557	0.0364	0	0.0437151	0.0243878	0.00854105	0.0804173	0.164882	0	0.130255	0.0602688	0.0160186	0.139134	0	0.99338	0.786686
random_sample135	0.100624	0.0555285	0.0962571	0.0561395	0.0479412	0.0817383	0.0557141	0	0.0299423	0.0561478	0.0670648	0.151326	0.00272204	0.0726828	0.0337814	0.00742241	0.0849685	0	0.985376	0.790326
random_sample136	0.0736555	0.0471966	0.0442077	0	0.0195531	0.025796	0.0564314	0	0.00606039	0.0375877	0.0837386	0.141643	0.0697725	0.150327	0.0867664	0.0182966	0.138967	0	0.997701	0.636569
random_sample137	0.167571	0.0529085	0.0627703	0	0	0.0105459	0.00397556	0.0013976	0.013176	0.0483065	0.0480231	0.179603	0.0452474	0.149337	0.0975571	0.0159583	0.103623	0	0.996754	0.697719
random_sample138	0.116112	0.0229932	0.0236445	0.00936741	0.0225701	0	0.00723613	0.0174715	0.00832995	0.0675471	0.0890941	0.177612	0.116647	0.119863	0.0241839	0.0284866	0.148842	0	0.998798	0.489772
random_sample139	0.115234	0.0636766	0.0121372	0.0115872	0.033346	0.0609067	0.0324769	0	0.0276944	0.0750467	0.0177523	0.178993	0.096234	0.136374	0.0991	0.0124518	0.0269894	0	0.997619	0.557595
random_sample140	0.0396738	0.0547876	0.00480022	0.0251101	0.0236026	0.0305826	0.131966	0	0.026598	0.0465202	0.12632	0.157403	0.0517866	0.128096	0.118494	0	0.0342586	0	0.99494	0.685991
random_sample141	0.0956345	0.0450161	0.0298457	0.0374919	0.0440655	0.0678749	0.0534861	0.0103288	0.0152039	0.0452338	0.157974	0.0533359	0.0204927	0.164187	0.00267666	0.0237169	0.133435	0	0.994521	0.74567
random_sample142	0.0995913	0.0433822	0.0476342	0.00858756	0.00120438	0.095709	0.0375068	0.0274772	0.0367741	0.01346	0.0305397	0.136164	0.090769	0.16621	0.0694085	0	0.0955824	0	0.997811	0.571316
random_sample143	0.125606	0.0474228	0.0396617	0.0536832	0.0177014	0.0564427	0.00872848	0.00676836	0.0299744	0.0404293	0.088289	0.0438727	0.0858916	0.182589	0.0584768	0.0105607	0.103902	0	0.998053	0.588071
random_sample144	0.0922332	0.0612427	0.0473441	0	0.0105016	0.0593136	0.0635531	0.0305995	0.0140596	0.0347847	0.168274	0.14044	0.0513652	0.0907429	0.0195667	0.029324	0.086655	0	0.995902	0.669025
random_sample145	0.00691819	0.00110672	0.000580411	0.0569063	0.0330859	0.0552555	0.0532319	0	0.0298193	0.0389899	0.166804	0.151392	0	0.130652	0.0730752	0.0258494	0.176333	0	0.984071	0.793162
random_sample146	0.0826743	0.0630956	0.0330999	0.0419562	0.0445083	0.0668901	0.0405537	0	0.0235091	0.0366524	0.0538591	0.130437	0.0101478	0.067411	0.0979872	0.0370078	0.17021	0	0.99327	0.76933
random_sample147	0.0663413	0.0245699	0.00576293	0.00463204	0.0176867	0.0775259	0.0235634	0.0119177	0.0364654	0.0351262	0.158067	0.201378	0.142247	0.0284652	0.0445126	0.00789793	0.11384	0	0.999092	0.415833
random_sample148	0.125356	0	0.0339792	0.010306	0.0179501	0.075385	0.0425435	0.0356035	0.0246656	0	0.124205	0.111342	0.0809616	0.19606	0.0466937	0.0017459	0.0732021	0	0.99833	0.589031
random_sample149	0.0994848	0.0571139	0.0435053	0.0173367	0.0874901	0.0827894	0.0229454	0.0209529	0.0378035	0.033477	0.0592538	0.162938	0.0324566	0.105542	0.00939736	0.00103016	0.126483	0	0.993812	0.734758
random_sample150	0.135196	0.0355186	0.055388	0.02722	0.0684581	0.0320122	0	0.00455399	0	0.0397813	0.0922006	0.0982316	0.00109267	0.0428939	0.130868	0	0.236585	0	0.99311	0.786435

## Sheet: real proportion PitNET scRNA
Sample ID	Lineage	PitNET Subtype	Secretion Type	ImmuneCells	ExtracellularMatrixCells	TissueStemCells	ProPIT1	Somatotrophs	Corticotrophs	Lactotrophs	Gonadotrophs	Thyrotrophs	Pituicytes	Null
P1	PIT1	GH-PitNET	GH	0.00959389	0.00596125	0.0025149	0	0.981651	0	0	0	0	0.000372578	0
P2	PIT1	GH-PitNET	GH	0.0378913	0.000411862	0	0	0.961697	0	0	0	0	0	0
P3	PIT1	GH/PRL-PitNET	GH	0.0177204	0	0	0	0.933234	0	0.0488167	0	0	0.00022865	0
P4	PIT1	PRL-PitNET	PRL	0.00323583	0.000129433	0	0	0	0	0.996635	0	0	0	0
P6	PIT1	GH/PRL-PitNET	GH	0.00336402	0	0	0	0.996636	0	0	0	0	0	0
P7	PIT1	GH-PitNET	GH	0.0729043	0.0881026	0	0	0.838281	0	0	0	0	0.00071242	0
P8	PIT1	GH/PRL-PitNET	Silent	0.00404531	0.00404531	0.000809061	0	0.991505	0	0	0	0	0	0
P9	TPIT	ACTH-PitNET	Silent	0.00188613	0.00282919	0.000235766	0	0	0.991866	0	0	0	0.00447955	0
P10	TPIT	ACTH-PitNET	Silent	0	0	0	0	0	1	0	0	0	0	0
P11	NCT	Null cell tumor	Silent	0.0243463	0.127142	0.00541028	0	0	0.841749	0	0	0	0.0135257	0
P12	PIT1	TSH-PitNET	Silent	0.0026494	0.00107938	0.000686881	0	0	0	0	0	0.993426	0.00225689	0
P13	SF1	FSH/LH-PitNET	Silent	0.0247525	0.0346535	0.00660066	0	0	0	0	0.932343	0	0.00165017	0
P14	NCT	Null cell tumor	Silent	0.0424528	0	0	0	0	0	0	0	0	0	0.957547
P15	SF1	FSH/LH-PitNET	Silent	0.409836	0.00819672	0	0	0	0	0	0.581967	0	0	0
P17	TPIT	ACTH-PitNET	Silent	0	0	0	0	0	1	0	0	0	0	0
P18	TPIT	ACTH-PitNET	Silent	0.055505	0	0	0	0	0.944495	0	0	0	0	0
P19	SF1	FSH/LH-PitNET	Silent	0.0324261	0.000390676	0.105873	0.0128923	0	0	0	0.848678	0	0.000130225	0
P20	SF1	FSH/LH-PitNET	Silent	0.0148371	0.0168452	0.000111557	0	0	0	0	0.969099	0	0.00100402	0
P21	PIT1	PRL-PitNET	PRL	0.00192875	0.136714	0.0597912	0	0	0	0.795212	0	0	0.00680735	0
P22	PIT1	GH-PitNET	GH	0.00641316	0.00278552	0.00168427	0	0.986396	0	0	0	0	0.00278552	0
P23	PIT1	PRL-PitNET	PRL	0	0	0	0	0	0	1	0	0	0	0
P24	SF1	ACTH-PitNET	ACTH	0	0	0	0	0	1	0	0	0	0	0
Sample ID	Lineage	PitNET Subtype	Secretion Type	Tissue_stem_cells	NK_cell	Smooth_muscle_cells	Endothelial_cells	Monocyte	T_cells	Macrophage	DC	Fibroblasts	Pituicytes	Astrocyte	B_cell	Somatotrophs	Lactotrophs	Epithelial_cells	Corticotrophs	Thyrotrophs	Gonadotrophs	Null	Pro-PIT1
P1	PIT1	GH-PitNET	GH	0.0025149	0.00139717	0.00121088	0.00456408	0.00186289	0.00195604	0.00214232	0.00204918	9.31446e-05	0.000372578	9.31446e-05	9.31446e-05	0.981651	0	0	0	0	0	0	0
P2	PIT1	GH-PitNET	GH	0	0.00329489	0	0.000411862	0.00329489	0.00556013	0.0228583	0.0026771	0	0	0	0.000205931	0.961697	0	0	0	0	0	0	0
P3	PIT1	GH/PRL-PitNET	GH	0	0.0004573	0	0	0.0013719	0.00445867	0.00994627	0.000571625	0	0.00022865	0	0.000914599	0.933234	0.0488167	0	0	0	0	0	0
P4	PIT1	PRL-PitNET	PRL	0	0	0	0.000129433	0.00129433	0	0.00181206	0.000129433	0	0	0	0	0	0.996635	0	0	0	0	0	0
P6	PIT1	GH/PRL-PitNET	GH	0	0.000531161	0	0	0.000531161	0.000177054	0.00168201	0.000442635	0	0	0	0	0.996636	0	0	0	0	0	0	0
P7	PIT1	GH-PitNET	GH	0	0.00071242	0	0	0.00997388	0.00237473	0.0453574	0.0142484	0	0.00071242	0	0.000237473	0.838281	0	0.0881026	0	0	0	0	0
P8	PIT1	GH/PRL-PitNET	Silent	0.000809061	0	0	0.00323625	0.000404531	0.000606796	0.00202265	0.000606796	0.000202265	0	0.000404531	0	0.991505	0	0.000202265	0	0	0	0	0
P9	TPIT	ACTH-PitNET	Silent	0.000235766	0	0	0.000471531	0	0	0.000471531	0.000117883	0	0.00447955	0.00129671	0	0	0	0.00106095	0.991866	0	0	0	0
P10	TPIT	ACTH-PitNET	Silent	0	0	0	0	0	0	0	0	0	0	0	0	0	0	0	1	0	0	0	0
P11	NCT	Null cell tumor	Silent	0.00541028	0	0.00225428	0.00586114	0.000901713	0	0.00946799	0.00180343	0.00135257	0.0135257	0.0121731	0	0	0	0.1055	0.841749	0	0	0	0
P12	PIT1	TSH-PitNET	Silent	0.000686881	0	0	0.000981258	0.000490629	0	0.00127564	0.000785006	0	0.00225689	9.81258e-05	0	0	0	0	0	0.993426	0	0	0
P13	SF1	FSH/LH-PitNET	Silent	0.00660066	0	0.00990099	0.0148515	0.0115512	0	0.00660066	0.00660066	0	0.00165017	0	0	0	0	0.00990099	0	0	0.932343	0	0
P14	NCT	Null cell tumor	Silent	0	0	0	0	0.00943396	0	0.0298742	0.00314465	0	0	0	0	0	0	0	0	0	0	0.957547	0
P15	SF1	FSH/LH-PitNET	Silent	0	0	0	0	0.172131	0	0.163934	0.0737705	0	0	0	0	0	0	0.00819672	0	0	0.581967	0	0
P17	TPIT	ACTH-PitNET	Silent	0	0	0	0	0	0	0	0	0	0	0	0	0	0	0	1	0	0	0	0
P18	TPIT	ACTH-PitNET	Silent	0	0	0	0	0.0272975	0	0.0209281	0.00636943	0	0	0	0.000909918	0	0	0	0.944495	0	0	0	0
P19	SF1	FSH/LH-PitNET	Silent	0.105873	0	0	0	0.00351608	0	0.0165386	0.0118505	0	0.000130225	0.000390676	0.000130225	0	0	0	0	0	0.848678	0	0.0128923
P20	SF1	FSH/LH-PitNET	Silent	0.000111557	0.000334672	0	0	0.00624721	0	0.00278893	0.00356983	0.000223115	0.00100402	0.00189647	0	0	0	0.0147256	0	0	0.969099	0	0
P21	PIT1	PRL-PitNET	PRL	0.0597912	0	0.0285909	0.0899705	0.000226912	0.000113456	0.000340368	0.000794191	0.0170184	0.00680735	0.000453823	0	0	0.795212	0.000680735	0	0	0	0	0
P22	PIT1	GH-PitNET	GH	0.00168427	0.00142515	0.000453456	0.00123081	0.000518235	0.000518235	0.00233206	0.00155471	0.000518235	0.00278552	6.47794e-05	0	0.986396	0	0.000518235	0	0	0	0	0
P23	PIT1	PRL-PitNET	PRL	0	0	0	0	0	0	0	0	0	0	0	0	0	1	0	0	0	0	0	0
P24	SF1	ACTH-PitNET	ACTH	0	0	0	0	0	0	0	0	0	0	0	0	0	0	0	1	0	0	0	0

## Sheet: PitNET estimate cibersort 300
estimated proportion cibersort GES_300	ImmuneCells	ExtracellularMatrixCells	TissueStemCells	Somatotrophs	Lactotrophs	Pituicytes	ProPIT1	Corticotrophs	Gonadotrophs	Thyrotrophs	P-value	Correlation	RMSE
P1_final	0	0.0722217	0.0144003	0.911115	0	0	0	0	0	0.00226337	0	0.883575	0.505701
P2_final	0	0.0659143	0.0148478	0.817361	0	0	0	0	0	0.101877	0	0.976922	0.214598
P3_final	0	0.0100717	0.00100325	0.806337	0.0859993	0	0	0	0	0.0965883	0	0.981333	0.192918
P4_final	0.00538141	0.00502863	0	0	0.969969	0	0	0	0	0.0196214	0	0.959778	0.280947
P5_final	0	0.0391898	0.00873529	0.0942507	0.857824	0	0	0	0	0	0	0.817921	0.578258
P6_final	0	0.00679339	0.00131787	0.765017	0.0863432	0	0	0	0	0.140529	0	0.977281	0.214124
P7_final	0	0.0553835	0.029179	0.856452	0	0	0	0	0	0.0589859	0	0.425693	1.08548
P8_final	0	0.0415298	0.0251894	0.831556	0.0505251	0	0	0	0	0.0512001	0	0.593334	0.901841
P9_final	0.172954	0	0.103878	0	0	0	0.612068	0	0.1111	0	0.02	0.168769	0.989432
P10_final	0.147959	0	0.0911365	0	0	0	0.625223	0	0.135681	0	0	0.21133	0.978524
P11_final	0	0.258834	0.200315	0	0	0	0.273951	0	0.25044	0.0164603	0	0.210354	0.978463
P12_final	0.0065446	0	0.0315345	0	0	0	0	0	0	0.961921	0.02	0.177092	1.05401
P13_final	0.0210453	0	0.470216	0	0	0	0.253805	0	0.254933	0	0	0.256608	0.966412
P14_final	0.0766077	0	0.0942785	0	0	0	0.426155	0	0.402959	0	0	0.234981	0.972351
P15_final	0.558493	0	0.175982	0.00916033	0	0	0.00574995	0	0.250615	0	0	0.193915	0.98161
P17_final	0.132216	0	0.0941522	0	0	0	0.60972	0.0958349	0.0680772	0	0.03	0.108565	1.03071
P18_final	0.337905	0	0.174498	0	0	0	0.48023	0	0.00736643	0	0.02	0.165338	0.988868
P19_final	0.065155	0.0682161	0.0920371	0	0.035771	0	0.0929185	0.00627408	0.460685	0.178943	0	0.216898	0.980326
P20_final	0.02622	0	0.107114	0	0	0	0.0789154	0	0.645097	0.142654	0.01	0.18821	0.991124
P21_final	0	0.0643961	0.104902	0	0.810174	0	0	0	0	0.0205279	0	0.958016	0.315186
P22_final	0	0.070262	0.014787	0.878545	0.0327424	0	0	0	0	0.0036633	0	0.982021	0.198324
P23_final	0	0.00851946	0	0	0.991481	0	0	0	0	0	0	0.962838	0.270775
P24_final	0.101584	0	0.128887	0	0	0	0	0.651229	0.00136426	0.116936	0	0.345023	1.64414

## Sheet: PitNET estimate MuSiC 200
estimated proportion MuSiC GES_200	ImmuneCells	ExtracellularMatrixCells	TissueStemCells	ProPIT1	Somatotrophs	Corticotrophs	Lactotrophs	Gonadotrophs	Thyrotrophs	Pituicytes
P1_final	0	0	0.0319016	0	0.954218	0	0	0	0.01388	0
P2_final	0	0	0.0517258	0	0.310805	0	0	0	0.637469	0
P3_final	0	0	0.0308171	0	0.838897	0	0	0	0.130286	0
P4_final	0	0.280994	0.0016448	0	0	0	0.47967	0	0.237691	0
P5_final	0	0	0.270257	0	0.248424	0.000353314	0.340124	0	0.140842	0
P6_final	0	0	0.0561034	0	0.942257	0	0	0	0.00163932	0
P7_final	0	0	0.188306	0	0.588875	0	0	0	0.222819	0
P8_final	0	0	0.158129	0	0.757036	0	0	0	0.0848344	0
P9_final	0	0	0.0651926	0	0.0933401	0.459759	0	0	0.381708	0
P10_final	0	0	0.0096361	0	0.336012	0.284804	0	0	0.369548	0
P11_final	0	0.0401195	0.422074	0	0	0.0168038	0.00326344	0.0203321	0.497407	0
P12_final	0	0	0.0353634	0	0.163316	0.00135653	0	0	0.799964	0
P13_final	0	0	0.550166	0	0	0.0738302	0.00699121	0.0251933	0.343819	0
P14_final	0	0	0.290645	0	0	0.147041	0	0.0729693	0.489345	0
P15_final	0.604261	0	0.349049	0	0	0	0	0	0.0466896	0
P17_final	0	0	0.160266	0	0.139513	0.333774	0	0	0.366447	0
P18_final	0	0	0.184456	0	0.0433786	0.294778	0	0	0.477387	0
P19_final	0	0	0.455725	0	0	0.0394981	0	0.0581583	0.446618	0
P20_final	0	0	0.291205	0	0	0.133323	0	0.0680202	0.507452	0
P21_final	0	0.0215782	0.31067	0	0	0	0.664664	0	0.00308782	0
P22_final	0	0	0.0912744	0	0.804547	0	0	0	0.104179	0
P23_final	0	0	0.0311263	0	0	0.000446495	0.968427	0	0	0
P24_final	0	0	0.338183	0	0.0106635	0.265197	0	0	0.385957	0

## Sheet: PitNET estimate CIBERSORTx
estimated proportion CIBERSORTx	ImmuneCells	ExtracellularMatrixCells	TissueStemCells	ProPIT1	Somatotrophs	Corticotrophs	Lactotrophs	Gonadotrophs	Thyrotrophs	Pituicytes	P-value	Correlation	RMSE
P1_final	0	0.0521248	0.0057098	0	0.942165	0	0	0	0	0	0	0.990415	0.228081
P2_final	0	0.0118033	0	0	0.8294	0	0	0	0.158796	0	0	0.985972	0.182564
P3_final	0	0.0537987	0	0	0.830436	0	0.114772	0	0.000993765	0	0	0.989268	0.16091
P4_final	0	0.087802	0	0	0	0	0.911911	0	0	0.000286872	0	0.969122	0.246963
P5_final	0	0.117471	0	0.0251663	0.27011	0	0.587253	0	0	0	0	0.852349	0.530373
P6_final	0	0.0561038	0	0	0.805185	0	0.137402	0	0.00130935	0	0	0.988294	0.158806
P7_final	0	0.0611474	0.0115764	0	0.920193	0	0	0	0.00708313	0	0	0.989857	0.213
P8_final	0	0.0557141	0	0	0.867265	0	0.0741868	0	0.00283443	0	0	0.985188	0.202717
P9_final	0	0.174428	0	0.729472	0	0.0070393	0	0.0890611	0	0	0.03	0.121651	1.0071
P10_final	0	0.168612	0	0.72096	0	0.0196167	0	0.0908114	0	0	0.03	0.132131	1.00514
P11_final	0	0.264005	0.0783978	0.538359	0	0.021067	0	0.0855363	0.0126357	0	0.03	0.173953	0.991062
P12_final	0	0.0138639	0.00501632	0	0	0.00116556	0	0	0.979954	0	0	0.832258	0.650969
P13_final	0	0.273733	0.186482	0.492553	0	0	0	0.0472319	0	0	0.03	0.138029	0.998675
P14_final	0.0270593	0.0638797	0.00146792	0.683505	0	0	0	0.223382	0	0.000706432	0.02	0.211726	0.978817
P15_final	0.479204	0	0.0690499	0.31776	0	0	0.0201111	0.113874	0	0	0.03	0.123358	0.996303
P17_final	0	0.151241	0	0.480378	0	0.359558	0	0.00882347	0	0	0.03	0.146962	1.29495
P18_final	0.0997038	0.12854	0.0251572	0.656106	0	0.0721579	0	0.0183346	0	0	0.03	0.108675	1.0235
P19_final	0	0.371247	0	0.266027	0	0.0887254	0.274	0	0	0	0.01	0.422772	0.912358
P20_final	0	0.173981	0	0.620401	0	0.018987	0.0361303	0.150501	0	0	0.02	0.194326	0.986083
P21_final	0	0.244523	0.0112075	0	0	0	0.741935	0	0.00233422	0	0	0.966023	0.290897
P22_final	0	0.0297037	0	0	0.88585	0	0.0825382	0	0.00190779	0	0	0.983335	0.222855
P23_final	0	0.0631061	0	0	0	0	0.936779	0	0.000115217	0	0	0.969386	0.24554
P24_final	0	0.0181439	0.016877	0.0456325	0	0.919347	0	0	0	0	0	0.985856	1.38334

[truncated: 2 more sheets: PitNET estimate MuSiC (SB), PitNET and TME CIBERSORTx]
